# Supplementary material for: Natural Allelic Variations in IbCHYR1–IbZnFR Complex Regulate Fusarium Root Rot Resistance in Sweet Potato
Source: Adv Sci (Weinh). 2025 Jun 26;12(33):e15202. doi: 10.1002/advs.202415202 (PMC12412572; doi:10.1002/advs.202415202)
Supplement: Supplementary file 2 — Supplemental Table 1 [file ADVS-12-e15202-s006.xlsx]

## Sheet: Sheet1
Table S1. Sequences of the primers and probes used in this study.
Primer name	Primer sequence (5′-3′)
Primers for fungal isolated
ITS-F	TCCGTAGGTGAACCTGCGG
ITS-R	TCCTCCGCTTATTGATATGC
Primers for invertase secretion assay
pSUC2-FfRlpA2-F	CGGAATTTTAATTAAGAATTCATGTTCACCAAGTTCACCACC
pSUC2-FfRlpA2-R	CTAGTTATGCGGCCGCTCGAGCTGAGCAGCGACCTTCTTG
pSUC2-FfRlpA2SP-F	CGGAATTTTAATTAAGAATTCATGTTCACCAAGTTCACCACC
pSUC2-FfRlpA2SP-R	CACTATAGGGAGAACCTCGAGGGCAGAGACCAAGGCAGC
pSUC2-FfRlpA2-SP-F	CGGAATTTTAATTAAGAATTCATGGGCCCTCTCCCCCG
pSUC2-FfRlpA2-SP-R	CTAGTTATGCGGCCGCTCGAGCTGAGCAGCGACCTTCTTG
Primers for ORF/genomic DNA
FfRlpA2-ORF-F	ATGTTCACCAAGTTCACCACCATCC
FfRlpA2-ORF-R	CTACTGAGCAGCGACCTTCTTGCCA
IbCHYR1-ORF-F	ATGGAAGGATCATCTGATGATCG
IbCHYR1-ORF-R	CTAGGGATCGGGGAGCACG
IbZnFR-ORF-F	ATGGATAAATTTGATGCAGTGAA
IbZnFR-ORF-R	CTACATAACTGCGGAGATGCTGG
Primers for subcellular localization
1300-FfRlpA2-F	ACGGGGGACGAGCTCGGTACCATGTTCACCAAGTTCACCACCATCC
1300-FfRlpA2-R	GCCCTTGCTCACCATGTCGACCTGAGCAGCGACCTTCTTGCCA
PMDC83-IbZnFR-F	GACTAGTATGGATAAATTTGATGCAGTGAG
PMDC83-IbZnFR-R	AGGCGCGCCACATAACTGCGGAGATGCTG
Primer for High-throughput tracking of mutations
IbCHYR1-SNP-F	GGAGTGAGTACGGTGTGCCCCCACTTCTCGCCTTATC
IbCHYR1-SNP-R	GAGTTGGATGCTGGATGGTGGACACTGGCCTCTTATATATACG
IbZnFR-SNP-F	GGAGTGAGTACGGTGTGCCCATTTTCACTGTTTGAATGAATC
IbZnFR-SNP-R	GAGTTGGATGCTGGATGGTCAAGATTCTCTCATGCACTTTTT
Primers for overexpression vector
IbCHYR1-OE-F	CAAATCGACTCTAGAAAGCTTATGGAAGGATCATCTGATGATCG
IbCHYR1-OE-R	GAGCTTTTGCTCCATGGTACCGGGATCGGGGAGCACG
IbZnFR-OE-F	GCTCTAGAATGGATAAATTTGATGCAGTGAG
IbZnFR-OE-R	CGAGCTCCTACATAACTGCGGAGATGCTG
Primers for RNAi vector
IbCHYR1-5941-UF	TCGACGGATCCCCGGGAATTCCATGGAGTTCTCCACACAAGAGTGA
IbCHYR1-5941-UR	TCGACGGATCCCCGGGAATTCGATGATTGACTTTGAACATATTGGG
IbCHYR1-5941-DF	AATTTGCAGGTATTTGGATCCGCATGGAGTTCTCCACACAAGAG
IbCHYR1-5941-DR	GGTCTTAATTAACTCTCTAGATTTCTTTGATGATGATATCGAGAAA
IbZnFR-5941-UF	CCGCTCGAGGCCAAATGACACATAACAAGTCG
IbZnFR-5941-UR	GCGATTTAAATACCATTCATGTTAAGTTATTCAGCG
IbZnFR-5941-DF	CGGGATCCACCATTCATGTTAAGTTATTCAGCG
IbZnFR-5941-DR	GCTCTAGAGCCAAATGACACATAACAAGTCG
Primers for identifying overexpression plants
35S-IbCHYR1-F	ACAACGCTTTACAGCAAGAACG
JD-IbCHYR1-R	CTAGGGATCGGGGAGCACG
35S-IbZnFR-F	GAGGCTTACGCAGCAGGTC
JD-IbZnFR-R	CCTAAAGGAAGGGTCTGAAATG
Primers for identifying RNAi plants
intron-F	CAACCACAAAAGTATCTATGAGCCT
intron-R	TTCACATGTCAGAAACATTCTGATG
Primers for protein interaction assay
pGBKT7-FfRlpA2-F	AGGCCGAATTCCCGGGGATCCATGTTCACCAAGTTCACCACCATCC
pGBKT7-FfRlpA2-R	CTAGTTATGCGGCCGCTGCAGCTGAGCAGCGACCTTCTTGCCA
pGADT7-IbCHYR1-F	GTACCAGATTACGCTCATATGATGGAAGGATCATCTGATGATCG
pGADT7-IbCHYR1-R	ATGCCCACCCGGGTGGAATTCCTAGGGATCGGGGAGCACG
pGBKT7-IbZnFR-U-EcoRI	GGAATTCCATATGATGGATAAATTTGATGCAGTGAG
pGBKT7-IbZnFR-D-BamHI	CGGGATCCCTACATAACTGCGGAGATGCTG
pGBKT7-IbZnFRN228-D	CGGGATCCATTATCGAACGCATTAGAGCC
pGBKT7-IbZnFRC303-U	GGAATTCCATATGCTCTGCCTATGATGTACTACGAGA
PCAMBIA1300-cLUC-FfRlpA2-F	TACGCGTCCCGGGGCGGTACCATGTTCACCAAGTTCACCACC
PCAMBIA1300-cLUC-FfRlpA2-R	ACGAAAGCTCTGCAGGTCGACCTACTGAGCAGCGACCTTCTT
PCAMBIA1300-nLUC-IbCHYR1-F	ACGGGGGACGAGCTCGGTACCCATGGAAGGATCATCTGATGATCG
PCAMBIA1300-nLUC-IbCHYR1-R	CGCGTACGAGATCTGGTCGACCTAGGGATCGGGGAGCACG
35S-SPYNE-IbZnFR-F	ACCGGGCTCAGGCCTGGCGCGCCATGGATAAATTTGATGCAGTGAAAA
35S-SPYNE-IbZnFR-R	CTCCATCCCGGGAGCGGTACCCATAACTGCGGAGATGCTGG
35S-SPYCE-IbCHYR1-F	ACCGGGCTCAGGCCTGGCGCGCCATGGAAGGATCATCTGATGATCG
35S-SPYCE-IbCHYR1-R	GTACATCCCGGGAGCGGTACCGGGATCGGGGAGCACG
CoIP-FfRlpA2-F	ACGGGGGACGAGCTCGGTACCATGTTCACCAAGTTCACCACCATCC
CoIP-FfRlpA2-R	GCCCTTGCTCACCATGTCGACCTGAGCAGCGACCTTCTTGCCA
IbCHYR1-MYC-F	CAAATCGACTCTAGAAAGCTTATGGAAGGATCATCTGATGATCG
IbCHYR-MYC-R	GAGCTTTTGCTCCATGGTACCGGGATCGGGGAGCACG
HA-IbZnFR-F	GACGAGCTCTCTAGAACTAGTATGGATAAATTTGATGCAGTGAAAA
HA-IbZnFR-R	TTTGCGGAGTACCCGGGTACCCTACATAACTGCGGAGATGCTGG
Primers for prokaryotic expression
pET-28a-IbCHYR1-F	TGACTGGTGGACAGCAAATGGGTCGCGGATCCATGGAAGGATCATCTGATGATCG			pET-28a-IbCHYR1-F	TGACTGGTGGACAGCAAATGGGTCGCGGATCCATGGAAGGATCATCTGATGATCG	pET-28a-IbCHYR1-F	TGACTGGTGGACAGCAAATGGGTCGCGGATCCATGGAAGGATCATCTGATGATCG	pET-28a-IbCHYR1-F	TGACTGGTGGACAGCAAATGGGTCGCGGATCCATGGAAGGATCATCTGATGATCG	pET-28a-IbCHYR1-F	TGACTGGTGGACAGCAAATGGGTCGCGGATCCATGGAAGGATCATCTGATGATCG	pET-28a-IbCHYR1-F	TGACTGGTGGACAGCAAATGGGTCGCGGATCCATGGAAGGATCATCTGATGATCG	pET-28a-IbCHYR1-F	TGACTGGTGGACAGCAAATGGGTCGCGGATCCATGGAAGGATCATCTGATGATCG	pET-28a-IbCHYR1-F	TGACTGGTGGACAGCAAATGGGTCGCGGATCCATGGAAGGATCATCTGATGATCG	pET-28a-IbCHYR1-F	TGACTGGTGGACAGCAAATGGGTCGCGGATCCATGGAAGGATCATCTGATGATCG	pET-28a-IbCHYR1-F	TGACTGGTGGACAGCAAATGGGTCGCGGATCCATGGAAGGATCATCTGATGATCG	pET-28a-IbCHYR1-F	TGACTGGTGGACAGCAAATGGGTCGCGGATCCATGGAAGGATCATCTGATGATCG	pET-28a-IbCHYR1-F	TGACTGGTGGACAGCAAATGGGTCGCGGATCCATGGAAGGATCATCTGATGATCG	pET-28a-IbCHYR1-F	TGACTGGTGGACAGCAAATGGGTCGCGGATCCATGGAAGGATCATCTGATGATCG	pET-28a-IbCHYR1-F	TGACTGGTGGACAGCAAATGGGTCGCGGATCCATGGAAGGATCATCTGATGATCG	pET-28a-IbCHYR1-F	TGACTGGTGGACAGCAAATGGGTCGCGGATCCATGGAAGGATCATCTGATGATCG	pET-28a-IbCHYR1-F	TGACTGGTGGACAGCAAATGGGTCGCGGATCCATGGAAGGATCATCTGATGATCG	pET-28a-IbCHYR1-F	TGACTGGTGGACAGCAAATGGGTCGCGGATCCATGGAAGGATCATCTGATGATCG	pET-28a-IbCHYR1-F	TGACTGGTGGACAGCAAATGGGTCGCGGATCCATGGAAGGATCATCTGATGATCG	pET-28a-IbCHYR1-F	TGACTGGTGGACAGCAAATGGGTCGCGGATCCATGGAAGGATCATCTGATGATCG	pET-28a-IbCHYR1-F	TGACTGGTGGACAGCAAATGGGTCGCGGATCCATGGAAGGATCATCTGATGATCG	pET-28a-IbCHYR1-F	TGACTGGTGGACAGCAAATGGGTCGCGGATCCATGGAAGGATCATCTGATGATCG	pET-28a-IbCHYR1-F	TGACTGGTGGACAGCAAATGGGTCGCGGATCCATGGAAGGATCATCTGATGATCG	pET-28a-IbCHYR1-F	TGACTGGTGGACAGCAAATGGGTCGCGGATCCATGGAAGGATCATCTGATGATCG	pET-28a-IbCHYR1-F	TGACTGGTGGACAGCAAATGGGTCGCGGATCCATGGAAGGATCATCTGATGATCG
pET-28a-IbCHYR1-R	GCGGCCGCAAGCTTGTCGACGGAGCTCGAATTCCTAGGGATCGGGGAGCACG			pET-28a-IbCHYR1-R	GCGGCCGCAAGCTTGTCGACGGAGCTCGAATTCCTAGGGATCGGGGAGCACG	pET-28a-IbCHYR1-R	GCGGCCGCAAGCTTGTCGACGGAGCTCGAATTCCTAGGGATCGGGGAGCACG	pET-28a-IbCHYR1-R	GCGGCCGCAAGCTTGTCGACGGAGCTCGAATTCCTAGGGATCGGGGAGCACG	pET-28a-IbCHYR1-R	GCGGCCGCAAGCTTGTCGACGGAGCTCGAATTCCTAGGGATCGGGGAGCACG	pET-28a-IbCHYR1-R	GCGGCCGCAAGCTTGTCGACGGAGCTCGAATTCCTAGGGATCGGGGAGCACG	pET-28a-IbCHYR1-R	GCGGCCGCAAGCTTGTCGACGGAGCTCGAATTCCTAGGGATCGGGGAGCACG	pET-28a-IbCHYR1-R	GCGGCCGCAAGCTTGTCGACGGAGCTCGAATTCCTAGGGATCGGGGAGCACG	pET-28a-IbCHYR1-R	GCGGCCGCAAGCTTGTCGACGGAGCTCGAATTCCTAGGGATCGGGGAGCACG	pET-28a-IbCHYR1-R	GCGGCCGCAAGCTTGTCGACGGAGCTCGAATTCCTAGGGATCGGGGAGCACG	pET-28a-IbCHYR1-R	GCGGCCGCAAGCTTGTCGACGGAGCTCGAATTCCTAGGGATCGGGGAGCACG	pET-28a-IbCHYR1-R	GCGGCCGCAAGCTTGTCGACGGAGCTCGAATTCCTAGGGATCGGGGAGCACG	pET-28a-IbCHYR1-R	GCGGCCGCAAGCTTGTCGACGGAGCTCGAATTCCTAGGGATCGGGGAGCACG	pET-28a-IbCHYR1-R	GCGGCCGCAAGCTTGTCGACGGAGCTCGAATTCCTAGGGATCGGGGAGCACG	pET-28a-IbCHYR1-R	GCGGCCGCAAGCTTGTCGACGGAGCTCGAATTCCTAGGGATCGGGGAGCACG	pET-28a-IbCHYR1-R	GCGGCCGCAAGCTTGTCGACGGAGCTCGAATTCCTAGGGATCGGGGAGCACG	pET-28a-IbCHYR1-R	GCGGCCGCAAGCTTGTCGACGGAGCTCGAATTCCTAGGGATCGGGGAGCACG	pET-28a-IbCHYR1-R	GCGGCCGCAAGCTTGTCGACGGAGCTCGAATTCCTAGGGATCGGGGAGCACG	pET-28a-IbCHYR1-R	GCGGCCGCAAGCTTGTCGACGGAGCTCGAATTCCTAGGGATCGGGGAGCACG	pET-28a-IbCHYR1-R	GCGGCCGCAAGCTTGTCGACGGAGCTCGAATTCCTAGGGATCGGGGAGCACG	pET-28a-IbCHYR1-R	GCGGCCGCAAGCTTGTCGACGGAGCTCGAATTCCTAGGGATCGGGGAGCACG	pET-28a-IbCHYR1-R	GCGGCCGCAAGCTTGTCGACGGAGCTCGAATTCCTAGGGATCGGGGAGCACG	pET-28a-IbCHYR1-R	GCGGCCGCAAGCTTGTCGACGGAGCTCGAATTCCTAGGGATCGGGGAGCACG	pET-28a-IbCHYR1-R	GCGGCCGCAAGCTTGTCGACGGAGCTCGAATTCCTAGGGATCGGGGAGCACG
pGEX-6P-1-IbCHYR1-F	TTCCAGGGGCCCCTGGGATCCATGGAAGGATCATCTGATGATCG			pGEX-6P-1-IbCHYR1-F	TTCCAGGGGCCCCTGGGATCCATGGAAGGATCATCTGATGATCG	pGEX-6P-1-IbCHYR1-F	TTCCAGGGGCCCCTGGGATCCATGGAAGGATCATCTGATGATCG	pGEX-6P-1-IbCHYR1-F	TTCCAGGGGCCCCTGGGATCCATGGAAGGATCATCTGATGATCG	pGEX-6P-1-IbCHYR1-F	TTCCAGGGGCCCCTGGGATCCATGGAAGGATCATCTGATGATCG	pGEX-6P-1-IbCHYR1-F	TTCCAGGGGCCCCTGGGATCCATGGAAGGATCATCTGATGATCG	pGEX-6P-1-IbCHYR1-F	TTCCAGGGGCCCCTGGGATCCATGGAAGGATCATCTGATGATCG	pGEX-6P-1-IbCHYR1-F	TTCCAGGGGCCCCTGGGATCCATGGAAGGATCATCTGATGATCG	pGEX-6P-1-IbCHYR1-F	TTCCAGGGGCCCCTGGGATCCATGGAAGGATCATCTGATGATCG	pGEX-6P-1-IbCHYR1-F	TTCCAGGGGCCCCTGGGATCCATGGAAGGATCATCTGATGATCG	pGEX-6P-1-IbCHYR1-F	TTCCAGGGGCCCCTGGGATCCATGGAAGGATCATCTGATGATCG	pGEX-6P-1-IbCHYR1-F	TTCCAGGGGCCCCTGGGATCCATGGAAGGATCATCTGATGATCG	pGEX-6P-1-IbCHYR1-F	TTCCAGGGGCCCCTGGGATCCATGGAAGGATCATCTGATGATCG	pGEX-6P-1-IbCHYR1-F	TTCCAGGGGCCCCTGGGATCCATGGAAGGATCATCTGATGATCG	pGEX-6P-1-IbCHYR1-F	TTCCAGGGGCCCCTGGGATCCATGGAAGGATCATCTGATGATCG	pGEX-6P-1-IbCHYR1-F	TTCCAGGGGCCCCTGGGATCCATGGAAGGATCATCTGATGATCG	pGEX-6P-1-IbCHYR1-F	TTCCAGGGGCCCCTGGGATCCATGGAAGGATCATCTGATGATCG	pGEX-6P-1-IbCHYR1-F	TTCCAGGGGCCCCTGGGATCCATGGAAGGATCATCTGATGATCG	pGEX-6P-1-IbCHYR1-F	TTCCAGGGGCCCCTGGGATCCATGGAAGGATCATCTGATGATCG	pGEX-6P-1-IbCHYR1-F	TTCCAGGGGCCCCTGGGATCCATGGAAGGATCATCTGATGATCG	pGEX-6P-1-IbCHYR1-F	TTCCAGGGGCCCCTGGGATCCATGGAAGGATCATCTGATGATCG	pGEX-6P-1-IbCHYR1-F	TTCCAGGGGCCCCTGGGATCCATGGAAGGATCATCTGATGATCG	pGEX-6P-1-IbCHYR1-F	TTCCAGGGGCCCCTGGGATCCATGGAAGGATCATCTGATGATCG	pGEX-6P-1-IbCHYR1-F	TTCCAGGGGCCCCTGGGATCCATGGAAGGATCATCTGATGATCG
pGEX-6P-1-IbCHYR1-R	CTCGAGTCGACCCGGGAATTCCTAGGGATCGGGGAGCACG			pGEX-6P-1-IbCHYR1-R	CTCGAGTCGACCCGGGAATTCCTAGGGATCGGGGAGCACG	pGEX-6P-1-IbCHYR1-R	CTCGAGTCGACCCGGGAATTCCTAGGGATCGGGGAGCACG	pGEX-6P-1-IbCHYR1-R	CTCGAGTCGACCCGGGAATTCCTAGGGATCGGGGAGCACG	pGEX-6P-1-IbCHYR1-R	CTCGAGTCGACCCGGGAATTCCTAGGGATCGGGGAGCACG	pGEX-6P-1-IbCHYR1-R	CTCGAGTCGACCCGGGAATTCCTAGGGATCGGGGAGCACG	pGEX-6P-1-IbCHYR1-R	CTCGAGTCGACCCGGGAATTCCTAGGGATCGGGGAGCACG	pGEX-6P-1-IbCHYR1-R	CTCGAGTCGACCCGGGAATTCCTAGGGATCGGGGAGCACG	pGEX-6P-1-IbCHYR1-R	CTCGAGTCGACCCGGGAATTCCTAGGGATCGGGGAGCACG	pGEX-6P-1-IbCHYR1-R	CTCGAGTCGACCCGGGAATTCCTAGGGATCGGGGAGCACG	pGEX-6P-1-IbCHYR1-R	CTCGAGTCGACCCGGGAATTCCTAGGGATCGGGGAGCACG	pGEX-6P-1-IbCHYR1-R	CTCGAGTCGACCCGGGAATTCCTAGGGATCGGGGAGCACG	pGEX-6P-1-IbCHYR1-R	CTCGAGTCGACCCGGGAATTCCTAGGGATCGGGGAGCACG	pGEX-6P-1-IbCHYR1-R	CTCGAGTCGACCCGGGAATTCCTAGGGATCGGGGAGCACG	pGEX-6P-1-IbCHYR1-R	CTCGAGTCGACCCGGGAATTCCTAGGGATCGGGGAGCACG	pGEX-6P-1-IbCHYR1-R	CTCGAGTCGACCCGGGAATTCCTAGGGATCGGGGAGCACG	pGEX-6P-1-IbCHYR1-R	CTCGAGTCGACCCGGGAATTCCTAGGGATCGGGGAGCACG	pGEX-6P-1-IbCHYR1-R	CTCGAGTCGACCCGGGAATTCCTAGGGATCGGGGAGCACG	pGEX-6P-1-IbCHYR1-R	CTCGAGTCGACCCGGGAATTCCTAGGGATCGGGGAGCACG	pGEX-6P-1-IbCHYR1-R	CTCGAGTCGACCCGGGAATTCCTAGGGATCGGGGAGCACG	pGEX-6P-1-IbCHYR1-R	CTCGAGTCGACCCGGGAATTCCTAGGGATCGGGGAGCACG	pGEX-6P-1-IbCHYR1-R	CTCGAGTCGACCCGGGAATTCCTAGGGATCGGGGAGCACG	pGEX-6P-1-IbCHYR1-R	CTCGAGTCGACCCGGGAATTCCTAGGGATCGGGGAGCACG	pGEX-6P-1-IbCHYR1-R	CTCGAGTCGACCCGGGAATTCCTAGGGATCGGGGAGCACG
pET-28a-FfRlpA2-F	TGACTGGTGGACAGCAAATGGGTCGCGGATCCATGTTCACCAAGTTCACCACC			pET-28a-IbZnFR-F	TGACTGGTGGACAGCAAATGGGTCGCGGATCCATGGATAAATTTGATGCAGTGAAAA	pET-28a-IbZnFR-F	TGACTGGTGGACAGCAAATGGGTCGCGGATCCATGGATAAATTTGATGCAGTGAAAA	pET-28a-IbZnFR-F	TGACTGGTGGACAGCAAATGGGTCGCGGATCCATGGATAAATTTGATGCAGTGAAAA	pET-28a-IbZnFR-F	TGACTGGTGGACAGCAAATGGGTCGCGGATCCATGGATAAATTTGATGCAGTGAAAA	pET-28a-IbZnFR-F	TGACTGGTGGACAGCAAATGGGTCGCGGATCCATGGATAAATTTGATGCAGTGAAAA	pET-28a-IbZnFR-F	TGACTGGTGGACAGCAAATGGGTCGCGGATCCATGGATAAATTTGATGCAGTGAAAA	pET-28a-IbZnFR-F	TGACTGGTGGACAGCAAATGGGTCGCGGATCCATGGATAAATTTGATGCAGTGAAAA	pET-28a-IbZnFR-F	TGACTGGTGGACAGCAAATGGGTCGCGGATCCATGGATAAATTTGATGCAGTGAAAA	pET-28a-IbZnFR-F	TGACTGGTGGACAGCAAATGGGTCGCGGATCCATGGATAAATTTGATGCAGTGAAAA	pET-28a-IbZnFR-F	TGACTGGTGGACAGCAAATGGGTCGCGGATCCATGGATAAATTTGATGCAGTGAAAA	pET-28a-IbZnFR-F	TGACTGGTGGACAGCAAATGGGTCGCGGATCCATGGATAAATTTGATGCAGTGAAAA	pET-28a-IbZnFR-F	TGACTGGTGGACAGCAAATGGGTCGCGGATCCATGGATAAATTTGATGCAGTGAAAA	pET-28a-IbZnFR-F	TGACTGGTGGACAGCAAATGGGTCGCGGATCCATGGATAAATTTGATGCAGTGAAAA	pET-28a-IbZnFR-F	TGACTGGTGGACAGCAAATGGGTCGCGGATCCATGGATAAATTTGATGCAGTGAAAA	pET-28a-IbZnFR-F	TGACTGGTGGACAGCAAATGGGTCGCGGATCCATGGATAAATTTGATGCAGTGAAAA	pET-28a-IbZnFR-F	TGACTGGTGGACAGCAAATGGGTCGCGGATCCATGGATAAATTTGATGCAGTGAAAA	pET-28a-IbZnFR-F	TGACTGGTGGACAGCAAATGGGTCGCGGATCCATGGATAAATTTGATGCAGTGAAAA	pET-28a-IbZnFR-F	TGACTGGTGGACAGCAAATGGGTCGCGGATCCATGGATAAATTTGATGCAGTGAAAA	pET-28a-IbZnFR-F	TGACTGGTGGACAGCAAATGGGTCGCGGATCCATGGATAAATTTGATGCAGTGAAAA	pET-28a-IbZnFR-F	TGACTGGTGGACAGCAAATGGGTCGCGGATCCATGGATAAATTTGATGCAGTGAAAA	pET-28a-IbZnFR-F	TGACTGGTGGACAGCAAATGGGTCGCGGATCCATGGATAAATTTGATGCAGTGAAAA	pET-28a-IbZnFR-F	TGACTGGTGGACAGCAAATGGGTCGCGGATCCATGGATAAATTTGATGCAGTGAAAA	pET-28a-IbZnFR-F	TGACTGGTGGACAGCAAATGGGTCGCGGATCCATGGATAAATTTGATGCAGTGAAAA
pET-28a-FfRlpA2-R	GCGGCCGCAAGCTTGTCGACGGAGCTCGAATTCCTACTGAGCAGCGACCTTCTTGCCA			pET-28a-IbZnFR-R	GCGGCCGCAAGCTTGTCGACGGAGCTCGAATTCCTACATAACTGCGGAGATGCTGG	pET-28a-IbZnFR-R	GCGGCCGCAAGCTTGTCGACGGAGCTCGAATTCCTACATAACTGCGGAGATGCTGG	pET-28a-IbZnFR-R	GCGGCCGCAAGCTTGTCGACGGAGCTCGAATTCCTACATAACTGCGGAGATGCTGG	pET-28a-IbZnFR-R	GCGGCCGCAAGCTTGTCGACGGAGCTCGAATTCCTACATAACTGCGGAGATGCTGG	pET-28a-IbZnFR-R	GCGGCCGCAAGCTTGTCGACGGAGCTCGAATTCCTACATAACTGCGGAGATGCTGG	pET-28a-IbZnFR-R	GCGGCCGCAAGCTTGTCGACGGAGCTCGAATTCCTACATAACTGCGGAGATGCTGG	pET-28a-IbZnFR-R	GCGGCCGCAAGCTTGTCGACGGAGCTCGAATTCCTACATAACTGCGGAGATGCTGG	pET-28a-IbZnFR-R	GCGGCCGCAAGCTTGTCGACGGAGCTCGAATTCCTACATAACTGCGGAGATGCTGG	pET-28a-IbZnFR-R	GCGGCCGCAAGCTTGTCGACGGAGCTCGAATTCCTACATAACTGCGGAGATGCTGG	pET-28a-IbZnFR-R	GCGGCCGCAAGCTTGTCGACGGAGCTCGAATTCCTACATAACTGCGGAGATGCTGG	pET-28a-IbZnFR-R	GCGGCCGCAAGCTTGTCGACGGAGCTCGAATTCCTACATAACTGCGGAGATGCTGG	pET-28a-IbZnFR-R	GCGGCCGCAAGCTTGTCGACGGAGCTCGAATTCCTACATAACTGCGGAGATGCTGG	pET-28a-IbZnFR-R	GCGGCCGCAAGCTTGTCGACGGAGCTCGAATTCCTACATAACTGCGGAGATGCTGG	pET-28a-IbZnFR-R	GCGGCCGCAAGCTTGTCGACGGAGCTCGAATTCCTACATAACTGCGGAGATGCTGG	pET-28a-IbZnFR-R	GCGGCCGCAAGCTTGTCGACGGAGCTCGAATTCCTACATAACTGCGGAGATGCTGG	pET-28a-IbZnFR-R	GCGGCCGCAAGCTTGTCGACGGAGCTCGAATTCCTACATAACTGCGGAGATGCTGG	pET-28a-IbZnFR-R	GCGGCCGCAAGCTTGTCGACGGAGCTCGAATTCCTACATAACTGCGGAGATGCTGG	pET-28a-IbZnFR-R	GCGGCCGCAAGCTTGTCGACGGAGCTCGAATTCCTACATAACTGCGGAGATGCTGG	pET-28a-IbZnFR-R	GCGGCCGCAAGCTTGTCGACGGAGCTCGAATTCCTACATAACTGCGGAGATGCTGG	pET-28a-IbZnFR-R	GCGGCCGCAAGCTTGTCGACGGAGCTCGAATTCCTACATAACTGCGGAGATGCTGG	pET-28a-IbZnFR-R	GCGGCCGCAAGCTTGTCGACGGAGCTCGAATTCCTACATAACTGCGGAGATGCTGG	pET-28a-IbZnFR-R	GCGGCCGCAAGCTTGTCGACGGAGCTCGAATTCCTACATAACTGCGGAGATGCTGG	pET-28a-IbZnFR-R	GCGGCCGCAAGCTTGTCGACGGAGCTCGAATTCCTACATAACTGCGGAGATGCTGG
pGEX-6P-1-IbZnFR-F	TTCCAGGGGCCCCTGGGATCCATGGATAAATTTGATGCAGTGAAAA			pGEX-6P-1-IbZnFR-F	TTCCAGGGGCCCCTGGGATCCATGGATAAATTTGATGCAGTGAAAA	pGEX-6P-1-IbZnFR-F	TTCCAGGGGCCCCTGGGATCCATGGATAAATTTGATGCAGTGAAAA	pGEX-6P-1-IbZnFR-F	TTCCAGGGGCCCCTGGGATCCATGGATAAATTTGATGCAGTGAAAA	pGEX-6P-1-IbZnFR-F	TTCCAGGGGCCCCTGGGATCCATGGATAAATTTGATGCAGTGAAAA	pGEX-6P-1-IbZnFR-F	TTCCAGGGGCCCCTGGGATCCATGGATAAATTTGATGCAGTGAAAA	pGEX-6P-1-IbZnFR-F	TTCCAGGGGCCCCTGGGATCCATGGATAAATTTGATGCAGTGAAAA	pGEX-6P-1-IbZnFR-F	TTCCAGGGGCCCCTGGGATCCATGGATAAATTTGATGCAGTGAAAA	pGEX-6P-1-IbZnFR-F	TTCCAGGGGCCCCTGGGATCCATGGATAAATTTGATGCAGTGAAAA	pGEX-6P-1-IbZnFR-F	TTCCAGGGGCCCCTGGGATCCATGGATAAATTTGATGCAGTGAAAA	pGEX-6P-1-IbZnFR-F	TTCCAGGGGCCCCTGGGATCCATGGATAAATTTGATGCAGTGAAAA	pGEX-6P-1-IbZnFR-F	TTCCAGGGGCCCCTGGGATCCATGGATAAATTTGATGCAGTGAAAA	pGEX-6P-1-IbZnFR-F	TTCCAGGGGCCCCTGGGATCCATGGATAAATTTGATGCAGTGAAAA	pGEX-6P-1-IbZnFR-F	TTCCAGGGGCCCCTGGGATCCATGGATAAATTTGATGCAGTGAAAA	pGEX-6P-1-IbZnFR-F	TTCCAGGGGCCCCTGGGATCCATGGATAAATTTGATGCAGTGAAAA	pGEX-6P-1-IbZnFR-F	TTCCAGGGGCCCCTGGGATCCATGGATAAATTTGATGCAGTGAAAA	pGEX-6P-1-IbZnFR-F	TTCCAGGGGCCCCTGGGATCCATGGATAAATTTGATGCAGTGAAAA	pGEX-6P-1-IbZnFR-F	TTCCAGGGGCCCCTGGGATCCATGGATAAATTTGATGCAGTGAAAA	pGEX-6P-1-IbZnFR-F	TTCCAGGGGCCCCTGGGATCCATGGATAAATTTGATGCAGTGAAAA	pGEX-6P-1-IbZnFR-F	TTCCAGGGGCCCCTGGGATCCATGGATAAATTTGATGCAGTGAAAA	pGEX-6P-1-IbZnFR-F	TTCCAGGGGCCCCTGGGATCCATGGATAAATTTGATGCAGTGAAAA	pGEX-6P-1-IbZnFR-F	TTCCAGGGGCCCCTGGGATCCATGGATAAATTTGATGCAGTGAAAA	pGEX-6P-1-IbZnFR-F	TTCCAGGGGCCCCTGGGATCCATGGATAAATTTGATGCAGTGAAAA	pGEX-6P-1-IbZnFR-F	TTCCAGGGGCCCCTGGGATCCATGGATAAATTTGATGCAGTGAAAA
pGEX-6P-1-IbZnFR-R	CTCGAGTCGACCCGGGAATTCCTACATAACTGCGGAGATGCTGG			pGEX-6P-1-IbZnFR-R	CTCGAGTCGACCCGGGAATTCCTACATAACTGCGGAGATGCTGG	pGEX-6P-1-IbZnFR-R	CTCGAGTCGACCCGGGAATTCCTACATAACTGCGGAGATGCTGG	pGEX-6P-1-IbZnFR-R	CTCGAGTCGACCCGGGAATTCCTACATAACTGCGGAGATGCTGG	pGEX-6P-1-IbZnFR-R	CTCGAGTCGACCCGGGAATTCCTACATAACTGCGGAGATGCTGG	pGEX-6P-1-IbZnFR-R	CTCGAGTCGACCCGGGAATTCCTACATAACTGCGGAGATGCTGG	pGEX-6P-1-IbZnFR-R	CTCGAGTCGACCCGGGAATTCCTACATAACTGCGGAGATGCTGG	pGEX-6P-1-IbZnFR-R	CTCGAGTCGACCCGGGAATTCCTACATAACTGCGGAGATGCTGG	pGEX-6P-1-IbZnFR-R	CTCGAGTCGACCCGGGAATTCCTACATAACTGCGGAGATGCTGG	pGEX-6P-1-IbZnFR-R	CTCGAGTCGACCCGGGAATTCCTACATAACTGCGGAGATGCTGG	pGEX-6P-1-IbZnFR-R	CTCGAGTCGACCCGGGAATTCCTACATAACTGCGGAGATGCTGG	pGEX-6P-1-IbZnFR-R	CTCGAGTCGACCCGGGAATTCCTACATAACTGCGGAGATGCTGG	pGEX-6P-1-IbZnFR-R	CTCGAGTCGACCCGGGAATTCCTACATAACTGCGGAGATGCTGG	pGEX-6P-1-IbZnFR-R	CTCGAGTCGACCCGGGAATTCCTACATAACTGCGGAGATGCTGG	pGEX-6P-1-IbZnFR-R	CTCGAGTCGACCCGGGAATTCCTACATAACTGCGGAGATGCTGG	pGEX-6P-1-IbZnFR-R	CTCGAGTCGACCCGGGAATTCCTACATAACTGCGGAGATGCTGG	pGEX-6P-1-IbZnFR-R	CTCGAGTCGACCCGGGAATTCCTACATAACTGCGGAGATGCTGG	pGEX-6P-1-IbZnFR-R	CTCGAGTCGACCCGGGAATTCCTACATAACTGCGGAGATGCTGG	pGEX-6P-1-IbZnFR-R	CTCGAGTCGACCCGGGAATTCCTACATAACTGCGGAGATGCTGG	pGEX-6P-1-IbZnFR-R	CTCGAGTCGACCCGGGAATTCCTACATAACTGCGGAGATGCTGG	pGEX-6P-1-IbZnFR-R	CTCGAGTCGACCCGGGAATTCCTACATAACTGCGGAGATGCTGG	pGEX-6P-1-IbZnFR-R	CTCGAGTCGACCCGGGAATTCCTACATAACTGCGGAGATGCTGG	pGEX-6P-1-IbZnFR-R	CTCGAGTCGACCCGGGAATTCCTACATAACTGCGGAGATGCTGG	pGEX-6P-1-IbZnFR-R	CTCGAGTCGACCCGGGAATTCCTACATAACTGCGGAGATGCTGG
pET-28a-IbZnFR-F	TGACTGGTGGACAGCAAATGGGTCGCGGATCCATGGATAAATTTGATGCAGTGAAAA			pET-28a-FfRlpA2-F	TGACTGGTGGACAGCAAATGGGTCGCGGATCCATGTTCACCAAGTTCACCACC	pET-28a-FfRlpA2-F	TGACTGGTGGACAGCAAATGGGTCGCGGATCCATGTTCACCAAGTTCACCACC	pET-28a-FfRlpA2-F	TGACTGGTGGACAGCAAATGGGTCGCGGATCCATGTTCACCAAGTTCACCACC	pET-28a-FfRlpA2-F	TGACTGGTGGACAGCAAATGGGTCGCGGATCCATGTTCACCAAGTTCACCACC	pET-28a-FfRlpA2-F	TGACTGGTGGACAGCAAATGGGTCGCGGATCCATGTTCACCAAGTTCACCACC	pET-28a-FfRlpA2-F	TGACTGGTGGACAGCAAATGGGTCGCGGATCCATGTTCACCAAGTTCACCACC	pET-28a-FfRlpA2-F	TGACTGGTGGACAGCAAATGGGTCGCGGATCCATGTTCACCAAGTTCACCACC	pET-28a-FfRlpA2-F	TGACTGGTGGACAGCAAATGGGTCGCGGATCCATGTTCACCAAGTTCACCACC	pET-28a-FfRlpA2-F	TGACTGGTGGACAGCAAATGGGTCGCGGATCCATGTTCACCAAGTTCACCACC	pET-28a-FfRlpA2-F	TGACTGGTGGACAGCAAATGGGTCGCGGATCCATGTTCACCAAGTTCACCACC	pET-28a-FfRlpA2-F	TGACTGGTGGACAGCAAATGGGTCGCGGATCCATGTTCACCAAGTTCACCACC	pET-28a-FfRlpA2-F	TGACTGGTGGACAGCAAATGGGTCGCGGATCCATGTTCACCAAGTTCACCACC	pET-28a-FfRlpA2-F	TGACTGGTGGACAGCAAATGGGTCGCGGATCCATGTTCACCAAGTTCACCACC	pET-28a-FfRlpA2-F	TGACTGGTGGACAGCAAATGGGTCGCGGATCCATGTTCACCAAGTTCACCACC	pET-28a-FfRlpA2-F	TGACTGGTGGACAGCAAATGGGTCGCGGATCCATGTTCACCAAGTTCACCACC	pET-28a-FfRlpA2-F	TGACTGGTGGACAGCAAATGGGTCGCGGATCCATGTTCACCAAGTTCACCACC	pET-28a-FfRlpA2-F	TGACTGGTGGACAGCAAATGGGTCGCGGATCCATGTTCACCAAGTTCACCACC	pET-28a-FfRlpA2-F	TGACTGGTGGACAGCAAATGGGTCGCGGATCCATGTTCACCAAGTTCACCACC	pET-28a-FfRlpA2-F	TGACTGGTGGACAGCAAATGGGTCGCGGATCCATGTTCACCAAGTTCACCACC	pET-28a-FfRlpA2-F	TGACTGGTGGACAGCAAATGGGTCGCGGATCCATGTTCACCAAGTTCACCACC	pET-28a-FfRlpA2-F	TGACTGGTGGACAGCAAATGGGTCGCGGATCCATGTTCACCAAGTTCACCACC	pET-28a-FfRlpA2-F	TGACTGGTGGACAGCAAATGGGTCGCGGATCCATGTTCACCAAGTTCACCACC	pET-28a-FfRlpA2-F	TGACTGGTGGACAGCAAATGGGTCGCGGATCCATGTTCACCAAGTTCACCACC
pET-28a-IbZnFR-R	GCGGCCGCAAGCTTGTCGACGGAGCTCGAATTCCTACATAACTGCGGAGATGCTGG			pET-28a--FfRlpA2-R	GCGGCCGCAAGCTTGTCGACGGAGCTCGAATTCCTACTGAGCAGCGACCTTCTTGCCA	pET-28a--FfRlpA2-R	GCGGCCGCAAGCTTGTCGACGGAGCTCGAATTCCTACTGAGCAGCGACCTTCTTGCCA	pET-28a--FfRlpA2-R	GCGGCCGCAAGCTTGTCGACGGAGCTCGAATTCCTACTGAGCAGCGACCTTCTTGCCA	pET-28a--FfRlpA2-R	GCGGCCGCAAGCTTGTCGACGGAGCTCGAATTCCTACTGAGCAGCGACCTTCTTGCCA	pET-28a--FfRlpA2-R	GCGGCCGCAAGCTTGTCGACGGAGCTCGAATTCCTACTGAGCAGCGACCTTCTTGCCA	pET-28a--FfRlpA2-R	GCGGCCGCAAGCTTGTCGACGGAGCTCGAATTCCTACTGAGCAGCGACCTTCTTGCCA	pET-28a--FfRlpA2-R	GCGGCCGCAAGCTTGTCGACGGAGCTCGAATTCCTACTGAGCAGCGACCTTCTTGCCA	pET-28a--FfRlpA2-R	GCGGCCGCAAGCTTGTCGACGGAGCTCGAATTCCTACTGAGCAGCGACCTTCTTGCCA	pET-28a--FfRlpA2-R	GCGGCCGCAAGCTTGTCGACGGAGCTCGAATTCCTACTGAGCAGCGACCTTCTTGCCA	pET-28a--FfRlpA2-R	GCGGCCGCAAGCTTGTCGACGGAGCTCGAATTCCTACTGAGCAGCGACCTTCTTGCCA	pET-28a--FfRlpA2-R	GCGGCCGCAAGCTTGTCGACGGAGCTCGAATTCCTACTGAGCAGCGACCTTCTTGCCA	pET-28a--FfRlpA2-R	GCGGCCGCAAGCTTGTCGACGGAGCTCGAATTCCTACTGAGCAGCGACCTTCTTGCCA	pET-28a--FfRlpA2-R	GCGGCCGCAAGCTTGTCGACGGAGCTCGAATTCCTACTGAGCAGCGACCTTCTTGCCA	pET-28a--FfRlpA2-R	GCGGCCGCAAGCTTGTCGACGGAGCTCGAATTCCTACTGAGCAGCGACCTTCTTGCCA	pET-28a--FfRlpA2-R	GCGGCCGCAAGCTTGTCGACGGAGCTCGAATTCCTACTGAGCAGCGACCTTCTTGCCA	pET-28a--FfRlpA2-R	GCGGCCGCAAGCTTGTCGACGGAGCTCGAATTCCTACTGAGCAGCGACCTTCTTGCCA	pET-28a--FfRlpA2-R	GCGGCCGCAAGCTTGTCGACGGAGCTCGAATTCCTACTGAGCAGCGACCTTCTTGCCA	pET-28a--FfRlpA2-R	GCGGCCGCAAGCTTGTCGACGGAGCTCGAATTCCTACTGAGCAGCGACCTTCTTGCCA	pET-28a--FfRlpA2-R	GCGGCCGCAAGCTTGTCGACGGAGCTCGAATTCCTACTGAGCAGCGACCTTCTTGCCA	pET-28a--FfRlpA2-R	GCGGCCGCAAGCTTGTCGACGGAGCTCGAATTCCTACTGAGCAGCGACCTTCTTGCCA	pET-28a--FfRlpA2-R	GCGGCCGCAAGCTTGTCGACGGAGCTCGAATTCCTACTGAGCAGCGACCTTCTTGCCA	pET-28a--FfRlpA2-R	GCGGCCGCAAGCTTGTCGACGGAGCTCGAATTCCTACTGAGCAGCGACCTTCTTGCCA	pET-28a--FfRlpA2-R	GCGGCCGCAAGCTTGTCGACGGAGCTCGAATTCCTACTGAGCAGCGACCTTCTTGCCA
Primers for real-time quantitative PCR
FfActin-F	GCCCCCGTCATCATGGTATC
FfActin-R	TGCTCAATGGGGTATCGCAG
FfRlpA2-qPCR-F	AACATCAACGACCCCGTCTG
FfRlpA2-qPCR-R	CTTCTTGCCAGAGCCGTAGG
β-actin-qPCR-F	AGCAGCATGAAGATTAAGGTTGTAGCAC
β-actin-qPCR-R	TGGAAAATTAGAAGCACTTCCTGTGAAC
IbCHYR1-qPCR-F	GTGTGGAGAACTCCATGCG
IbCHYR1-qPCR-R	TCGTGTGCCCACATTTCGT
IbZnFR-qPCR-F	AAGCCTGCCATTATTTCAGCAAA
IbZnFR-qPCR-R	AACGCATTAGAGCCATACATCCC
Probe for EMSAs
IbPR5p-wt-F	ATTGTACTAAAAGGGAGAGGATACAAGGTT
IbPR5p-wt-R	AACCTTGTATCCTCTCCCTTTTAGTACAAT
IbCSLEp-wt-F	ATAGTCTTTGTAGGGAGACACAGACACCAT
IbCSLEp-wt-R	ATGGTGTCTGTGTCTCCCTACAAAGACTAT
IbCOMTp-wt-F	AAACCGTTCTCTCTCTTCTTCTTCATCTTC
IbCOMTp-wt-R	GAAGATGAAGAAGAAGAGAGAGAACGGTTT
IbMRL7Lp-wt-F	CTTCTTATCCCTCTAACTTTCCTACA
IbMRL7Lp-wt-R	TGTAGGAAAGTTAGAGGGATAAGAAG
IbMDAR4p-wt-F	ACATTTACCCGGGAGAACGGATAACG
IbMDAR4p-wt-R	CGTTATCCGTTCTCCCGGGTAAATGT
[truncated: 5,000 more columns]
