# Supplementary material for: Natural Allelic Variations in IbCHYR1–IbZnFR Complex Regulate Fusarium Root Rot Resistance in Sweet Potato
Source: Adv Sci (Weinh). 2025 Jun 26;12(33):e15202. doi: 10.1002/advs.202415202 (PMC12412572; doi:10.1002/advs.202415202)
Supplement: Supplementary file 3 — Supplemental Table 2 [file ADVS-12-e15202-s007.xlsx]

## Sheet: Sheet1
Table S2. 446 SNPs in the LD blocks of the significant loci (Iba_chr13a_11097067 and Iba_chr14a_31763570) associated with root rot resistance were identified by GWAS.
SNP	SNP position	Gene ID (LD)	Gene position	Gene Annotation	L9_FPKM	P32_FPKM	N16_FPKM	X18_FPKM
Iba_chr13a_10853842	Gene	Iba_chr13aCG7600	10853559 - 10854560	Transcription termination factor MTEF1, chloroplastic-like	2.8696	2.18956	2.17045	2.38224
Iba_chr13a_10854044	Gene	Iba_chr13aCG7600	10853559 - 10854560	Transcription termination factor MTEF1, chloroplastic-like	2.8696	2.18956	2.17045	2.38224
-	-	Iba_chr13aCG7610	10874075 - 10876261	Uncharacterized protein LOC116002138	0.789823	1.2597	0.692895	1.16892
Iba_chr13a_10889088	Gene	Iba_chr13aCG7620	10886275 - 10890113	Uncharacterized protein LOC116011299	0.707235	1.13587	1.12417	0.563445
-	-	Iba_chr13aCG7630	10890144 - 10891547	Uncharacterized protein LOC116007814	0.832761	1.635	2.96952	1.38618
Iba_chr13a_10910008	Gene	Iba_chr13aCG7640	10905670 - 10910593	Oxysterol-binding protein-related protein 1C-like	0	0	0	0
Iba_chr13a_10932576	Intergenic	-	-	-	-	-	-	-
-	-	Iba_chr13aCG7650	10911593 - 10917522	Oxysterol-binding protein-related protein 1C-like (LOC116002284)	0	0	0	0
-	-	Iba_chr13aCG7660	10920091 - 10921943	Oxysterol-binding protein-related protein 1C-like (LOC116002284)	0	0	0	0
-	-	Iba_chr13aCG7670	10927513 - 10931293	Phosphatidylinositol 4-phosphate 5-kinase 1-like （LOC116002285）	4.71297	5.3263	5.25693	6.74779
-	-	Iba_chr13aCG7680	10938708 - 10945684	Uncharacterized protein LOC116001355	0.376391	0.700053	1.034	1.15392
Iba_chr13a_10978280	Gene	Iba_chr13aCG7690	10976193 - 10980081	Uncharacterized protein LOC116003010	0	0	0	0
Iba_chr13a_10983522	Intergenic	-	-	-	-	-	-	-
Iba_chr13a_10987221	Intergenic	-	-	-	-	-	-	-
Iba_chr13a_10989943	Intergenic	-	-	-	-	-	-	-
Iba_chr13a_10990712	Intergenic	-	-	-	-	-	-	-
Iba_chr13a_10996206	Intergenic	-	-	-	-	-	-	-
Iba_chr13a_10996273	Intergenic	-	-	-	-	-	-	-
Iba_chr13a_10996675	Intergenic	-	-	-	-	-	-	-
Iba_chr13a_10997029	Intergenic	-	-	-	-	-	-	-
Iba_chr13a_11004141	Intergenic	-	-	-	-	-	-	-
-	-	Iba_chr13aCG7700	10982014 - 10983220	Uncharacterized protein DDB_G0287625 (LOC109185347), transcript variant X1	0	0	0	0
-	-	Iba_chr13aCG7710	10995556 - 10996103	Mitogen-activated protein kinase kinase kinase 1-like (LOC116002114)	30.7032	28.3833	30.8231	25.5742
Iba_chr13a_11010460	Gene	Iba_chr13aCG7720	11007111 - 11011792	Equilibrative nucleotide transporter 3-like (LOC116001742), transcript variant X2	8.15355	10.0273	5.17961	5.89028
-	-	Iba_chr13aCG7730	11032669 - 11033017	Dynein light chain 1, cytoplasmic-like (LOC116023623)	4.8817	5.49923	6.81091	8.96221
Iba_chr13a_11047175	Gene	Iba_chr13aCG7740	11046928 - 11056080	Glycerol-3-phosphate acyltransferase ATS12, chloroplastic-like (LOC116002458), transcript variant X1	13.5072	8.86958	10.3794	13.1116
Iba_chr13a_11047290	Gene	Iba_chr13aCG7740	11046928 - 11056080	Glycerol-3-phosphate acyltransferase ATS12, chloroplastic-like (LOC116002458), transcript variant X1	13.5072	8.86958	10.3794	13.1116
Iba_chr13a_11049170	Gene	Iba_chr13aCG7740	11046928 - 11056080	Glycerol-3-phosphate acyltransferase ATS12, chloroplastic-like (LOC116002458), transcript variant X1	13.5072	8.86958	10.3794	13.1116
Iba_chr13a_11052245	Gene	Iba_chr13aCG7740	11046928 - 11056080	Glycerol-3-phosphate acyltransferase ATS12, chloroplastic-like (LOC116002458), transcript variant X1	13.5072	8.86958	10.3794	13.1116
Iba_chr13a_11052970	Gene	Iba_chr13aCG7740	11046928 - 11056080	Glycerol-3-phosphate acyltransferase ATS12, chloroplastic-like (LOC116002458), transcript variant X1	13.5072	8.86958	10.3794	13.1116
Iba_chr13a_11053869	Gene	Iba_chr13aCG7740	11046928 - 11056080	Glycerol-3-phosphate acyltransferase ATS12, chloroplastic-like (LOC116002458), transcript variant X1	13.5072	8.86958	10.3794	13.1116
Iba_chr13a_11054954	Gene	Iba_chr13aCG7740	11046928 - 11056080	Glycerol-3-phosphate acyltransferase ATS12, chloroplastic-like (LOC116002458), transcript variant X1	13.5072	8.86958	10.3794	13.1116
Iba_chr13a_11059169	Intergenic	-	-	-	-	-	-	-
Iba_chr13a_11060601	Promoter	Iba_chr13aCG7750	11062064 - 11064718	Pentatricopeptide repeat-containing protein At3g06920 (LOC116002509), transcript variant X1	1.75768	1.93661	2.95795	3.2362
Iba_chr13a_11064523	Gene	Iba_chr13aCG7750	11062064 - 11064718	Pentatricopeptide repeat-containing protein At3g06920 (LOC116002509), transcript variant X1	1.75768	1.93661	2.95795	3.2362
Iba_chr13a_11077294	Intergenic	-	-	-	-	-	-	-
Iba_chr13a_11095027	Intergenic	-	-	-	-	-	-	-
Iba_chr13a_11096237	Intergenic	-	-	-	-	-	-	-
Iba_chr13a_11096667	Intergenic	-	-	-	-	-	-	-
Iba_chr13a_11096674	Intergenic	-	-	-	-	-	-	-
Iba_chr13a_11096785	Intergenic	-	-	-	-	-	-	-
Iba_chr13a_11097685	Intergenic	-	-	-	-	-	-	-
Iba_chr13a_11097695	Intergenic	-	-	-	-	-	-	-
Iba_chr13a_11104330	Intergenic	-	-	-	-	-	-	-
Iba_chr13a_11107112	Intergenic	-	-	-	-	-	-	-
Iba_chr13a_11109601	Intergenic	-	-	-	-	-	-	-
Iba_chr13a_11109646	Intergenic	-	-	-	-	-	-	-
Iba_chr13a_11110968	Intergenic	-	-	-	-	-	-	-
Iba_chr13a_11111391	Intergenic	-	-	-	-	-	-	-
Iba_chr13a_11113708	Promoter	Iba_chr13aCG7760	11113892 - 11114104	Polyadenylate-binding protein 2-like (LOC109167647), transcript variant X2	0	0	0	0
Iba_chr13a_11113715	Promoter	Iba_chr13aCG7760	11113892 - 11114104	Polyadenylate-binding protein 2-like (LOC109167647), transcript variant X2	0	0	0	0
Iba_chr13a_11119119	Gene	Iba_chr13aCG7770	11119051 - 11120957	Alpha/beta hydrolase domain-containing protein 17B-like (LOC116001553)	0	0	0	0
Iba_chr13a_11119844	Gene	Iba_chr13aCG7770	11119051 - 11120957	Alpha/beta hydrolase domain-containing protein 17B-like (LOC116001553)	0	0	0	0
Iba_chr13a_11121627	Intergenic	-	-	-	-	-	-	-
Iba_chr13a_11122279	Intergenic	-	-	-	-	-	-	-
Iba_chr13a_11122636	Intergenic	-	-	-	-	-	-	-
-	-	Iba_chr13aCG7780	11127817 - 11131346	-	0	0	0	0
Iba_chr13a_11145948	Promoter	Iba_chr13aCG7790	11145998 - 11149043	Probable xyloglucan endotransglucosylase/hydrolase protein 30 (LOC116002909)	0	0	0	0
Iba_chr13a_11146144	Gene	Iba_chr13aCG7790	11145998 - 11149043	Probable xyloglucan endotransglucosylase/hydrolase protein 30 (LOC116002909)	0	0	0	0
Iba_chr13a_11146325	Gene	Iba_chr13aCG7790	11145998 - 11149043	Probable xyloglucan endotransglucosylase/hydrolase protein 30 (LOC116002909)	0	0	0	0
Iba_chr13a_11146331	Gene	Iba_chr13aCG7790	11145998 - 11149043	Probable xyloglucan endotransglucosylase/hydrolase protein 30 (LOC116002909)	0	0	0	0
Iba_chr13a_11146418	Gene	Iba_chr13aCG7790	11145998 - 11149043	Probable xyloglucan endotransglucosylase/hydrolase protein 30 (LOC116002909)	0	0	0	0
Iba_chr13a_11147708	Gene	Iba_chr13aCG7790	11145998 - 11149043	Probable xyloglucan endotransglucosylase/hydrolase protein 30 (LOC116002909)	0	0	0	0
Iba_chr13a_11152876	Intergenic	-	-	-	-	-	-	-
Iba_chr13a_11158741	Intergenic	-	-	-	-	-	-	-
Iba_chr13a_11159154	Intergenic	-	-	-	-	-	-	-
Iba_chr13a_11172908	Intergenic	-	-	-	-	-	-	-
Iba_chr13a_11173177	Intergenic	-	-	-	-	-	-	-
Iba_chr13a_11174548	Intergenic	-	-	-	-	-	-	-
Iba_chr13a_11174644	Intergenic	-	-	-	-	-	-	-
-	-	Iba_chr13aCG7800	11168839 - 11169243	BZIP transcription factor 68-like (LOC116002378), transcript variant X3	0	0	0	0
Iba_chr13a_11177161	Promoter	Iba_chr13aCG7810	11177309 - 11182527	Uncharacterized protein LOC116032307	0	0	0	0
Iba_chr13a_11181546	Gene	Iba_chr13aCG7810	11177309 - 11182527	Uncharacterized protein LOC116032307	0	0	0	0
Iba_chr13a_11182102	Gene	Iba_chr13aCG7810	11177309 - 11182527	Uncharacterized protein LOC116032307	0	0	0	0
Iba_chr13a_11182145	Gene	Iba_chr13aCG7810	11177309 - 11182527	Uncharacterized protein LOC116032307	0	0	0	0
Iba_chr13a_11182382	Gene	Iba_chr13aCG7810	11177309 - 11182527	Uncharacterized protein LOC116032307	0	0	0	0
Iba_chr13a_11182593	Intergenic	-	-	-	-	-	-	-
Iba_chr13a_11182752	Intergenic	-	-	-	-	-	-	-
Iba_chr13a_11183800	Intergenic	-	-	-	-	-	-	-
Iba_chr13a_11185501	Intergenic	-	-	-	-	-	-	-
Iba_chr13a_11187868	Intergenic	-	-	-	-	-	-	-
Iba_chr13a_11188221	Intergenic	-	-	-	-	-	-	-
Iba_chr13a_11188287	Intergenic	-	-	-	-	-	-	-
Iba_chr13a_11188789	Promoter	Iba_chr13aCG7820	11190664 - 11194752	Protein IWS1 homolog 1 (LOC116002126)	77.0643	91.2966	71.7741	84.1529
Iba_chr13a_11189884	Promoter	Iba_chr13aCG7820	11190664 - 11194752	Protein IWS1 homolog 1 (LOC116002126)	77.0643	91.2966	71.7741	84.1529
Iba_chr13a_11190810	Gene	Iba_chr13aCG7820	11190664 - 11194752	Protein IWS1 homolog 1 (LOC116002126)	77.0643	91.2966	71.7741	84.1529
Iba_chr13a_11191129	Gene	Iba_chr13aCG7820	11190664 - 11194752	Protein IWS1 homolog 1 (LOC116002126)	77.0643	91.2966	71.7741	84.1529
Iba_chr13a_11193151	Gene	Iba_chr13aCG7820	11190664 - 11194752	Protein IWS1 homolog 1 (LOC116002126)	77.0643	91.2966	71.7741	84.1529
Iba_chr13a_11193779	Gene	Iba_chr13aCG7820	11190664 - 11194752	Protein IWS1 homolog 1 (LOC116002126)	77.0643	91.2966	71.7741	84.1529
Iba_chr13a_11202913	Gene	Iba_chr13aCG7830	11202760 - 11204583	Pentatricopeptide repeat-containing protein At1g31920 (LOC116002981)	0.464702	0.330121	0.802903	0.749876
Iba_chr13a_11203384	Gene	Iba_chr13aCG7830	11202760 - 11204583	Pentatricopeptide repeat-containing protein At1g31920 (LOC116002981)	0.464702	0.330121	0.802903	0.749876
Iba_chr13a_11203929	Gene	Iba_chr13aCG7830	11202760 - 11204583	Pentatricopeptide repeat-containing protein At1g31920 (LOC116002981)	0.464702	0.330121	0.802903	0.749876
Iba_chr13a_11203996	Gene	Iba_chr13aCG7830	11202760 - 11204583	Pentatricopeptide repeat-containing protein At1g31920 (LOC116002981)	0.464702	0.330121	0.802903	0.749876
Iba_chr13a_11204242	Gene	Iba_chr13aCG7830	11202760 - 11204583	Pentatricopeptide repeat-containing protein At1g31920 (LOC116002981)	0.464702	0.330121	0.802903	0.749876
Iba_chr13a_11204461	Gene	Iba_chr13aCG7830	11202760 - 11204583	Pentatricopeptide repeat-containing protein At1g31920 (LOC116002981)	0.464702	0.330121	0.802903	0.749876
Iba_chr13a_11205843	Intergenic	-	-	-	-	-	-	-
Iba_chr13a_11205862	Intergenic	-	-	-	-	-	-	-
Iba_chr13a_11206013	Intergenic	-	-	-	-	-	-	-
Iba_chr13a_11206227	Intergenic	-	-	-	-	-	-	-
Iba_chr13a_11206644	Intergenic	-	-	-	-	-	-	-
Iba_chr13a_11206915	Intergenic	-	-	-	-	-	-	-
Iba_chr13a_11206938	Intergenic	-	-	-	-	-	-	-
Iba_chr13a_11207052	Intergenic	-	-	-	-	-	-	-
Iba_chr13a_11207535	Intergenic	-	-	-	-	-	-	-
Iba_chr13a_11209408	Intergenic	-	-	-	-	-	-	-
Iba_chr13a_11210510	Intergenic	-	-	-	-	-	-	-
Iba_chr13a_11210978	Intergenic	-	-	-	-	-	-	-
Iba_chr13a_11211841	Intergenic	-	-	-	-	-	-	-
Iba_chr13a_11212794	Intergenic	-	-	-	-	-	-	-
Iba_chr13a_11217006	Intergenic	-	-	-	-	-	-	-
Iba_chr13a_11218545	Promoter	Iba_chr13aCG7840	11219471 - 11227076	Extra-large guanine nucleotide-binding protein 3 (LOC116001700), transcript variant X2	31.6408	43.0149	38.4089	35.6507
Iba_chr13a_11219671	Gene	Iba_chr13aCG7840	11219471 - 11227076	Extra-large guanine nucleotide-binding protein 3 (LOC116001700), transcript variant X2	31.6408	43.0149	38.4089	35.6507
Iba_chr13a_11220607	Gene	Iba_chr13aCG7840	11219471 - 11227076	Extra-large guanine nucleotide-binding protein 3 (LOC116001700), transcript variant X2	31.6408	43.0149	38.4089	35.6507
Iba_chr13a_11233787	Gene	Iba_chr13aCG7850	11232390 - 11235715	26S proteasome non-ATPase regulatory subunit 13 homolog B (LOC116002267)	16.8379	15.4601	20.5684	25.0973
-	-	Iba_chr13aCG7860	11239024 - 11241755	Actinidia eriantha disease resistance protein RPM1-like (LOC130786406)	0.401121	0.395933	1.10591	1.42176
-	-	Iba_chr13aCG7870	11246084 - 11248075	Uncharacterized protein LOC116001857	0	0	0	0
Iba_chr13a_11257018	Promoter	Iba_chr13aCG7880	11257634 - 11261613	Plastidal glycolate/glycerate translocator 1, chloroplastic (LOC116002611), transcript variant X3	0.237642	0.927144	0.399286	1.15897
Iba_chr13a_11258683	Gene	Iba_chr13aCG7880	11257634 - 11261613	Plastidal glycolate/glycerate translocator 1, chloroplastic (LOC116002611), transcript variant X3	0.237642	0.927144	0.399286	1.15897
Iba_chr13a_11262380	Promoter	Iba_chr13aCG7890	11262929 - 11264008	-	0	0	0	0
Iba_chr13a_11324715	Intergenic	-	-	-	-	-	-	-
Iba_chr13a_11325250	Intergenic	-	-	-	-	-	-	-
Iba_chr13a_11368637	Intergenic	-	-	-	-	-	-	-
Iba_chr13a_11369090	Intergenic	-	-	-	-	-	-	-
Iba_chr13a_11369207	Intergenic	-	-	-	-	-	-	-
Iba_chr13a_11381052	Intergenic	-	-	-	-	-	-	-
Iba_chr13a_11381647	Intergenic	-	-	-	-	-	-	-
-	-	Iba_chr13aCG7900	11280256 - 11281377	-	1.77954	0.929737	1.08083	0.582457
-	-	Iba_chr13aCG7910	11285387 - 11287693	CSC1-like protein At1g32090 (LOC116001687)	0	0	0	0
-	-	Iba_chr13aCG7920	11305379 - 11310381	Uncharacterized protein LOC116001049	8.52045	8.78886	10.0798	9.42089
-	-	Iba_chr13aCG7930	11321494 - 11322300	Uncharacterized protein LOC116001049	0	0	0	0
-	-	Iba_chr13aCG7940	11331246 - 11351849	Uncharacterized protein LOC116001049	27.6742	59.2467	57.458	53.6525
-	-	Iba_chr13aCG7950	11359858 - 11360962	DNA repair protein RadA (LOC109190643), transcript variant X3	0	0	0	0
Iba_chr13a_11381926	Promoter	Iba_chr13aCG7960	11383753 - 11397796	Protein TOPLESS-RELATED PROTEIN 2-like (LOC116002112), transcript variant X2	9.34312	8.62005	8.92034	15.6307
Iba_chr13a_11382626	Promoter	Iba_chr13aCG7960	11383753 - 11397796	Protein TOPLESS-RELATED PROTEIN 2-like (LOC116002112), transcript variant X2	9.34312	8.62005	8.92034	15.6307
Iba_chr13a_11382842	Promoter	Iba_chr13aCG7960	11383753 - 11397796	Protein TOPLESS-RELATED PROTEIN 2-like (LOC116002112), transcript variant X2	9.34312	8.62005	8.92034	15.6307
Iba_chr13a_11383347	Promoter	Iba_chr13aCG7960	11383753 - 11397796	Protein TOPLESS-RELATED PROTEIN 2-like (LOC116002112), transcript variant X2	9.34312	8.62005	8.92034	15.6307
Iba_chr13a_11384430	Gene	Iba_chr13aCG7960	11383753 - 11397796	Protein TOPLESS-RELATED PROTEIN 2-like (LOC116002112), transcript variant X2	9.34312	8.62005	8.92034	15.6307
Iba_chr13a_11385865	Gene	Iba_chr13aCG7960	11383753 - 11397796	Protein TOPLESS-RELATED PROTEIN 2-like (LOC116002112), transcript variant X2	9.34312	8.62005	8.92034	15.6307
Iba_chr13a_11385993	Gene	Iba_chr13aCG7960	11383753 - 11397796	Protein TOPLESS-RELATED PROTEIN 2-like (LOC116002112), transcript variant X2	9.34312	8.62005	8.92034	15.6307
Iba_chr13a_11387109	Gene	Iba_chr13aCG7960	11383753 - 11397796	Protein TOPLESS-RELATED PROTEIN 2-like (LOC116002112), transcript variant X2	9.34312	8.62005	8.92034	15.6307
Iba_chr14a_31507807	Promoter	Iba_chr14aCG22910	31508443 - 31511673	6,7-dimethyl-8-ribityllumazine synthase, chloroplastic	23.8084	22.4456	24.0223	32.4398
Iba_chr14a_31508486	Gene	Iba_chr14aCG22910	31508443 - 31511673	6,7-dimethyl-8-ribityllumazine synthase, chloroplastic	23.8084	22.4456	24.0223	32.4398
Iba_chr14a_31536420	Intergenic	-	-	-	-	-	-	-
Iba_chr14a_31543454	Intergenic	-	-	-	-	-	-	-
-	-	Iba_chr14aCG22920	31512415 - 31518669	Potassium transporter 4-like	22.2374	26.0149	26.1996	29.8459
-	-	Iba_chr14aCG22930	31527123 - 31528067	Desiccation-related protein At2g46140	87.2697	77.4256	84.1673	95.4273
Iba_chr14a_31551108	Gene	Iba_chr14aCG22940	31546290 - 31551122	Ankyrin repeat protein SKIP35-like	16.4409	13.1466	14.591	17.237
-	-	Iba_chr14aCG22950	31558285 - 31564264	Guanosine nucleotide diphosphate dissociation inhibitor 2	170.239	184.837	206.585	191.581
-	-	Iba_chr14aCG22960	31566614 - 31570819	Serine/threonine-protein kinase rio2	15.2879	12.1285	12.9795	15.4471
-	-	Iba_chr14aCG22970	31573098 - 31574273	Peptidyl-prolyl cis-trans isomerase FKBP62-like	11.5998	0.735732	4.92818	1.78736
-	-	Iba_chr14aCG22980	31575680 - 31580352	40S ribosomal protein S8	35.4297	46.1351	55.5147	70.82
-	-	Iba_chr14aCG22990	31580711 - 31581901	F-box/kelch-repeat protein At3g23880-like	6.00049	9.94796	8.58863	5.35408
-	-	Iba_chr14aCG23000	31586982 - 31588718	MDIS1-interacting receptor like kinase 2-like	0	0	0	0
-	-	Iba_chr14aCG23010	31590463 - 31594787	E3 ubiquitin-protein ligase MIEL1	73.7975	72.9032	56.6269	51.6146
-	-	Iba_chr14aCG23020	31602437 - 31602823	ISWI chromatin-remodeling complex ATPase CHR11	42.7945	42.6113	45.6292	54.142
-	-	Iba_chr14aCG23030	31603659 - 31604368	Hypothetical protein Iba_chr14aCG23030	0	0	0	0
Iba_chr14a_31606884	Intergenic	-	-	-
-	-	Iba_chr14aCG23040	31610613 - 31610924	Monothiol glutaredoxin-S10-like	9.14362	5.74761	10.7723	3.51757
-	-	Iba_chr14aCG23050	31628224 - 31630556	Acyl-CoA-binding domain-containing protein 4	2.10981	2.55482	3.63926	4.8731
-	-	Iba_chr14aCG23060	31634076 - 31636291	Proline-rich receptor-like protein kinase PERK3 isoform X1	0	0	0	0
-	-	Iba_chr14aCG23070	31640589 - 31644593	Zinc finger CCCH domain-containing protein 34	9.63952	9.92396	8.19968	11.5132
Iba_chr14a_31664348	Gene	Iba_chr14aCG23080	31658944 - 31670900	Protein ALWAYS EARLY 3-like	8.53286	10.9395	10.2464	10.8679
Iba_chr14a_31666665	Gene	Iba_chr14aCG23080	31658944 - 31670900	Protein ALWAYS EARLY 3-like	8.53286	10.9395	10.2464	10.8679
Iba_chr14a_31667547	Gene	Iba_chr14aCG23080	31658944 - 31670900	Protein ALWAYS EARLY 3-like	8.53286	10.9395	10.2464	10.8679
Iba_chr14a_31667740	Gene	Iba_chr14aCG23080	31658944 - 31670900	Protein ALWAYS EARLY 3-like	8.53286	10.9395	10.2464	10.8679
Iba_chr14a_31675207	Promoter	Iba_chr14aCG23090	31676549 - 31677660	Hypothetical protein Iba_chr14aCG23090	0	0	0	0
Iba_chr14a_31676570	Gene	Iba_chr14aCG23090	31676549 - 31677660	Hypothetical protein Iba_chr14aCG23090	0	0	0	0
Iba_chr14a_31681564	Intergenic	-	-	-	-	-	-	-
Iba_chr14a_31681948	Intergenic	-	-	-	-	-	-	-
Iba_chr14a_31683532	Intergenic	-	-	-	-	-	-	-
Iba_chr14a_31706148	Gene	Iba_chr14aCG23100	31699774 - 31707824	MORC family CW-type zinc finger protein	8.42873	6.77228	6.92932	6.69868
Iba_chr14a_31706242	Gene	Iba_chr14aCG23100	31699774 - 31707824	MORC family CW-type zinc finger protein	8.42873	6.77228	6.92932	6.69868
Iba_chr14a_31709295	Intergenic	-	-	-	-	-	-	-
Iba_chr14a_31711978	Gene	Iba_chr14aCG23110	31711398 - 31713176	Protein SRG1	6.29042	2.2261	2.39512	15.4311
Iba_chr14a_31714958	Intergenic	-	-	-	-	-	-	-
Iba_chr14a_31715905	Intergenic	-	-	-	-	-	-	-
Iba_chr14a_31715958	Intergenic	-	-	-	-	-	-	-
Iba_chr14a_31716085	Intergenic	-	-	-	-	-	-	-
Iba_chr14a_31717398	Intergenic	-	-	-	-	-	-	-
Iba_chr14a_31717682	Intergenic	-	-	-	-	-	-	-
Iba_chr14a_31718923	Intergenic	-	-	-	-	-	-	-
-	-	Iba_chr14aCG23120	31721636 - 31723967	Cullin-1	35.0652	36.6476	36.3777	45.47
Iba_chr14a_31725220	Promoter	Iba_chr14aCG23130	31725311 - 31725792	Hypothetical protein Iba_chr14aCG23130	0	0	0	0
Iba_chr14a_31725662	Gene	Iba_chr14aCG23130	31725311 - 31725792	Hypothetical protein Iba_chr14aCG23130	0	0	0	0
Iba_chr14a_31726173	Promoter	Iba_chr14aCG23140	31726190 - 31727294	Cullin-1 isoform X2	0	0	0	0
Iba_chr14a_31726997	Gene	Iba_chr14aCG23140	31726190 - 31727294	Cullin-1 isoform X2	0	0	0	0
Iba_chr14a_31727763	Intergenic	-	-	-	-	-	-	-
Iba_chr14a_31728365	Intergenic	-	-	-	-	-	-	-
Iba_chr14a_31728449	Intergenic	-	-	-	-	-	-	-
Iba_chr14a_31728646	Intergenic	-	-	-	-	-	-	-
Iba_chr14a_31729325	Intergenic	-	-	-	-	-	-	-
Iba_chr14a_31729342	Intergenic	-	-	-	-	-	-	-
Iba_chr14a_31730016	Intergenic	-	-	-	-	-	-	-
Iba_chr14a_31730950	Intergenic	-	-	-	-	-	-	-
Iba_chr14a_31731206	Intergenic	-	-	-	-	-	-	-
Iba_chr14a_31731380	Intergenic	-	-	-	-	-	-	-
Iba_chr14a_31731416	Intergenic	-	-	-	-	-	-	-
Iba_chr14a_31731843	Intergenic	-	-	-	-	-	-	-
Iba_chr14a_31733895	Intergenic	-	-	-	-	-	-	-
Iba_chr14a_31734013	Intergenic	-	-	-	-	-	-	-
Iba_chr14a_31736322	Intergenic	-	-	-	-	-	-	-
Iba_chr14a_31739757	Promoter	Iba_chr14aCG23150	31741413 - 31748209	Mitochondrial thiamine pyrophosphate carrier	0.333938	0.232951	0.129088	0.601685
Iba_chr14a_31740080	Promoter	Iba_chr14aCG23150	31741413 - 31748209	Mitochondrial thiamine pyrophosphate carrier	3.8437	2.43015	1.04962	0.635957
Iba_chr14a_31742020	Gene	Iba_chr14aCG23150	31741413 - 31748209	Mitochondrial thiamine pyrophosphate carrier	3.8437	2.43015	1.04962	0.635957
Iba_chr14a_31742070	Gene	Iba_chr14aCG23150	31741413 - 31748209	Mitochondrial thiamine pyrophosphate carrier	3.8437	2.43015	1.04962	0.635957
Iba_chr14a_31743134	Gene	Iba_chr14aCG23150	31741413 - 31748209	Mitochondrial thiamine pyrophosphate carrier	3.8437	2.43015	1.04962	0.635957
Iba_chr14a_31743255	Gene	Iba_chr14aCG23150	31741413 - 31748209	Mitochondrial thiamine pyrophosphate carrier	3.8437	2.43015	1.04962	0.635957
Iba_chr14a_31743564	Gene	Iba_chr14aCG23150	31741413 - 31748209	Mitochondrial thiamine pyrophosphate carrier	3.8437	2.43015	1.04962	0.635957
Iba_chr14a_31743890	Gene	Iba_chr14aCG23150	31741413 - 31748209	Mitochondrial thiamine pyrophosphate carrier	3.8437	2.43015	1.04962	0.635957
Iba_chr14a_31744194	Gene	Iba_chr14aCG23150	31741413 - 31748209	Mitochondrial thiamine pyrophosphate carrier	3.8437	2.43015	1.04962	0.635957
Iba_chr14a_31744355	Gene	Iba_chr14aCG23150	31741413 - 31748209	Mitochondrial thiamine pyrophosphate carrier	3.8437	2.43015	1.04962	0.635957
Iba_chr14a_31745752	Gene	Iba_chr14aCG23150	31741413 - 31748209	Mitochondrial thiamine pyrophosphate carrier	3.8437	2.43015	1.04962	0.635957
Iba_chr14a_31746065	Gene	Iba_chr14aCG23150	31741413 - 31748209	Mitochondrial thiamine pyrophosphate carrier	3.8437	2.43015	1.04962	0.635957
Iba_chr14a_31746626	Gene	Iba_chr14aCG23150	31741413 - 31748209	Mitochondrial thiamine pyrophosphate carrier	3.8437	2.43015	1.04962	0.635957
Iba_chr14a_31748594	Intergenic	-	-	-	-	-	-	-
Iba_chr14a_31748674	Intergenic	-	-	-	-	-	-	-
Iba_chr14a_31749226	Intergenic	-	-	-	-	-	-	-
Iba_chr14a_31751367	Promoter	Iba_chr14aCG23160	31752445 - 31753305	Protein SRC2-like	71.3872	79.4539	52.7122	49.7921
Iba_chr14a_31751613	Promoter	Iba_chr14aCG23160	31752445 - 31753305	Protein SRC2-like	71.3872	79.4539	52.7122	49.7921
Iba_chr14a_31751640	Promoter	Iba_chr14aCG23160	31752445 - 31753305	Protein SRC2-like	71.3872	79.4539	52.7122	49.7921
Iba_chr14a_31751928	Promoter	Iba_chr14aCG23160	31752445 - 31753305	Protein SRC2-like	71.3872	79.4539	52.7122	49.7921
Iba_chr14a_31753918	Gene	Iba_chr14aCG23170	31753849 - 31755051	Vesicle-associated membrane protein 724	1.50215	5.37225	3.34885	2.18727
Iba_chr14a_31753936	Gene	Iba_chr14aCG23170	31753849 - 31755051	Vesicle-associated membrane protein 724	1.50215	5.37225	3.34885	2.18727
Iba_chr14a_31754407	Gene	Iba_chr14aCG23170	31753849 - 31755051	Vesicle-associated membrane protein 724	1.50215	5.37225	3.34885	2.18727
Iba_chr14a_31756144	Intergenic	-	-	-	-	-	-	-
Iba_chr14a_31756282	Intergenic	-	-	-	-	-	-	-
Iba_chr14a_31757624	Intergenic	-	-	-	-	-	-	-
Iba_chr14a_31761519	Intergenic	-	-	-	-	-	-	-
Iba_chr14a_31761758	Intergenic	-	-	-	-	-	-	-
-	-	Iba_chr14aCG23180	31764514 - 31765067	DNA-directed RNA polymerases II, IV and V subunit 9A-like	0	0	0	0
Iba_chr14a_31766213	Promoter	Iba_chr14aCG23190	31766828 - 31768126	CAP-Gly domain-containing linker protein 1 isoform X1	10.7703	13.1844	16.4211	27.508
Iba_chr14a_31768879	Intergenic	-	-	-	-	-	-	-
Iba_chr14a_31770962	Intergenic	-	-	-	-	-	-	-
Iba_chr14a_31771051	Intergenic	-	-	-	-	-	-	-
Iba_chr14a_31771205	Intergenic	-	-	-	-	-	-	-
Iba_chr14a_31772468	Intergenic	-	-	-	-	-	-	-
Iba_chr14a_31772658	Promoter	Iba_chr14aCG23200	31774484 - 31776568	Probable protein phosphatase 2C 40	16.9657	14.422	15.4065	18.2213
Iba_chr14a_31774774	Gene	Iba_chr14aCG23200	31774484 - 31776568	Probable protein phosphatase 2C 40	16.9657	14.422	15.4065	18.2213
Iba_chr14a_31776236	Gene	Iba_chr14aCG23200	31774484 - 31776568	Probable protein phosphatase 2C 40	16.9657	14.422	15.4065	18.2213
Iba_chr14a_31778514	Intergenic	-	-	-	-	-	-	-
Iba_chr14a_31779729	Intergenic	-	-	-	-	-	-	-
Iba_chr14a_31781717	Promoter	Iba_chr14aCG23210	31781739 - 31782206	Uncharacterized protein LOC116019786	7.36095	19.3613	19.4902	19.1099
Iba_chr14a_31781840	Gene	Iba_chr14aCG23210	31781739 - 31782206	Uncharacterized protein LOC116019786	7.36095	19.3613	19.4902	19.1099
Iba_chr14a_31783154	Gene	Iba_chr14aCG23220	31782509 - 31784017	WAT1-related protein At3g30340-like	0.923127	0.146839	0.393895	5.12494
Iba_chr14a_31783259	Gene	Iba_chr14aCG23220	31782509 - 31784017	WAT1-related protein At3g30340-like	0.923127	0.146839	0.393895	5.12494
Iba_chr14a_31783262	Gene	Iba_chr14aCG23220	31782509 - 31784017	WAT1-related protein At3g30340-like	0.923127	0.146839	0.393895	5.12494
Iba_chr14a_31789273	Intergenic	-	-	-	-	-	-	-
Iba_chr14a_31796831	Intergenic	-	-	-	-	-	-	-
Iba_chr14a_31797848	Intergenic	-	-	-	-	-	-	-
Iba_chr14a_31798325	Promoter	Iba_chr14aCG23230	31800010 - 31802773	Rapid alkalinization factor-like	23.038	32.8181	29.4421	51.6073
Iba_chr14a_31798380	Promoter	Iba_chr14aCG23230	31800010 - 31802773	Rapid alkalinization factor-like	23.038	32.8181	29.4421	51.6073
Iba_chr14a_31799541	Promoter	Iba_chr14aCG23230	31800010 - 31802773	Rapid alkalinization factor-like	23.038	32.8181	29.4421	51.6073
Iba_chr14a_31799625	Promoter	Iba_chr14aCG23230	31800010 - 31802773	Rapid alkalinization factor-like	23.038	32.8181	29.4421	51.6073
Iba_chr14a_31799757	Promoter	Iba_chr14aCG23230	31800010 - 31802773	Rapid alkalinization factor-like	23.038	32.8181	29.4421	51.6073
Iba_chr14a_31799776	Promoter	Iba_chr14aCG23230	31800010 - 31802773	Rapid alkalinization factor-like	23.038	32.8181	29.4421	51.6073
Iba_chr14a_31799929	Promoter	Iba_chr14aCG23230	31800010 - 31802773	Rapid alkalinization factor-like	23.038	32.8181	29.4421	51.6073
Iba_chr14a_31800017	Gene	Iba_chr14aCG23230	31800010 - 31802773	Rapid alkalinization factor-like	23.038	32.8181	29.4421	51.6073
Iba_chr14a_31800149	Gene	Iba_chr14aCG23230	31800010 - 31802773	Rapid alkalinization factor-like	23.038	32.8181	29.4421	51.6073
Iba_chr14a_31800172	Gene	Iba_chr14aCG23230	31800010 - 31802773	Rapid alkalinization factor-like	23.038	32.8181	29.4421	51.6073
Iba_chr14a_31800217	Gene	Iba_chr14aCG23230	31800010 - 31802773	Rapid alkalinization factor-like	23.038	32.8181	29.4421	51.6073
Iba_chr14a_31801130	Gene	Iba_chr14aCG23230	31800010 - 31802773	Rapid alkalinization factor-like	23.038	32.8181	29.4421	51.6073
Iba_chr14a_31801930	Gene	Iba_chr14aCG23230	31800010 - 31802773	Rapid alkalinization factor-like	23.038	32.8181	29.4421	51.6073
Iba_chr14a_31802315	Gene	Iba_chr14aCG23230	31800010 - 31802773	Rapid alkalinization factor-like	23.038	32.8181	29.4421	51.6073
Iba_chr14a_31802893	Intergenic	-	-	-	-	-	-	-
Iba_chr14a_31803203	Intergenic	-	-	-	-	-	-	-
Iba_chr14a_31803327	Intergenic	-	-	-	-	-	-	-
Iba_chr14a_31806327	Gene	Iba_chr14aCG23240	31806190 - 31811845	Probable histone-arginine methyltransferase 1.3 isoform X1	0.612226	0.49821	0.588066	0.904019
Iba_chr14a_31806553	Gene	Iba_chr14aCG23240	31806190 - 31811845	Probable histone-arginine methyltransferase 1.3 isoform X1	0.612226	0.49821	0.588066	0.904019
Iba_chr14a_31806596	Gene	Iba_chr14aCG23240	31806190 - 31811845	Probable histone-arginine methyltransferase 1.3 isoform X1	0.612226	0.49821	0.588066	0.904019
Iba_chr14a_31806632	Gene	Iba_chr14aCG23240	31806190 - 31811845	Probable histone-arginine methyltransferase 1.3 isoform X1	0.612226	0.49821	0.588066	0.904019
Iba_chr14a_31806708	Gene	Iba_chr14aCG23240	31806190 - 31811845	Probable histone-arginine methyltransferase 1.3 isoform X1	0.612226	0.49821	0.588066	0.904019
Iba_chr14a_31807357	Gene	Iba_chr14aCG23240	31806190 - 31811845	Probable histone-arginine methyltransferase 1.3 isoform X1	0.612226	0.49821	0.588066	0.904019
Iba_chr14a_31807943	Gene	Iba_chr14aCG23240	31806190 - 31811845	Probable histone-arginine methyltransferase 1.3 isoform X1	0.612226	0.49821	0.588066	0.904019
Iba_chr14a_31809277	Gene	Iba_chr14aCG23240	31806190 - 31811845	Probable histone-arginine methyltransferase 1.3 isoform X1	0.612226	0.49821	0.588066	0.904019
Iba_chr14a_31812534	Gene	Iba_chr14aCG23250	31811958 - 31813939	Hypothetical protein Iba_chr14aCG23250	0	0	0	0
Iba_chr14a_31812936	Gene	Iba_chr14aCG23250	31811958 - 31813939	Hypothetical protein Iba_chr14aCG23250	0	0	0	0
Iba_chr14a_31813740	Gene	Iba_chr14aCG23250	31811958 - 31813939	Hypothetical protein Iba_chr14aCG23250	0	0	0	0
Iba_chr14a_31815568	Intergenic	-	-	-	-	-	-	-
Iba_chr14a_31815634	Intergenic	-	-	-	-	-	-	-
Iba_chr14a_31818658	Intergenic	-	-	-	-	-	-	-
Iba_chr14a_31820764	Promoter	Iba_chr14aCG23260	31821942 - 31824922	Triacylglycerol lipase 2-like	0	0	0	0
Iba_chr14a_31826363	Gene	Iba_chr14aCG23270	31825784 - 31826656	DNA-directed RNA polymerases II, IV and V subunit 9A	0	0	0	0
Iba_chr14a_31827030	Promoter	Iba_chr14aCG23280	31827167 - 31830410	Triacylglycerol lipase 2-like	0	0	0	0
Iba_chr14a_31827147	Promoter	Iba_chr14aCG23280	31827167 - 31830410	Triacylglycerol lipase 2-like	0	0	0	0
Iba_chr14a_31828469	Gene	Iba_chr14aCG23280	31827167 - 31830410	Triacylglycerol lipase 2-like	0	0	0	0
Iba_chr14a_31828536	Gene	Iba_chr14aCG23280	31827167 - 31830410	Triacylglycerol lipase 2-like	0	0	0	0
Iba_chr14a_31831370	Intergenic	-	-	-	-	-	-	-
Iba_chr14a_31836054	Intergenic	-	-	-	-	-	-	-
Iba_chr14a_31836284	Intergenic	-	-	-	-	-	-	-
Iba_chr14a_31836516	Intergenic	-	-	-	-	-	-	-
Iba_chr14a_31837897	Intergenic	-	-	-	-	-	-	-
Iba_chr14a_31838044	Intergenic	-	-	-	-	-	-	-
Iba_chr14a_31838214	Intergenic	-	-	-	-	-	-	-
-	-	Iba_chr14aCG23290	31833613 - 31835802	Methyltransferase-like protein 13	1.95666	2.80305	2.62939	4.55215
Iba_chr14a_31840493	Promoter	Iba_chr14aCG23300	31840583 - 31845848	Uncharacterized WD repeat-containing protein C17D11.16	12.0251	10.347	11.8593	18.1465
Iba_chr14a_31843525	Gene	Iba_chr14aCG23300	31840583 - 31845848	Uncharacterized WD repeat-containing protein C17D11.16	12.0251	10.347	11.8593	18.1465
Iba_chr14a_31843751	Gene	Iba_chr14aCG23300	31840583 - 31845848	Uncharacterized WD repeat-containing protein C17D11.16	12.0251	10.347	11.8593	18.1465
Iba_chr14a_31848705	Gene	Iba_chr14aCG23310	31848601 - 31853386	E3 ubiquitin-protein ligase BRE1-like	6.34859	5.85303	6.16742	7.31057
Iba_chr14a_31849070	Gene	Iba_chr14aCG23310	31848601 - 31853386	E3 ubiquitin-protein ligase BRE1-like	6.34859	5.85303	6.16742	7.31057
Iba_chr14a_31849339	Gene	Iba_chr14aCG23310	31848601 - 31853386	E3 ubiquitin-protein ligase BRE1-like	6.34859	5.85303	6.16742	7.31057
Iba_chr14a_31851642	Gene	Iba_chr14aCG23310	31848601 - 31853386	E3 ubiquitin-protein ligase BRE1-like	6.34859	5.85303	6.16742	7.31057
Iba_chr14a_31853059	Gene	Iba_chr14aCG23310	31848601 - 31853386	E3 ubiquitin-protein ligase BRE1-like	6.34859	5.85303	6.16742	7.31057
Iba_chr14a_31853110	Gene	Iba_chr14aCG23310	31848601 - 31853386	E3 ubiquitin-protein ligase BRE1-like	6.34859	5.85303	6.16742	7.31057
Iba_chr14a_31853381	Gene	Iba_chr14aCG23310	31848601 - 31853386	E3 ubiquitin-protein ligase BRE1-like	6.34859	5.85303	6.16742	7.31057
Iba_chr14a_31853685	Promoter	Iba_chr14aCG23320	31854623 - 31856699	Probable magnesium transporter NIPA2	2.30057	2.08158	2.21911	1.6964
Iba_chr14a_31854205	Promoter	Iba_chr14aCG23320	31854623 - 31856699	Probable magnesium transporter NIPA2	2.30057	2.08158	2.21911	1.6964
Iba_chr14a_31854987	Gene	Iba_chr14aCG23320	31854623 - 31856699	Probable magnesium transporter NIPA2	2.30057	2.08158	2.21911	1.6964
Iba_chr14a_31855329	Gene	Iba_chr14aCG23320	31854623 - 31856699	Probable magnesium transporter NIPA2	2.30057	2.08158	2.21911	1.6964
Iba_chr14a_31855344	Gene	Iba_chr14aCG23320	31854623 - 31856699	Probable magnesium transporter NIPA2	2.30057	2.08158	2.21911	1.6964
Iba_chr14a_31855391	Gene	Iba_chr14aCG23320	31854623 - 31856699	Probable magnesium transporter NIPA2	2.30057	2.08158	2.21911	1.6964
Iba_chr14a_31855532	Gene	Iba_chr14aCG23320	31854623 - 31856699	Probable magnesium transporter NIPA2	2.30057	2.08158	2.21911	1.6964
Iba_chr14a_31855561	Gene	Iba_chr14aCG23320	31854623 - 31856699	Probable magnesium transporter NIPA2	2.30057	2.08158	2.21911	1.6964
Iba_chr14a_31855601	Gene	Iba_chr14aCG23320	31854623 - 31856699	Probable magnesium transporter NIPA2	2.30057	2.08158	2.21911	1.6964
Iba_chr14a_31855761	Gene	Iba_chr14aCG23320	31854623 - 31856699	Probable magnesium transporter NIPA2	2.30057	2.08158	2.21911	1.6964
Iba_chr14a_31859159	Promoter	Iba_chr14aCG23330	31859414 - 31860843	Myb-like protein X	5.64245	4.63558	4.68507	5.15112
Iba_chr14a_31866970	Gene	Iba_chr14aCG23340	31866820 - 31867895	Hypothetical protein CICLE_v10006377mg	0	0	0	0
Iba_chr14a_31867794	Gene	Iba_chr14aCG23340	31866820 - 31867895	Hypothetical protein CICLE_v10006377mg	0	0	0	0
Iba_chr14a_31868670	Intergenic	-	-	-	-	-	-	-
Iba_chr14a_31869204	Intergenic	-	-	-	-	-	-	-
Iba_chr14a_31885480	Gene	Iba_chr14aCG23350	31885391 - 31889591	Hypothetical protein Iba_chr14aCG23350	0	0	0	0
Iba_chr14a_31886398	Gene	Iba_chr14aCG23350	31885391 - 31889591	Hypothetical protein Iba_chr14aCG23350	0	0	0	0
Iba_chr14a_31888953	Gene	Iba_chr14aCG23350	31885391 - 31889591	Hypothetical protein Iba_chr14aCG23350	0	0	0	0
Iba_chr14a_31889227	Gene	Iba_chr14aCG23350	31885391 - 31889591	Hypothetical protein Iba_chr14aCG23350	0	0	0	0
Iba_chr14a_31889594	Intergenic	-	-	-	-	-	-	-
Iba_chr14a_31890125	Intergenic	-	-	-	-	-	-	-
Iba_chr14a_31891254	Intergenic	-	-	-	-	-	-	-
Iba_chr14a_31891873	Promoter	Iba_chr14aCG23360	31893429 - 31894775	UDP-glucuronate 4-epimerase 6-like	22.8855	29.1083	35.5101	66.9633
Iba_chr14a_31891936	Promoter	Iba_chr14aCG23360	31893429 - 31894775	UDP-glucuronate 4-epimerase 6-like	22.8855	29.1083	35.5101	66.9633
Iba_chr14a_31892028	Promoter	Iba_chr14aCG23360	31893429 - 31894775	UDP-glucuronate 4-epimerase 6-like	22.8855	29.1083	35.5101	66.9633
Iba_chr14a_31892118	Promoter	Iba_chr14aCG23360	31893429 - 31894775	UDP-glucuronate 4-epimerase 6-like	22.8855	29.1083	35.5101	66.9633
Iba_chr14a_31892284	Promoter	Iba_chr14aCG23360	31893429 - 31894775	UDP-glucuronate 4-epimerase 6-like	22.8855	29.1083	35.5101	66.9633
Iba_chr14a_31892350	Promoter	Iba_chr14aCG23360	31893429 - 31894775	UDP-glucuronate 4-epimerase 6-like	22.8855	29.1083	35.5101	66.9633
Iba_chr14a_31893310	Promoter	Iba_chr14aCG23360	31893429 - 31894775	UDP-glucuronate 4-epimerase 6-like	22.8855	29.1083	35.5101	66.9633
Iba_chr14a_31893543	Gene	Iba_chr14aCG23360	31893429 - 31894775	UDP-glucuronate 4-epimerase 6-like	22.8855	29.1083	35.5101	66.9633
Iba_chr14a_31893912	Gene	Iba_chr14aCG23360	31893429 - 31894775	UDP-glucuronate 4-epimerase 6-like	22.8855	29.1083	35.5101	66.9633
Iba_chr14a_31894209	Gene	Iba_chr14aCG23360	31893429 - 31894775	UDP-glucuronate 4-epimerase 6-like	22.8855	29.1083	35.5101	66.9633
Iba_chr14a_31894416	Gene	Iba_chr14aCG23360	31893429 - 31894775	UDP-glucuronate 4-epimerase 6-like	22.8855	29.1083	35.5101	66.9633
Iba_chr14a_31894605	Gene	Iba_chr14aCG23360	31893429 - 31894775	UDP-glucuronate 4-epimerase 6-like	22.8855	29.1083	35.5101	66.9633
Iba_chr14a_31895663	Intergenic	-	-	-	-	-	-	-
Iba_chr14a_31895720	Intergenic	-	-	-	-	-	-	-
Iba_chr14a_31898024	Intergenic	-	-	-	-	-	-	-
Iba_chr14a_31898110	Intergenic	-	-	-	-	-	-	-
Iba_chr14a_31898192	Intergenic	-	-	-	-	-	-	-
Iba_chr14a_31898486	Intergenic	-	-	-	-	-	-	-
Iba_chr14a_31899358	Intergenic	-	-	-	-	-	-	-
Iba_chr14a_31900977	Promoter	Iba_chr14aCG23370	31901642 - 31903739	Werner Syndrome-like exonuclease isoform X1	0.841955	1.38457	1.17831	2.00121
Iba_chr14a_31901038	Promoter	Iba_chr14aCG23370	31901642 - 31903739	Werner Syndrome-like exonuclease isoform X1	0.841955	1.38457	1.17831	2.00121
Iba_chr14a_31901260	Promoter	Iba_chr14aCG23370	31901642 - 31903739	Werner Syndrome-like exonuclease isoform X1	0.841955	1.38457	1.17831	2.00121
Iba_chr14a_31901731	Gene	Iba_chr14aCG23370	31901642 - 31903739	Werner Syndrome-like exonuclease isoform X1	0.841955	1.38457	1.17831	2.00121
Iba_chr14a_31901988	Gene	Iba_chr14aCG23370	31901642 - 31903739	Werner Syndrome-like exonuclease isoform X1	0.841955	1.38457	1.17831	2.00121
Iba_chr14a_31902103	Gene	Iba_chr14aCG23370	31901642 - 31903739	Werner Syndrome-like exonuclease isoform X1	0.841955	1.38457	1.17831	2.00121
Iba_chr14a_31902261	Gene	Iba_chr14aCG23370	31901642 - 31903739	Werner Syndrome-like exonuclease isoform X1	0.841955	1.38457	1.17831	2.00121
Iba_chr14a_31902682	Gene	Iba_chr14aCG23370	31901642 - 31903739	Werner Syndrome-like exonuclease isoform X1	0.841955	1.38457	1.17831	2.00121
Iba_chr14a_31902725	Gene	Iba_chr14aCG23370	31901642 - 31903739	Werner Syndrome-like exonuclease isoform X1	0.841955	1.38457	1.17831	2.00121
Iba_chr14a_31903180	Gene	Iba_chr14aCG23370	31901642 - 31903739	Werner Syndrome-like exonuclease isoform X1	0.841955	1.38457	1.17831	2.00121
Iba_chr14a_31911770	Intergenic	-	-	-	-	-	-	-
Iba_chr14a_31912101	Intergenic	-	-	-	-	-	-	-
Iba_chr14a_31913657	Intergenic	-	-	-	-	-	-	-
Iba_chr14a_31914180	Promoter	Iba_chr14aCG23380	31915775 - 31919452	Werner Syndrome-like exonuclease isoform X2	1.03482	0.601565	0.770728	1.17332
Iba_chr14a_31924254	Gene	Iba_chr14aCG23390	31924165 - 31939864	DNA repair protein RAD50	4.52768	14.2869	23.6285	3.91257
Iba_chr14a_31924855	Gene	Iba_chr14aCG23390	31924165 - 31939864	DNA repair protein RAD50	4.52768	14.2869	23.6285	3.91257
Iba_chr14a_31925028	Gene	Iba_chr14aCG23390	31924165 - 31939864	DNA repair protein RAD50	4.52768	14.2869	23.6285	3.91257
Iba_chr14a_31925052	Gene	Iba_chr14aCG23390	31924165 - 31939864	DNA repair protein RAD50	4.52768	14.2869	23.6285	3.91257
Iba_chr14a_31926565	Gene	Iba_chr14aCG23390	31924165 - 31939864	DNA repair protein RAD50	4.52768	14.2869	23.6285	3.91257
Iba_chr14a_31927172	Gene	Iba_chr14aCG23390	31924165 - 31939864	DNA repair protein RAD50	4.52768	14.2869	23.6285	3.91257
Iba_chr14a_31928856	Gene	Iba_chr14aCG23390	31924165 - 31939864	DNA repair protein RAD50	4.52768	14.2869	23.6285	3.91257
Iba_chr14a_31928971	Gene	Iba_chr14aCG23390	31924165 - 31939864	DNA repair protein RAD50	4.52768	14.2869	23.6285	3.91257
Iba_chr14a_31929324	Gene	Iba_chr14aCG23390	31924165 - 31939864	DNA repair protein RAD50	4.52768	14.2869	23.6285	3.91257
Iba_chr14a_31929402	Gene	Iba_chr14aCG23390	31924165 - 31939864	DNA repair protein RAD50	4.52768	14.2869	23.6285	3.91257
Iba_chr14a_31930706	Gene	Iba_chr14aCG23390	31924165 - 31939864	DNA repair protein RAD50	4.52768	14.2869	23.6285	3.91257
Iba_chr14a_31930898	Gene	Iba_chr14aCG23390	31924165 - 31939864	DNA repair protein RAD50	4.52768	14.2869	23.6285	3.91257
Iba_chr14a_31932470	Gene	Iba_chr14aCG23390	31924165 - 31939864	DNA repair protein RAD50	4.52768	14.2869	23.6285	3.91257
Iba_chr14a_31937153	Gene	Iba_chr14aCG23390	31924165 - 31939864	DNA repair protein RAD50	4.52768	14.2869	23.6285	3.91257
Iba_chr14a_31937479	Gene	Iba_chr14aCG23390	31924165 - 31939864	DNA repair protein RAD50	4.52768	14.2869	23.6285	3.91257
Iba_chr14a_31937978	Gene	Iba_chr14aCG23390	31924165 - 31939864	DNA repair protein RAD50	4.52768	14.2869	23.6285	3.91257
Iba_chr14a_31938420	Gene	Iba_chr14aCG23390	31924165 - 31939864	DNA repair protein RAD50	4.52768	14.2869	23.6285	3.91257
Iba_chr14a_31938671	Gene	Iba_chr14aCG23390	31924165 - 31939864	DNA repair protein RAD50	4.52768	14.2869	23.6285	3.91257
Iba_chr14a_31938759	Gene	Iba_chr14aCG23390	31924165 - 31939864	DNA repair protein RAD50	4.52768	14.2869	23.6285	3.91257
Iba_chr14a_31938782	Gene	Iba_chr14aCG23390	31924165 - 31939864	DNA repair protein RAD50	4.52768	14.2869	23.6285	3.91257
Iba_chr14a_31939519	Gene	Iba_chr14aCG23390	31924165 - 31939864	DNA repair protein RAD50	4.52768	14.2869	23.6285	3.91257
Iba_chr14a_31939737	Gene	Iba_chr14aCG23390	31924165 - 31939864	DNA repair protein RAD50	4.52768	14.2869	23.6285	3.91257
Iba_chr14a_31939777	Gene	Iba_chr14aCG23390	31924165 - 31939864	DNA repair protein RAD50	4.52768	14.2869	23.6285	3.91257
Iba_chr14a_31939891	Promoter	Iba_chr14aCG23400	31941187 - 31943508	Pentatricopeptide repeat-containing protein At3g46870	6.48317	5.75388	5.16251	7.73042
Iba_chr14a_31939958	Promoter	Iba_chr14aCG23400	31941187 - 31943508	Pentatricopeptide repeat-containing protein At3g46870	6.48317	5.75388	5.16251	7.73042
Iba_chr14a_31941898	Gene	Iba_chr14aCG23400	31941187 - 31943508	Pentatricopeptide repeat-containing protein At3g46870	6.48317	5.75388	5.16251	7.73042
Iba_chr14a_31941993	Gene	Iba_chr14aCG23400	31941187 - 31943508	Pentatricopeptide repeat-containing protein At3g46870	6.48317	5.75388	5.16251	7.73042
Iba_chr14a_31943381	Gene	Iba_chr14aCG23400	31941187 - 31943508	Pentatricopeptide repeat-containing protein At3g46870	6.48317	5.75388	5.16251	7.73042
Iba_chr14a_31943461	Gene	Iba_chr14aCG23400	31941187 - 31943508	Pentatricopeptide repeat-containing protein At3g46870	6.48317	5.75388	5.16251	7.73042
Iba_chr14a_31945383	Promoter	Iba_chr14aCG23410	31945725 - 31948445	Serine hydroxymethyltransferase 4	0	0	0	0
Iba_chr14a_31945448	Promoter	Iba_chr14aCG23410	31945725 - 31948445	Serine hydroxymethyltransferase 4	0	0	0	0
Iba_chr14a_31945462	Promoter	Iba_chr14aCG23410	31945725 - 31948445	Serine hydroxymethyltransferase 4	0	0	0	0
Iba_chr14a_31946018	Gene	Iba_chr14aCG23410	31945725 - 31948445	Serine hydroxymethyltransferase 4	0	0	0	0
Iba_chr14a_31946285	Gene	Iba_chr14aCG23410	31945725 - 31948445	Serine hydroxymethyltransferase 4	0	0	0	0
Iba_chr14a_31946390	Gene	Iba_chr14aCG23410	31945725 - 31948445	Serine hydroxymethyltransferase 4	0	0	0	0
Iba_chr14a_31946406	Gene	Iba_chr14aCG23410	31945725 - 31948445	Serine hydroxymethyltransferase 4	0	0	0	0
Iba_chr14a_31946453	Gene	Iba_chr14aCG23410	31945725 - 31948445	Serine hydroxymethyltransferase 4	0	0	0	0
Iba_chr14a_31946880	Gene	Iba_chr14aCG23410	31945725 - 31948445	Serine hydroxymethyltransferase 4	0	0	0	0
Iba_chr14a_31948181	Gene	Iba_chr14aCG23410	31945725 - 31948445	Serine hydroxymethyltransferase 4	0	0	0	0
Iba_chr14a_31948197	Gene	Iba_chr14aCG23410	31945725 - 31948445	Serine hydroxymethyltransferase 4	0	0	0	0
Iba_chr14a_31948257	Gene	Iba_chr14aCG23410	31945725 - 31948445	Serine hydroxymethyltransferase 4	0	0	0	0
Iba_chr14a_31948296	Gene	Iba_chr14aCG23410	31945725 - 31948445	Serine hydroxymethyltransferase 4	0	0	0	0
Iba_chr14a_31948463	Intergenic	-	-	-	-	-	-	-
-	-	Iba_chr14aCG23420	31951230 - 31951595	Hypothetical protein Iba_chr14aCG23420	0	0	0	0
Iba_chr14a_31952359	Promoter	Iba_chr14aCG23430	31952378 - 31954337	Polyphenol oxidase I, chloroplastic-like	0	0	0	0
Iba_chr14a_31953203	Gene	Iba_chr14aCG23430	31952378 - 31954337	Polyphenol oxidase I, chloroplastic-like	0	0	0	0
Iba_chr14a_31953329	Gene	Iba_chr14aCG23430	31952378 - 31954337	Polyphenol oxidase I, chloroplastic-like	0	0	0	0
Iba_chr14a_31953702	Gene	Iba_chr14aCG23430	31952378 - 31954337	Polyphenol oxidase I, chloroplastic-like	0	0	0	0
-	-	Iba_chr14aCG23440	31955850 - 31956884	Polyphenol oxidase I, chloroplastic-like	0.469301	0.0234027	0.079195	0.0203603
Iba_chr14a_31957574	Intergenic	-	-	-	-	-	-	-
Iba_chr14a_31958398	Intergenic	-	-	-	-	-	-	-
Iba_chr14a_31960120	Intergenic	-	-	-	-	-	-	-
Iba_chr14a_31960629	Intergenic	-	-	-	-	-	-	-
Iba_chr14a_31960816	Intergenic	-	-	-	-	-	-	-
Iba_chr14a_31960924	Intergenic	-	-	-	-	-	-	-
Iba_chr14a_31962747	Intergenic	-	-	-	-	-	-	-
Iba_chr14a_31963014	Intergenic	-	-	-	-	-	-	-
Iba_chr14a_31963559	Intergenic		-	-	-	-	-	-
Iba_chr14a_31964272	Intergenic	-	-	-	-	-	-	-
Iba_chr14a_31964456	Intergenic	-	-	-	-	-	-	-
Iba_chr14a_31965387	Intergenic	-	-	-	-	-	-	-
Iba_chr14a_31965874	Intergenic	-	-	-	-	-	-	-
Iba_chr14a_31965914	Intergenic	-	-	-	-	-	-	-
Iba_chr14a_31966250	Intergenic	-	-	-	-	-	-	-
Iba_chr14a_31972966	Gene	Iba_chr14aCG23450	31972905 - 31976203	Receptor-like kinase TMK4	4.49263	2.81558	2.8853	2.69238
Iba_chr14a_31973535	Gene	Iba_chr14aCG23450	31972905 - 31976203	Receptor-like kinase TMK4	4.49263	2.81558	2.8853	2.69238
-	-	Iba_chr14aCG23460	31982570 - 31983879	Replication factor A protein 1-like	0	0	0	0
Iba_chr14a_31995894	Gene	Iba_chr14aCG23470	31995201 - 31996616	Crocetin glucosyltransferase, chloroplastic-like	19.0624	4.93109	6.67055	8.59854
Iba_chr14a_31996242	Gene	Iba_chr14aCG23470	31995201 - 31996616	Crocetin glucosyltransferase, chloroplastic-like	19.0624	4.93109	6.67055	8.59854
Iba_chr14a_31996245	Gene	Iba_chr14aCG23470	31995201 - 31996616	Crocetin glucosyltransferase, chloroplastic-like	19.0624	4.93109	6.67055	8.59854
Iba_chr14a_31996311	Gene	Iba_chr14aCG23470	31995201 - 31996616	Crocetin glucosyltransferase, chloroplastic-like	19.0624	4.93109	6.67055	8.59854
Iba_chr14a_31996448	Gene	Iba_chr14aCG23470	31995201 - 31996616	Crocetin glucosyltransferase, chloroplastic-like	19.0624	4.93109	6.67055	8.59854
Iba_chr14a_31996512	Gene	Iba_chr14aCG23470	31995201 - 31996616	Crocetin glucosyltransferase, chloroplastic-like	19.0624	4.93109	6.67055	8.59854
Iba_chr14a_31996690	Intergenic	-	-	-	-	-	-	-
Iba_chr14a_32007206	Intergenic	-	-	-	-	-	-	-
Iba_chr14a_32008282	Intergenic	-	-	-
Iba_chr14a_32010826	Promoter	Iba_chr14aCG23480	32010949 - 32011962	Hypothetical protein Ahy_B01g055097 isoform E	0	0	0	0
Iba_chr14a_32010911	Promoter	Iba_chr14aCG23480	32010949 - 32011962	Hypothetical protein Ahy_B01g055097 isoform E	0	0	0	0
Iba_chr14a_32012073	Promoter	Iba_chr14aCG23490	32013940 - 32017580	Probable monogalactosyldiacylglycerol synthase, chloroplastic	8.32325	6.15505	6.98636	6.33237
Iba_chr14a_32013195	Promoter	Iba_chr14aCG23490	32013940 - 32017580	Probable monogalactosyldiacylglycerol synthase, chloroplastic	8.32325	6.15505	6.98636	6.33237
Iba_chr14a_32015494	Gene	Iba_chr14aCG23490	32013940 - 32017580	Probable monogalactosyldiacylglycerol synthase, chloroplastic	8.32325	6.15505	6.98636	6.33237
Iba_chr14a_32015622	Gene	Iba_chr14aCG23490	32013940 - 32017580	Probable monogalactosyldiacylglycerol synthase, chloroplastic	8.32325	6.15505	6.98636	6.33237
Iba_chr14a_32016268	Gene	Iba_chr14aCG23490	32013940 - 32017580	Probable monogalactosyldiacylglycerol synthase, chloroplastic	8.32325	6.15505	6.98636	6.33237
Iba_chr14a_32017048	Gene	Iba_chr14aCG23490	32013940 - 32017580	Probable monogalactosyldiacylglycerol synthase, chloroplastic	8.32325	6.15505	6.98636	6.33237
Iba_chr14a_32017248	Gene	Iba_chr14aCG23490	32013940 - 32017580	Probable monogalactosyldiacylglycerol synthase, chloroplastic	8.32325	6.15505	6.98636	6.33237
Iba_chr14a_32020495	Intergenic	-	-	-	-	-	-	-
Iba_chr14a_32027107	Gene	Iba_chr14aCG23500	32026032 - 32031184	Microtubule-associated protein futsch isoform X1	23.3984	30.2689	31.762	28.1651
Iba_chr14a_32027177	Gene	Iba_chr14aCG23500	32026032 - 32031184	Microtubule-associated protein futsch isoform X1	23.3984	30.2689	31.762	28.1651
Iba_chr14a_32027227	Gene	Iba_chr14aCG23500	32026032 - 32031184	Microtubule-associated protein futsch isoform X1	23.3984	30.2689	31.762	28.1651
Iba_chr14a_32027291	Gene	Iba_chr14aCG23500	32026032 - 32031184	Microtubule-associated protein futsch isoform X1	23.3984	30.2689	31.762	28.1651
Iba_chr14a_32027768	Gene	Iba_chr14aCG23500	32026032 - 32031184	Microtubule-associated protein futsch isoform X1	23.3984	30.2689	31.762	28.1651
Iba_chr14a_32027891	Gene	Iba_chr14aCG23500	32026032 - 32031184	Microtubule-associated protein futsch isoform X1	23.3984	30.2689	31.762	28.1651
Iba_chr14a_32027979	Gene	Iba_chr14aCG23500	32026032 - 32031184	Microtubule-associated protein futsch isoform X1	23.3984	30.2689	31.762	28.1651
Iba_chr14a_32028015	Gene	Iba_chr14aCG23500	32026032 - 32031184	Microtubule-associated protein futsch isoform X1	23.3984	30.2689	31.762	28.1651
Iba_chr14a_32028147	Gene	Iba_chr14aCG23500	32026032 - 32031184	Microtubule-associated protein futsch isoform X1	23.3984	30.2689	31.762	28.1651
Iba_chr14a_32028385	Gene	Iba_chr14aCG23500	32026032 - 32031184	Microtubule-associated protein futsch isoform X1	23.3984	30.2689	31.762	28.1651
Iba_chr14a_32028458	Gene	Iba_chr14aCG23500	32026032 - 32031184	Microtubule-associated protein futsch isoform X1	23.3984	30.2689	31.762	28.1651
Iba_chr14a_32028520	Gene	Iba_chr14aCG23500	32026032 - 32031184	Microtubule-associated protein futsch isoform X1	23.3984	30.2689	31.762	28.1651
Iba_chr14a_32028711	Gene	Iba_chr14aCG23500	32026032 - 32031184	Microtubule-associated protein futsch isoform X1	23.3984	30.2689	31.762	28.1651
Iba_chr14a_32029481	Gene	Iba_chr14aCG23500	32026032 - 32031184	Microtubule-associated protein futsch isoform X1	23.3984	30.2689	31.762	28.1651
Iba_chr14a_32029575	Gene	Iba_chr14aCG23500	32026032 - 32031184	Microtubule-associated protein futsch isoform X1	23.3984	30.2689	31.762	28.1651
Iba_chr14a_32029708	Gene	Iba_chr14aCG23500	32026032 - 32031184	Microtubule-associated protein futsch isoform X1	23.3984	30.2689	31.762	28.1651
Iba_chr14a_32029741	Gene	Iba_chr14aCG23500	32026032 - 32031184	Microtubule-associated protein futsch isoform X1	23.3984	30.2689	31.762	28.1651
Iba_chr14a_32029793	Gene	Iba_chr14aCG23500	32026032 - 32031184	Microtubule-associated protein futsch isoform X1	23.3984	30.2689	31.762	28.1651
Iba_chr14a_32029829	Gene	Iba_chr14aCG23500	32026032 - 32031184	Microtubule-associated protein futsch isoform X1	23.3984	30.2689	31.762	28.1651
Iba_chr14a_32029863	Gene	Iba_chr14aCG23500	32026032 - 32031184	Microtubule-associated protein futsch isoform X1	23.3984	30.2689	31.762	28.1651
Iba_chr14a_32030201	Gene	Iba_chr14aCG23500	32026032 - 32031184	Microtubule-associated protein futsch isoform X1	23.3984	30.2689	31.762	28.1651
Iba_chr14a_32030302	Gene	Iba_chr14aCG23500	32026032 - 32031184	Microtubule-associated protein futsch isoform X1	23.3984	30.2689	31.762	28.1651
Iba_chr14a_32030899	Gene	Iba_chr14aCG23500	32026032 - 32031184	Microtubule-associated protein futsch isoform X1	23.3984	30.2689	31.762	28.1651
Iba_chr14a_32030953	Gene	Iba_chr14aCG23500	32026032 - 32031184	Microtubule-associated protein futsch isoform X1	23.3984	30.2689	31.762	28.1651
Iba_chr14a_32031073	Gene	Iba_chr14aCG23500	32026032 - 32031184	Microtubule-associated protein futsch isoform X1	23.3984	30.2689	31.762	28.1651
Iba_chr14a_32031109	Gene	Iba_chr14aCG23500	32026032 - 32031184	Microtubule-associated protein futsch isoform X1	23.3984	30.2689	31.762	28.1651
Iba_chr14a_32031333	Intergenic	-	-	-	-	-	-	-
Iba_chr14a_32031436	Intergenic	-	-	-	-	-	-	-
Iba_chr14a_32031594	Intergenic	-	-	-	-	-	-	-
Iba_chr14a_32035672	Promoter	Iba_chr14aCG23510	32036784 - 32038379	Uncharacterized protein LOC109169930	18.3859	10.2919	11.9823	10.8099
Iba_chr14a_32035888	Promoter	Iba_chr14aCG23510	32036784 - 32038379	Uncharacterized protein LOC109169930	18.3859	10.2919	11.9823	10.8099
Iba_chr14a_32039007	Promoter	Iba_chr14aCG23520	32039381 - 32042330	Vacuolar protein sorting-associated protein 20 homolog 2-like	32.2666	22.3672	30.127	21.3507
Iba_chr14a_32043710	Gene	Iba_chr14aCG23530	32043635 - 32049161	General transcription factor 3C polypeptide 5-like isoform X1	4.00186	4.0405	4.55021	5.11784
Iba_chr14a_32044598	Gene	Iba_chr14aCG23530	32043635 - 32049161	General transcription factor 3C polypeptide 5-like isoform X1	4.00186	4.0405	4.55021	5.11784
Iba_chr14a_32045825	Gene	Iba_chr14aCG23530	32043635 - 32049161	General transcription factor 3C polypeptide 5-like isoform X1	4.00186	4.0405	4.55021	5.11784
Iba_chr14a_32046670	Gene	Iba_chr14aCG23530	32043635 - 32049161	General transcription factor 3C polypeptide 5-like isoform X1	4.00186	4.0405	4.55021	5.11784
Iba_chr14a_32049550	Gene	Iba_chr14aCG23540	32049538 - 32052211	Probable thiol methyltransferase 2 isoform X1	5.62724	5.70737	6.834	9.70271
Iba_chr14a_32050586	Gene	Iba_chr14aCG23540	32049538 - 32052211	Probable thiol methyltransferase 2 isoform X1	5.62724	5.70737	6.834	9.70271
Iba_chr14a_32055330	Intergenic	-	-	-	-	-	-	-
Iba_chr14a_32056243	Intergenic	-	-	-	-	-	-	-
-	-	Iba_chr14aCG23550	32052801 - 32053290	Neurofilament heavy polypeptide-like	0	0	0	0
Iba_chr14a_32056967	Intergenic	-	-	-	-	-	-	-
