# Supplementary material for: Natural Allelic Variations in IbCHYR1–IbZnFR Complex Regulate Fusarium Root Rot Resistance in Sweet Potato
Source: Adv Sci (Weinh). 2025 Jun 26;12(33):e15202. doi: 10.1002/advs.202415202 (PMC12412572; doi:10.1002/advs.202415202)
Supplement: Supplementary file 4 — Supplemental Table 3 [file ADVS-12-e15202-s010.xlsx]

## Sheet: Sheet2
Table S3. List of 283 DEGs upregulated in the roots of two susceptible varieties but downregulated in resistant varieties by RNA-seq at 10 DAP in a root rot field.
Gene ID	L9_FPKM	P32_FPKM	N16_FPKM	X18_FPKM	Description
g54093	0.29481	0.543206	0.0231327	0.105975	(-)-germacrene D synthase-like
g42557	3.87763	6.65101	1.79564	1.73039	2-alkenal reductase (NADP(+)-dependent)-like
g42425	116.689	59.9592	29.4106	12.8186	2-oxoisovalerate dehydrogenase subunit alpha 1, mitochondrial-like isoform X3
g16696	0.205978	0.107966	0.052474	0.0170677	AAA-ATPase At5g57480-like
g41706	0.63411	0.40858	0.178975	0.133092	ABC transporter B family member 13-like
g9950	3.4653	0.210881	0.0276897	0.01642	ABC transporter G family member 31
g3522	0.603026	0.391468	0.145861	0.131399	ABC transporter G family member 6-like
g38495	4.8802	5.17316	2.42115	1.86812	abscisic acid 8-hydroxylase CYP707A2 isoform X2
g9370	33.6132	7.87872	0.0674307	0.24285	acidic endochitinase-like
g53161	16.4359	15.5053	6.8919	4.08239	ADP,ATP carrier protein ER-ANT1
g2258	0.184309	1.11755	0.061913	0.0800377	agamous-like MADS-box protein AGL8 homolog
g24086	5.19378	5.84994	2.15193	1.84314	alcohol dehydrogenase-like 7
g7522	0.603327	1.25371	0.14184	0.11538	aldose 1-epimerase-like
g23246	83.1768	44.8588	20.138	13.7754	alkaline/neutral invertase A, mitochondrial-like
g47352	0.841876	1.05813	0.303475	0.231413	alpha-1,3-arabinosyltransferase XAT3-like
g42592	1.26423	0.281008	0.0975413	0.0811853	anthocyanidin 3-O-glucosyltransferase 2-like
g54246	0.186214	0.306908	0.0537487	0.0480723	AP-4 complex subunit mu
g37456	80.9626	40.7368	14.6013	12.2841	asparagine synthetase
g9596	0.61627	0.206787	0.0511687	0.0626967	auxin-responsive protein IAA16-like
g62085	1.4428	1.16191	0.405134	0.350382	B3 domain-containing protein At5g24050-like
g16934	285.743	295.601	42.4563	98.952	basic endochitinase-like
g23279	349.894	622.378	101.631	52.5132	basic form of pathogenesis-related protein 1-like
g5848	52.0747	7.36024	2.57044	1.54272	berberine bridge enzyme-like 15
g19810	1.00096	0.240699	0.048777	0.049425	beta-D-glucosyl crocetin beta-1,6-glucosyltransferase-like
g14649	5.02399	3.75888	0.0744907	0.222916	bidirectional sugar transporter SWEET12-like
g2448	0.854192	0.606434	0.29817	0.111441	bidirectional sugar transporter SWEET1-like
g20639	0.197703	0.129268	0.043672	0.0404087	bidirectional sugar transporter SWEET3
g10210	89.9639	114.186	17.7012	2.00065	bifunctional monodehydroascorbate reductase and carbonic anhydrase nectarin-3-like
g9247	22.3678	19.8918	7.69439	4.75383	BON1-associated protein 2-like
g31438	1.43051	2.08625	0.394885	0.402185	boron transporter 4 isoform X1
g36010	1.04636	0.330564	0.0325717	0.014501	calcium-dependent protein kinase 24-like
g25382	0.287978	0.509723	0.137781	0.115463	calcium-transporting ATPase 12, plasma membrane-type-like
g22247	2.15222	1.31594	0.00878333	0.009886	casein kinase 1-like protein 10
g13762	1.49641	0.674814	0.170429	0.0579043	catechol oxidase B, chloroplastic-like
g3509	4.95381	2.99108	0.564188	0.366106	cell division cycle 5-like protein isoform X1
g57670	3.49233	4.56072	1.55995	1.23315	cinnamoyl-CoA reductase 1-like
g20520	21.7765	17.039	4.52071	6.79498	cleavage and polyadenylation specificity factor subunit 1 isoform X1
g31502	0.535212	0.966535	0.174482	0.107161	codeine O-demethylase-like
g62747	2.04002	2.72763	0.255238	0.373989	CXXC motif containing zinc binding protein isoform X2
g51018	244.054	144.844	52.5834	4.07056	cysteine proteinase inhibitor A-like
g42686	1.20101	0.294116	0.0901753	0.112686	cysteine proteinase inhibitor B-like
g51017	81.3934	34.3389	9.86761	4.88695	cysteine proteinase inhibitor-like
g61335	20.9705	8.53765	3.86851	2.97426	cysteine-rich and transmembrane domain-containing protein WIH2
g45851	36.8122	18.3967	7.25308	7.97668	cytochrome P450 710A11-like
g53986	13.5285	12.8965	4.57282	5.12112	cytochrome P450 71D10-like
g10686	20.887	5.55246	0.583078	0.110143	cytochrome P450 94A2-like
g13293	4.29762	3.70312	1.16652	1.11091	cytochrome P450 CYP72A219-like
g62047	0.532234	0.711377	0.0836603	0.232269	cytochrome P450 CYP736A12-like isoform X1
g37872	4.14278	4.17448	0.752289	1.19346	cytosolic sulfotransferase 12-like
g37893	3.24902	2.98323	0.300366	0.915659	cytosolic sulfotransferase 17-like
g30368	1.8836	1.81805	0.892728	0.784502	digalactosyldiacylglycerol synthase 2, chloroplastic-like
g60898	136.821	34.6497	1.63269	8.1311	DNA repair protein RAD51 homolog
g12352	7.96289	6.0266	2.88698	2.36034	dnaJ homolog subfamily B member 13-like
g36111	1.5149	0.630257	0.131895	0.166865	dynamin-2A-like
g42486	73.7975	72.9032	56.6269	51.6146	E3 ubiquitin-protein ligase MIEL1
g25066	158.445	151.997	57.5973	51.8243	E3 ubiquitin-protein ligase PUB23-like
g55424	0.999685	1.18415	0.42565	0.0374837	EG45-like domain containing protein
g60452	56.1631	13.9477	6.43838	4.22764	elongation of fatty acids protein 3-like
g26138	7.71533	2.90189	1.44384	0.229981	embryo-specific protein ATS3A-like
g60758	9.26964	11.9388	2.92998	1.32785	endoglucanase 12
g14886	2.88987	4.0008	1.16739	1.43785	ERF6
g42050	2.7446	2.40486	1.01808	0.122945	esterase AGAP003155-like
g59127	24.7089	12.0115	5.2694	2.9827	ethylene-response factor C3
g30441	0.209315	0.206109	0.051364	0.0530623	ethylene-responsive transcription factor 1-like
g60882	22.5743	24.0484	8.23776	7.71047	ethylene-responsive transcription factor ERF017-like
g43232	13.5644	8.12112	3.20902	2.14375	ethylene-responsive transcription factor ERF109-like
g19184	0.185411	0.395621	0.0156873	0.0321517	ethylene-responsive transcription factor WIN1-like
g49304	6.40584	8.87535	1.97139	2.20129	exocyst complex component EXO70H1-like
g904	5.22795	3.06052	0.740966	0.668256	expansin-like A1
g55673	568.734	755.271	188.077	70.0218	expansin-like B1
g31953	4.0474	5.7819	1.00938	0.68396	flavonol sulfotransferase-like
g30362	0.250642	0.156529	0.043803	0.0384037	FT-interacting protein 7-like
g59641	1.67511	0.544676	0.12943	0.075108	gallate 1-beta-glucosyltransferase-like
g57623	11.2751	9.41037	3.76485	4.22461	GDSL esterase/lipase 1-like
g25492	0.174985	0.209384	0.0493947	0.00994567	GDSL esterase/lipase At2g40250
g54223	0.27314	0.568568	0.006546	0.100307	GDSL esterase/lipase g28590-like isoform X2
g37717	2.91228	0.645034	0.0428553	0.188854	GDSL esterase/lipase g28600-like
g32430	25.3631	12.6933	3.64884	5.7043	GEM-like protein 4
g16935	333.642	120.453	27.5874	43.9774	GH19 family class II acidic chitinase
g7731	237.11	197.3	50.5321	32.7628	glucan endo-1,3-beta-glucosidase, acidic-like
g64112	765.166	602.648	258.413	137.67	glycerophosphodiester phosphodiesterase GDPD1, chloroplastic-like
g14599	0.589588	0.494635	0.0620917	0.00912667	glycine-rich RNA-binding protein-like
g38011	30.3395	27.799	11.515	13.3305	glycosyltransferase family 92 protein Os08g0121900-like
g25233	42.1726	36.4527	14.8703	9.31873	heavy metal-associated isoprenylated plant protein 6
g4875	2.75837	2.36319	0.640445	0.987774	histone H2B-like
g51797	9.95843	18.6112	4.48297	1.67428	hydroxyproline-rich preprosystemin
g23382	8.17398	1.60439	0.728059	0.547191	importin alpha, putative
g23381	3.43479	0.659734	0.310337	0.204196	importin subunit alpha-2-like isoform X2
g50130	4.99404	2.28242	0.377709	0.646332	kirola-like
g48308	10.3143	27.6685	3.91416	0.770727	kunitz trypsin inhibitor 5-like
g1332	0.677971	0.781275	0.279888	0.27438	laccase-11-like
g1971	2.54388	6.93333	0.823194	0.469088	Laccase-14
g1994	16.1884	14.8086	6.99571	6.81017	laccase-15-like
g58923	0.210166	0.740084	0.055684	0.0590843	laccase-17-like
g54764	62.0675	87.8609	23.488	19.4065	laccase-7-like
g4785	1.1675	0.869906	0.0589893	0.203345	L-ascorbate peroxidase, cytosolic-like
g894	12.2534	8.82347	4.08028	0.695891	LEAF RUST 10 DISEASE-RESISTANCE LOCUS RECEPTOR-LIKE PROTEIN KINASE-like 2.4
g16391	1.13725	2.42986	0.566359	0.223041	leucine-rich repeat receptor-like protein kinase PXL1
g43294	1.84583	1.18231	0.248604	0.458548	LOB domain-containing protein 38-like
g41944	311.455	140.289	59.3559	36.2922	LOB domain-containing protein 39-like
g29172	0.554393	0.451172	0.076931	0.188201	loganic acid O-methyltransferase-like
g61844	1.97804	2.24987	0.587051	0.912918	LOW QUALITY PROTEIN: probable disease resistance protein g52660
g57928	0.228533	0.49635	0.0225567	0.026345	lysine histidine transporter-like 8
g8895	0.321244	0.35819	0.148435	0.124403	MADS-box transcription factor 23
g58780	1.54629	1.43276	0.537464	0.473671	mannan endo-1,4-beta-mannosidase 6 isoform X1
g13094	195.994	90.779	1.8245	0.440256	mannose/glucose-specific lectin-like
g19989	4.09353	2.79432	0.409262	0.0720363	MDIS1-interacting receptor like kinase 2-like isoform X1
g44736	1.76762	1.61575	0.74202	0.666609	membrane protein PM19L
g12869	0.390659	0.337609	0.0951937	0.011763	metacaspase-9
g30424	13.9353	15.0603	5.80312	3.62061	metalloendoproteinase 4-MMP
g32846	118.804	199.354	56.9747	2.59262	miraculin-like
g42501	3.8437	2.43015	1.04962	0.635957	mitochondrial thiamine diphosphate carrier 2-like
g14055	23.6158	16.5798	6.80494	1.71503	monothiol glutaredoxin-S2-like
g8032	9.83851	8.38687	0.444469	1.20233	monothiol glutaredoxin-S3-like
g43219	52.2923	39.8915	18.3382	18.2216	myb family transcription factor EFM-like
g32158	1.1832	0.248057	0.0925607	0.053289	myb-related protein 306-like
g15914	0.292193	0.449225	0.122011	0.0990473	myosin V
g58202	1.43931	1.23686	0.510491	0.246212	NAC domain-containing protein 90-like
g4458	6.9339	2.59173	0.134131	0.054831	NDR1/HIN1-like protein 1
g54705	30.0951	29.0282	6.82633	10.0148	NEDD8-activating enzyme E1 regulatory subunit AXR1-like isoform X1
g16269	1.02012	0.893511	0.432914	0.070016	nifU-like protein 3, chloroplastic isoform X1
g22280	0.554048	0.776321	0.275622	0.166948	nuclear pore complex protein NUP205 isoform X2
g35976	2.91583	3.26289	0.339626	0.589793	nucleolin 1-like isoform X1
g9292	1.5707	6.8808	0.653486	0.652611	O-glucosyltransferase rumi homolog
g38292	0.0683927	0.078475	0.009321	0.00395533	oleosin
g15925	191.702	148.938	40.9018	35.8246	osmotin-like protein OSML13
g15940	20.8273	123.059	6.59548	9.86704	osmotin-like protein OSML81
g15921	90.9609	84.0243	4.45138	10.251	osmotin-like protein TPM-1
g34201	2.40006	4.3414	1.16231	0.549934	pathogenesis-related leaf protein 6-like
g56218	49.7657	34.0035	2.86971	3.81695	pathogenesis-related protein P2-like
g37813	0.127007	0.237104	0.039585	0.0225797	peroxidase 3-like
g20751	22.9889	25.1843	8.72554	10.8796	peroxidase 47-like
g27256	0.317955	0.419792	0.072715	0.024329	peroxidase 5-like
g45286	1.83959	0.874168	0.286184	0.306717	peroxisomal fatty acid beta-oxidation multifunctional protein AIM1
g14911	2.91247	2.55886	0.897136	0.660151	phospholipase A1-Ibeta2, chloroplastic-like
g46055	34.661	22.6201	2.86809	0.0618003	phospholipase A1-II 4-like
g46101	16.4384	15.5979	1.91907	1.27837	phospholipase A1-IIalpha-like
g46087	0.472248	3.70093	0.0423247	0.120721	phospholipase A1-IIgamma-like
g60730	46.7124	33.435	12.5188	6.56433	phosphoribulokinase, chloroplastic
g13774	4.06161	1.28849	0.241677	0.123471	polyphenol oxidase E, chloroplastic-like
g30628	2.63089	0.92124	0.351529	0.0952857	polyphenol oxidase II, chloroplastic-like
g54095	3.68025	0.758116	0.36547	0.137838	PREDICTED: (-)-germacrene D synthase-like isoform X2
g55323	1.25111	0.558985	0.167548	0.042074	PREDICTED: 21 kDa seed protein-like
g42581	0.984974	0.209568	0.063462	0.0131133	PREDICTED: anthocyanidin 3-O-glucosyltransferase 2-like
g31862	65.9337	52.9754	16.7945	24.1099	PREDICTED: ASC1-like protein
g21837	0.474964	0.255639	0.113441	0.092463	PREDICTED: auxin-responsive protein IAA29
g56421	0.290745	1.47625	0.0460617	0.0132193	PREDICTED: bifunctional monodehydroascorbate reductase and carbonic anhydrase nectarin-3-like
g16741	11.0193	10.314	4.43679	3.74995	PREDICTED: chaperone protein dnaJ 20, chloroplastic-like
g16493	4.56302	0.222966	0.0315573	0.0383637	PREDICTED: chitotriosidase-1-like
g24117	0.868539	0.22013	0.106583	0.0806687	PREDICTED: coiled-coil domain-containing protein 18-like
g5801	2.76933	0.324123	0.031574	0.049743	PREDICTED: cytochrome P450 71A1-like
g1583	63.7463	42.8867	14.034	9.44493	PREDICTED: derlin-1-like
g2464	0.102165	0.165901	0.016238	0.0226887	PREDICTED: dirigent protein 22-like
g60217	1.84053	0.622181	0.254647	0.265829	PREDICTED: E3 ubiquitin-protein ligase ATL15-like
g13922	72.3818	25.2196	10.1077	9.24875	PREDICTED: ethylene-responsive transcription factor 1B-like
g4806	9.70337	7.56136	3.73015	2.24272	PREDICTED: exocyst complex component EXO70A1-like
g49316	0.968743	0.883119	0.22651	0.329765	PREDICTED: exocyst complex component EXO70B1-like isoform X1
g37733	121.508	41.7001	14.8708	10.6159	PREDICTED: GDSL esterase/lipase g28600-like
g8373	20.7998	6.26722	0.979097	0.239726	PREDICTED: glu S.griseus protease inhibitor-like
g29917	111.259	51.74	25.72	16.268	PREDICTED: heat shock factor protein HSF24-like
g62363	1.5983	1.10117	0.216462	0.344481	PREDICTED: IQ domain-containing protein IQM1-like
g34905	0.267021	0.542026	0.106498	0.0189047	PREDICTED: leucine-rich repeat receptor-like protein kinase PXC2
g34898	0.367491	0.851091	0.0774317	0.179597	PREDICTED: LRR receptor-like serine/threonine-protein kinase FLS2 isoform X3
g13101	3.09569	0.867117	0.0229923	0.00315133	PREDICTED: mannose/glucose-specific lectin-like
g15938	34.8425	61.6421	11.0119	13.5761	PREDICTED: osmotin-like protein OSML81
g56217	205.184	137.274	60.5693	25.9711	PREDICTED: pathogenesis-related protein PR-4
g60258	1248.7	1111.14	544.774	397.076	PREDICTED: phosphoenolpyruvate carboxykinase
g3822	0.787778	1.14284	0.377892	0.34563	PREDICTED: probable LRR receptor-like serine/threonine-protein kinase At3g47570
g37607	3.0836	2.30889	0.79816	0.896769	PREDICTED: probable LRR receptor-like serine/threonine-protein kinase g53430
g16854	5.66274	3.86709	0.983649	0.896159	PREDICTED: probable nucleolar protein 5-2
g62041	0.449032	0.939945	0.048489	0.185059	PREDICTED: protein FAR1-RELATED SEQUENCE 7-like
g37529	1.06811	0.0832377	0.0302187	0.0169427	PREDICTED: protein SRG1-like isoform X1
g61623	2.38872	2.71455	1.14806	0.688738	PREDICTED: putative late blight resistance protein homolog R1B-17
g51615	2.88671	2.75503	1.30326	1.05329	PREDICTED: putative UPF0481 protein At3g02645
g21372	1.22804	1.52706	0.350817	0.29194	PREDICTED: receptor like protein 30-like
g34143	0.711463	1.06026	0.195816	0.0683053	PREDICTED: scopoletin glucosyltransferase-like
g25778	2.33451	1.32008	0.553247	0.18135	PREDICTED: serine/threonine-protein kinase At5g01020
g56010	0.88912	0.926134	0.431736	0.385747	PREDICTED: serine/threonine-protein phosphatase 7 long form homolog
g27280	3.3507	2.47059	1.0018	0.763197	PREDICTED: signal recognition particle receptor subunit alpha-like
g47429	8.47709	6.49969	2.14975	1.48062	PREDICTED: sodium-coupled neutral amino acid transporter 2-like isoform X1
g62765	2.15802	1.49663	0.120847	0.241389	PREDICTED: transcription factor bHLH14-like
g14326	5.58653	6.92798	2.64513	2.41337	PREDICTED: ubiquinol oxidase 3, mitochondrial-like isoform X2
g24711	0.481774	0.407159	0.170965	0.0924297	PREDICTED: WAT1-related protein At5g07050-like isoform X1
g26289	11.4872	6.52681	1.25666	2.8865	PREDICTED: zinc finger BED domain-containing protein RICESLEEPER 2-like
g21043	2.12019	1.03682	0.368285	0.078525	premnaspirodiene oxygenase-like
g7903	0.695666	0.718388	0.292086	0.177096	probable acyl-activating enzyme 16, chloroplastic
g11306	0.647584	0.338063	0.076993	0.021796	probable acyl-activating enzyme 5, peroxisomal
g44895	25.6685	21.3552	7.49584	9.66178	probable ATP-dependent DNA helicase CHR12
g59814	0.834046	0.496352	0.241995	0.0878853	probable BOI-related E3 ubiquitin-protein ligase 3
g34123	1.31086	0.728051	0.326986	0.0781123	probable carboxylesterase 2
g8760	5.95433	2.41932	0.346792	0.188291	probable DNA helicase MCM8
g26381	0.425086	0.6203	0.130793	0.0319723	probable flavin-containing monooxygenase 1
g30245	77.3611	39.7371	18.2681	11.652	probable galactinol--sucrose galactosyltransferase 6
g43395	0.563776	0.557778	0.246581	0.08093	probable glutathione S-transferase
g19994	0.261414	0.420105	0.060151	0.0367507	probable leucine-rich repeat receptor-like protein kinase g35710 isoform X2
g61372	0.247743	0.258518	0.0840423	0.102693	probable LRR receptor-like serine/threonine-protein kinase g56140
g20502	0.094929	0.197782	0.0440027	0.0146867	probable pectinesterase/pectinesterase inhibitor 60
g48942	4.22306	3.88258	1.35876	1.25025	probable serine/threonine-protein kinase WNK9
g1181	17.8456	6.57035	1.99461	2.93822	probable vacuolar amino acid transporter YPQ1 isoform X2
g44395	9.93257	3.58891	0.90192	0.734407	probable WRKY transcription factor 40
g2068	0.500913	1.27985	0.160847	0.111379	probable WRKY transcription factor 50
g2065	0.579277	1.14315	0.141454	0.087268	probable WRKY transcription factor 50 isoform X2
g62313	1.5124	2.04229	0.271993	0.213168	probable WRKY transcription factor 75 isoform X1
g53215	111.973	96.3967	46.2692	26.3144	protein COBRA-like
g43645	0.535752	0.574267	0.054261	0.192644	protein DETOXIFICATION 19-like
g4454	7.18332	6.10968	2.27547	2.9374	protein DETOXIFICATION 21-like
g55781	5.66049	9.7244	2.5233	2.64862	protein HAIKU1-like
g443	1.47168	0.404752	0.177587	0.201339	protein IQ-DOMAIN 31
g17548	2.49463	2.12152	0.776856	0.390962	protein LYK2
g50403	0.323852	0.348433	0.0944573	0.058726	protein PLANT CADMIUM RESISTANCE 2-like
g12204	2.28948	2.06188	0.63234	0.226917	protein REDOX 2-like isoform X3
g26365	0.555817	0.412195	0.080347	0.0540287	protein SIEVE ELEMENT OCCLUSION B-like isoform X1
g37470	411.598	257.354	42.7738	81.3092	protein SRG1-like isoform X1
g53087	0.0204903	0.101636	0.008175	0.00702367	protein STRICTOSIDINE SYNTHASE-LIKE 10-like isoform X1
g8416	412.972	105.219	22.4087	12.8214	proteinase inhibitor
g54099	4.13584	2.69276	1.19514	0.518564	putative beta-glucosidase 41
g64060	1.01045	1.0114	0.471512	0.340411	putative calcium-binding protein CML19
g12415	1.42998	1.65084	0.393258	0.318363	putative late blight resistance protein homolog R1A-3
g46125	5.83982	4.53365	2.16303	1.4819	putative late blight resistance protein homolog R1B-16
g61618	1.00262	1.41429	0.468187	0.350386	putative late blight resistance protein homolog R1B-17 isoform X2
g40866	0.397267	0.524562	0.0787173	0.0483103	putative polygalacturonase
g8370	42.0612	2.8144	0.80191	0.059721	putative proteinase inhibitor I13, potato inhibitor I
g46437	1.04537	3.18927	0.381622	0.397566	putative receptor-like protein kinase At4g00960 isoform X1
g37696	4.44844	3.97872	1.17956	0.576113	receptor kinase-like protein Xa21
g7990	0.229144	1.83753	0.010807	0.078292	receptor-like protein 56
g10129	0.0377427	0.0642127	0.0135297	0.0138477	receptor-like protein 6
g7989	0.356197	1.5417	0.0316407	0.0594023	receptor-like protein 9a
g21374	0.149496	0.439998	0.0745173	0.001275	receptor-like protein 9DC3
g1982	1.22991	0.562059	0.209481	0.195759	receptor-like protein kinase HSL1
g13691	0.863441	0.525864	0.239602	0.228192	RecName: Full=Beta-amylase; AltName: Full=1,4-alpha-D-glucan maltohydrolase
g23181	1.18839	1.12887	0.199152	0.402112	replication protein A 70 kDa DNA-binding subunit E-like
g29326	31.5688	30.3329	11.0523	6.44865	Retrovirus-related Pol polyprotein from transposon RE1
g7156	2.10612	1.33817	0.355522	0.0142803	Retrovirus-related Pol polyprotein from transposon RE2
g49037	52.8814	12.67	2.90349	0.269054	ribonuclease 2-like
g41605	0.951175	1.27435	0.464993	0.007704	secoisolariciresinol dehydrogenase-like
g11886	0.875397	0.731235	0.063013	0.0158523	serine carboxypeptidase II-2-like
g34769	0.767657	0.980402	0.354201	0.041466	serine carboxypeptidase-like 13
g60342	2.27691	0.939731	0.296074	0.157104	serine carboxypeptidase-like 18 isoform X8
g41238	885.088	470.118	168.86	28.5514	serine carboxypeptidase-like 45
g3957	21.0082	12.7669	4.87353	4.04339	serine/threonine-protein kinase AtPK2/AtPK19-like
g31305	1.11872	1.47016	0.527667	0.208456	serine/threonine-protein kinase RIPK-like
g23925	0.628947	0.791526	0.233367	0.226175	serine/threonine-protein phosphatase 6 regulatory ankyrin repeat subunit A-like
g8414	89.1675	41.2961	9.12081	8.51795	serine-rich adhesin for platelets
g61626	1.17344	2.30329	0.015968	0.00881933	SH3 domain-containing protein 2-like
g37781	48.1152	32.0489	8.79701	3.93661	sinapine esterase-like isoform X1
g46653	3.64362	3.01822	1.37938	0.0511283	sporamin
g46666	19.1307	4.69869	0.492371	0.18795	sporamin A-like
g55314	15.4956	4.27808	1.11712	0.113659	sporamin B-like
g46657	23.5215	0.484923	0.235751	0.130157	sporamin precursor
g30998	1.93565	1.10366	0.425488	0.445753	stemmadenine O-acetyltransferase-like isoform X2
g39676	30.4098	23.4362	9.49376	3.17403	stem-specific protein TSJT1-like
g55177	3.07832	0.773184	0.234355	0.0627647	subtilisin-like protease SBT1.4
g7083	0.693738	0.512548	0.19704	0.0522943	sugar transport protein 8-like
g27393	0.357821	0.41254	0.125498	0.101586	syntaxin-22-like isoform X1
g30116	2.36083	2.77145	1.0293	1.01796	thaumatin-like protein
g41712	55.2485	17.7476	7.00113	4.99509	thaumatin-like protein 1
g444	178.206	155.962	64.051	29.8419	thiosulfate sulfurtransferase 16, chloroplastic-like
g30981	3.86556	8.94981	1.92775	1.66024	thymidine kinase-like
g57106	3.40205	4.35314	1.03183	0.138864	transcription factor bHLH137-like
g29933	4.37834	3.50403	1.13274	0.954918	transcription factor HHO5-like
g30903	3.55881	2.22391	0.833108	0.372354	transcription factor MYB30-like
g37934	0.894274	0.559471	0.0782287	0.200226	transcription factor MYB4-like
g19306	13.0454	11.2984	3.24823	2.95573	transcription factor MYC2-like
g16858	1.97052	1.18166	0.035807	0.110587	transcription repressor KAN1-like
g1767	81.2387	51.1557	19.4233	12.8221	trehalose-phosphate phosphatase A-like isoform X1
g58928	157.565	118.275	25.4662	11.7396	tropinone reductase homolog
g28837	0.837464	1.24153	0.326349	0.333458	type I inositol polyphosphate 5-phosphatase 5
g58619	10.0414	0.854387	0.130281	0.304924	tyrosine N-monooxygenase-like
g58693	0.820836	0.418359	0.114764	0.005775	UDP-glycosyltransferase 73C3-like
g26644	0.321485	0.365935	0.0553417	0.048911	UDP-glycosyltransferase 79B9-like
g16800	8.70577	14.1961	1.78155	2.67146	UDP-glycosyltransferase 91A1-like
g32072	15.3813	18.0361	7.64389	2.90109	uridine diphosphate glucose dehydrogenase
g55334	346.651	218.188	96.3413	14.271	vacuolar-processing enzyme-like
g50838	0.339769	0.302684	0.0384047	0.0173357	vinorine synthase-like
g62861	1.72406	1.26956	0.510052	0.052322	wall-associated receptor kinase-like 22, partial
g3636	22.53	8.55063	3.0172	0.0787477	WAT1-related protein At2g39510-like
g24598	24.1898	7.41329	2.85898	3.61455	WRKY DNA-binding transcription factor 70
g24111	34.8387	31.4664	12.8651	8.95908	xanthotoxin 5-hydroxylase CYP82C4-like
g14155	2.1528	1.94699	0.596407	0.438195	xyloglucan endotransglucosylase/hydrolase protein 22-like
g30809	0.163491	0.113533	0.0413567	0.0352517	zinc finger CCCH domain-containing protein 2-like
g41068	3.79847	4.93413	1.62561	1.34762	zinc finger protein 5-like
g16771	23.7237	16.8929	7.0561	3.98313	zinc finger protein STOP1 homolog
g31464	4.13301	3.70222	1.6068	0.356308	zinc finger protein ZAT8-like
