# Supplementary material for: Natural Allelic Variations in IbCHYR1–IbZnFR Complex Regulate Fusarium Root Rot Resistance in Sweet Potato
Source: Adv Sci (Weinh). 2025 Jun 26;12(33):e15202. doi: 10.1002/advs.202415202 (PMC12412572; doi:10.1002/advs.202415202)
Supplement: Supplementary file 5 — Supplemental Table 4 [file ADVS-12-e15202-s011.xlsx]

## Sheet: Sheet1
Table S4. The FPKM of the putative interacting partners of IbCHYR1 identified by yeast two-hybrid and IP-MS screening.
Gene ID	L9_FPKM	P32_FPKM	N16_FPKM	X18_FPKM	Description
itb01g01990.t1	12.5756	2.38677	0.830164	0.745967	kunitz trypsin inhibitor
itb01g05300.t1	18.8001	15.0635	11.8051	15.5271	E3 ubiquitin-protein ligase AIRP2-like
itb01g05550.t1	19.5306	21.9351	19.2979	11.1705	protein SMG7L-like
itb01g08460.t1	69.911	94.2998	112.748	120.98	eukaryotic translation initiation factor 4A1
itb01g12360.t1	14.5949	24.2377	34.0297	32.7699	tubulin alpha-3 chain
itb01g12500.t3	0.176133	0.874643	0.279488	0.372085	ABC transporter G family member 22-like isoform X2
itb01g14710.t1	30.5024	39.0734	51.6834	61.4383	40S ribosomal protein S14
itb01g17400.t1	19.5186	11.1808	10.9761	13.3207	putative ABC transporter C family member 15
itb01g18260.t1	111.62	120.271	160.047	140.995	GTP-binding nuclear protein Ran-3
itb01g18510.t1	2.33845	1.56995	0.741341	2.23473	glutamine synthetase, chloroplastic
itb01g20760.t1	8.38674	8.81376	9.98457	7.46847	RNA recognition motif (RRM)-containing protein
itb01g22960.t1	995.281	870.647	1268.49	677.762	glycine-rich RNA-binding protein-like isoform X1
itb01g25020.t1	0	0	0	0	photosystem II subunit D2
itb01g29530.t1	8.23409	10.2897	8.31211	6.5984	Zinc finger C-x8-C-x5-C-x3-H type family protein
itb01g34800.t1	26.9707	22.0444	23.22	18.808	ubiquitin-conjugating enzyme E2
itb02g00390.t1	6.75743	7.37874	1.3095	10.1003	kunitz trypsin inhibitor 5-like
itb02g06060.t1	0.947534	2.20172	0.941687	6.95001	chlorophyll a-b binding protein 5, chloroplastic
itb02g06830.t1	0.03327	0.043022	0.0377723	1.56077	MYB-like transcription factor ETC1
itb02g11370.t1	18.7366	14.4245	21.3714	17.3655	probable histone H2A.3
itb02g13400.t1	3.68273	11.5252	6.67043	4.70007	serine/threonine-protein kinase ATM
itb02g15260.t1	8.93	8.82	15.16	25.55	zinc finger CCCH domain-containing protein 18 isoform X1
itb03g02060.t1	0	0	0	0	receptor-like protein kinase FERONIA
itb03g08500.t2	3.3128	2.66291	3.16557	2.60728	probable histone chaperone ASF1A isoform X2
itb03g10080.t2	0	0	0	0	putative photosystem II protein D1
itb03g21070.t1	0	0	0.0649503	0	embryo-specific protein ATS3A-like
itb04g23110.t1	24.1228	38.3212	7.72637	119.458	ubiquitin-40S ribosomal protein
itb05g03500.t1	62.7312	91.2626	65.7384	70.6043	glucan endo-1,3-beta-glucosidase-like
itb05g05980.t1	1.62546	1.16047	0.55784	0.79684	putative late blight resistance protein homolog R1B-14
itb05g20000.t1	9.15096	47.8836	15.4578	17.8883	probable WRKY transcription factor 30
itb06g06700.t1	0	0	0	0	PsbB
itb06g11490.t1	0.0256507	0.124046	0	0.108538	photosystem II 22 kDa protein, chloroplastic
itb06g13920.t1	0	0	0	0	receptor-like serine/threonine-protein kinase SD1-8
itb06g21600.t1	19.4024	20.5203	18.1209	19.6503	probable BOI-related E3 ubiquitin-protein ligase 2
itb07g03370.t1	8.52965	8.94538	10.579	9.7192	chlorophyll a-b binding protein CP26, chloroplastic
itb07g10040.t1	0	0	0	0	photosystem I P700 apoprotein A1
itb07g16790.t1	72.2584	68.452	69.356	70.3762	transcription initiation factor TFIID subunit 15b
itb07g20870.t1	0	0	0	0	wee1-like protein kinase
itb07g24240.t1	115.148	165.252	197.028	175.704	eukaryotic translation initiation factor 5A
itb09g01790.t1	6.61299	8.81938	8.2159	10.1222	protein DMR6-LIKE OXYGENASE 2-like
itb09g04040.t1	0	0	0	0	glycine-rich RNA-binding protein RZ1A
itb09g06760.t1	8.77196	6.9716	12.4832	26.5068	glycine-rich cell wall structural protein-like
itb09g07480.t1	39.0013	42.5652	37.3458	33.9664	dnaJ homolog subfamily B member 4-like
itb09g08670.t1	26.7525	29.5816	26.5302	33.8314	RNA-binding (RRM/RBD/RNP motifs) family protein
itb09g10050.t1	0.75676	1.18689	1.07817	1.79536	chlorophyll a-b binding protein CP29.1, chloroplastic-like
itb09g26320.t1	205.184	137.274	60.5693	25.9711	pathogenesis-related protein PR-4
itb09g27670.t1	0	0	0	0	F-box protein At5g65850-like
itb09g29620.t1	177.516	89.444	126.992	86.8959	bax inhibitor 1
itb10g01030.t1	456.34	587.946	302.518	563.473	catalase
itb10g04290.t1	0.75515	0.6922	0.707824	2.63151	chlorophyll a-b binding protein of LHCII type 1-like
itb10g15590.t1	0.943538	0.648474	0.853362	2.16107	BTB/POZ domain-containing protein At1g63850
itb10g21310.t1	228.674	173.067	139.663	203.104	probable WRKY transcription factor 31
itb10g22760.t1	2.13975	5.99265	4.26827	9.88841	chlorophyll a-b binding protein CP24 10A, chloroplastic
itb10g25730.t1	3.64247	3.89409	7.35087	13.805	subtilisin-like protease SBT1.6
itb11g11480.t1	76.9546	100.463	70.9435	99.6831	probable WRKY transcription factor 40
itb11g12660.t1	0	0	0	0	photosystem II 44 kDa protein
itb11g15390.t1	0.704948	1.18645	1.21492	1.18456	photosystem II stability/assembly factor HCF136, chloroplastic
itb11g18370.t1	214.283	242.689	249.34	287.33	caffeic acid 3-O-methyltransferase-like
itb12g06330.t1	14.5938	20.0691	18.0665	16.319	nuclear transport factor 2-like
itb12g17650.t1	9.47353	8.83354	9.58352	6.71304	plant UBX domain-containing protein 10
itb14g19250.t1	2.95267	1.92057	1.75548	3.51296	photosystem I reaction center subunit IV B, chloroplastic
itb15g01940.t1	16.0843	16.516	15.031	21.8282	thioredoxin
itb15g02810.t4	13.4075	21.0991	21.3001	26.3088	thioredoxin-like 3-1, chloroplastic [Ipomoea triloba]
itb15g05180.t1	30.6071	24.3889	22.5228	31.3795	splicing factor 3B subunit 1
