# Supplementary material for: Natural Allelic Variations in IbCHYR1–IbZnFR Complex Regulate Fusarium Root Rot Resistance in Sweet Potato
Source: Adv Sci (Weinh). 2025 Jun 26;12(33):e15202. doi: 10.1002/advs.202415202 (PMC12412572; doi:10.1002/advs.202415202)
Supplement: Supplementary file 6 — Supplemental Table 5 [file ADVS-12-e15202-s009.xlsx]

## Sheet: 709
Table S5. List of 709 and 1514 DEGs exhibiting opposite trends in expression patterns between IbCHYR1-OE plants and IbCHYR1-Ri plants, compared to the WT, 10 DAP in a root rot field.
Gene ID	WT_FPKM	OE-E17_FPKM	Ri-E1_FPKM	Description
itb10g16580.t4	1.31723e-09	1.08939	6.5834e-10	oligopeptide transporter
itb12g18620.t4	1.71065e-09	1.08729	0	conserved hypothetical protein
itb06g24210.t2	5.91015e-10	0.33146	0	Tetratricopeptide repeat (TPR)-like superfamily protein
itb14g20700.t4	3.73555e-10	0.118314	0	Piezo non-specific cation channel, R-Ras-binding domain containing protein
itb03g02460.t2	5.9646e-09	1.14628	3.72401e-10	CONSTANS-like
itb07g13090.t5	3.64716e-09	0.175114	0	Homeobox-leucine zipper family protein / lipid-binding START domain-containing protein
itb06g21850.t4	6.03705e-08	0.533397	0	cytochrome P450, family 81, subfamily K, polypeptide
itb14g03370.t2	8.48295e-08	0.418361	1.31403e-08	sphingoid base hydroxylase
itb07g02100.t1	1.94622e-06	0.446342	0	RING/U-box superfamily protein with ARM repeat domain
itb06g09210.t5	3.31358e-06	0.346893	2.20533e-06	Nucleoporin autopeptidase
itb08g14360.t2	8.30575e-05	2.41495	5.09351e-05	basic leucine zipper
itb06g24430.t2	1.84311e-05	0.125585	0	O-fucosyltransferase family protein
itb09g14850.t3	1.64086e-05	0.104388	5.4382e-07	demeter-like
itb03g11090.t1	0.056656	62.0782	0	ferulic acid 5-hydroxylase
itb03g01960.t1	0.002025	0.450186	2.96128e-08	Haloacid dehalogenase-like hydrolase (HAD) superfamily protein
itb15g13820.t1	0.0711265	12.9642	0	methyl-CPG-binding domain
itb03g11080.t1	0.137942	22.9748	0	cytochrome P450, family 71, subfamily A, polypeptide
itb01g01850.t1	0.0721938	6.62149	0	kunitz trypsin inhibitor
itb13g19190.t1	0.0246232	1.57023	0	Common central domain of tyrosinase domain containing protein
itb11g11140.t1	0.0087018	0.539484	0	Plant protein of unknown function (DUF247)
itb09g18140.t1	0.0156494	0.893113	0	GDSL lipase
itb14g03040.t1	1.16057	60.9762	0.157767	RING/U-box superfamily protein
itb09g24910.t1	0.0157189	0.815504	0	alpha/beta-Hydrolases superfamily protein
itb15g05920.t1	0.0447575	2.14602	0.00493219	phosphorylethanolamine cytidylyltransferase
itb07g07470.t1	0.484488	22.3545	0.0131775	Class I glutamine amidotransferase-like superfamily protein
itb08g01330.t1	0.314462	14.5069	0.16458	ethylene responsive element binding factor
itb10g16480.t1	0.141732	6.52108	0	myb domain protein
itb12g05590.t1	0.038212	1.56398	0	NAD(P)-binding Rossmann-fold superfamily protein
itb13g20450.t6	0.0100958	0.411169	0.000373627	GYF domain-containing protein
itb02g06170.t1	0.245664	9.4355	0.0892214	laccase
itb04g00630.t1	0.276572	10.2921	0.159334	chitinase A
itb09g06070.t1	0.0273863	0.888153	0	Terpenoid cyclases/Protein prenyltransferases superfamily protein
itb01g01840.t1	3.12799	93.8837	0.0197621	Trypsin and protease inhibitor domain containing protein
itb08g02870.t1	0.112359	3.24981	0	HXXXD-type acyl-transferase family protein
itb13g24850.t1	0.536215	15.2936	0.0404251	Mannose-binding lectin superfamily protein
itb13g26230.t1	0.110645	2.9119	0	terpene synthase
itb09g03440.t1	1.84978	46.3798	0.420718	hypothetical protein
itb03g07610.t2	0.07022	1.71203	0	RAD-like
itb14g05690.t2	0.054953	1.30676	0	Protein of unknown function (DUF707)
itb15g04520.t1	0.16229	3.85384	0.042552	cytochrome p450 79a2
itb15g10100.t9	0.0107252	0.250278	0	RNA-binding (RRM/RBD/RNP motifs) family protein
itb04g21070.t1	1.71683	38.5008	0	Potato type II proteinase inhibitor family domain containing protein
itb12g25820.t1	0.027464	0.613163	0	cytochrome P450, family 715, subfamily A, polypeptide
itb06g04270.t1	0.216262	4.59938	0.0765345
itb09g19190.t2	0.213255	4.27239	0.097493	NITRATE TRANSPORTER 1.8
itb11g19160.t1	31.0738	619.356	2.73365	Kunitz family trypsin and protease inhibitor protein
itb04g27570.t1	3.11128	61.4302	0.0762785	Peroxidase superfamily protein
itb01g06910.t5	0.0161849	0.295621	7.15455e-05	Leucine-rich repeat transmembrane protein kinase
itb03g16670.t1	0.026915	0.488209	0	nodulin MtN21 /EamA-like transporter family protein
itb09g11580.t1	0.00969875	0.174931	0	UDP-Glycosyltransferase superfamily protein
itb09g30950.t1	0.0133984	0.218571	0	Pectin lyase-like superfamily protein
itb13g07100.t1	0.304335	4.96413	0	Bifunctional inhibitor/lipid-transfer protein/seed storage 2S albumin superfamily protein
itb13g23680.t1	0.069059	1.0876	0.0182801	Bax inhibitor-1 family protein
itb13g17280.t1	3.60741	55.5623	0	Thioredoxin superfamily protein
itb01g20370.t1	74.102	1122.56	45.0165	Protein of unknown function (DUF_B2219) domain containing protein
itb04g31930.t1	0.291007	4.39691	0.277429	plant U-box
itb01g33560.t1	0.0615445	0.904921	0	AP2/B3-like transcriptional factor family protein
itb03g17480.t1	0.0467195	0.649401	0.0246366	AT-hook motif nuclear-localized protein
itb01g24910.t1	0.0294679	0.369753	0	MATE efflux family protein
itb07g13300.t1	0.100729	1.21271	0.0374444	glycosyltransferase family protein
itb06g16060.t1	0.1962	2.32681	0.138271	HPT phosphotransmitter
itb01g08150.t1	0.0235242	0.277998	0.0123163	Pectate lyase family protein
itb03g15510.t2	1.01039	11.7009	0.688864	anthranilate synthase alpha subunit
itb10g21350.t1	2.59398	29.8518	0.585566	Stigma-specific Stig1 family protein
itb12g00190.t1	0.277425	3.10684	0.110435	Peroxidase family protein
itb11g10710.t1	1.74178	19.3081	0.184864	HCO3- transporter family
itb03g28410.t1	0.906576	9.48023	0.21668	Galactosyltransferase family protein
itb14g00600.t1	0.1251	1.28557	0.0978105	EF hand calcium-binding protein family
itb10g05620.t1	13.7446	140.948	1.43986	FAD-binding Berberine family protein
itb01g08830.t1	0.0404605	0.404799	0.0142746	ACT-like protein tyrosine kinase family protein
itb11g06940.t1	0.202397	1.96716	0.146351	Protein kinase superfamily protein
itb04g22090.t1	0.0971183	0.916501	0.0757575	cellulase
itb11g02990.t1	0.082433	0.762721	0.0720155	rhamnose biosynthesis
itb02g15170.t1	3.03003	28.0065	2.59261	senescence-associated gene
itb06g11200.t1	0.270574	2.43025	0.0572025	Trypsin/chymotrypsin inhibitor
itb07g22570.t1	0.325938	2.9121	0.0246179	cytochrome P450, family 704, subfamily B, polypeptide
itb06g16920.t1	1.19711	10.6131	0.0747464	TOXICOS EN LEVADURA
itb05g05470.t1	0.138025	1.21449	0.0631755	Glycosyl hydrolases family 31 protein
itb04g02470.t1	0.0354273	0.306881	0.0251345	Plant invertase/pectin methylesterase inhibitor superfamily
itb07g22890.t1	0.0711306	0.609314	0.0502955	expansin A10
itb04g20420.t1	3.63675	30.9085	0.249009	cytochrome P450, family 96, subfamily A, polypeptide
itb13g12980.t4	0.845463	6.81888	0.487139	PLATZ transcription factor family protein
itb02g10020.t1	1.11394	8.97021	0.590343	Seed dormancy control domain containing protein
itb09g16910.t1	0.279639	2.24036	0.154681	cytokinin oxidase/dehydrogenase
itb02g03520.t3	0.0447989	0.358097	0.0319989	aldehyde dehydrogenase 7B4
itb04g02420.t1	105.465	840.289	7.09901	arginase
itb12g00700.t1	0.467552	3.6658	0.342306	DNAJ-like
itb01g24130.t6	0.15071	1.15635	0.0199041	6-phosphogluconate dehydrogenase family protein
itb06g22130.t1	0.166579	1.26035	0.0745365	serine carboxypeptidase-like
itb06g04930.t1	0.114026	0.856617	0.0801889	Curculin-like (mannose-binding) lectin family protein
itb04g25320.t1	0.399041	2.97473	0.0514814	cytochrome P450, family 94, subfamily B, polypeptide
itb09g18250.t1	2.3674	17.4984	1.18644	beta glucosidase
itb09g06980.t1	16.6516	120.323	13.6847	ethylene-forming enzyme
itb02g17290.t2	0.779204	5.49737	0.169422	3-phosphoserine phosphatase
itb01g15240.t1	14.1198	97.4836	1.42052	alpha carbonic anhydrase
itb09g05670.t3	0.327153	2.24563	0.0789165	Pyridoxal-5'-phosphate-dependent enzyme family protein
itb04g19070.t1	0.761065	5.15783	0.0645295	basic helix-loop-helix (bHLH) DNA-binding superfamily protein
itb11g05080.t1	1.25287	8.36082	0.438991	F-box/RNI-like superfamily protein
itb03g02160.t1	0.547231	3.64107	0.442048	ralf-like
itb03g15530.t1	0.39114	2.59197	0.333732	Transmembrane amino acid transporter family protein
itb09g03160.t1	3.96311	26.1482	2.56506	chlorophyllase
itb09g07210.t1	0.756395	4.95625	0.617421	Aluminium induced protein with YGL and LRDR motifs
itb04g21500.t1	1.08774	7.11834	1.02017	Cytochrome P450 superfamily protein
itb03g13070.t1	0.0987081	0.636308	0.0517928	Aminotransferase class-V domain containing protein
itb14g15400.t1	0.20534	1.31753	0.155382	Subtilase family protein
itb10g18410.t1	0.472182	3.0067	0.188698	nine-cis-epoxycarotenoid dioxygenase
itb15g04420.t1	1.68539	10.6585	1.0552	S-adenosyl-L-methionine-dependent methyltransferases superfamily protein
itb08g11360.t1	1.23982	7.77992	0.662156	jasmonate-zim-domain protein
itb04g29580.t2	0.191761	1.2011	0.128493	Ankyrin repeat family protein
itb12g00690.t1	0.777908	4.84981	0.392613	Polynucleotidyl transferase, ribonuclease H-like superfamily protein
itb09g13610.t1	4.21806	25.9307	1.76162	glutamate dehydrogenase
itb06g06330.t1	7.97649	48.7373	3.05694	PLC-like phosphodiesterases superfamily protein
itb05g18040.t1	0.222291	1.34064	0.107488	cytochrome P450, family 76, subfamily C, polypeptide
itb04g21580.t1	1.21462	7.23481	0.880138	Protein of unknown function (DUF506)
itb02g01650.t1	0.119212	0.70759	0	Glycosyl hydrolases family 32 protein
itb05g00650.t1	1.75609	10.2083	0.05274	Acyl transferase/acyl hydrolase/lysophospholipase superfamily protein
itb02g03880.t2	0.906948	5.2282	0.4111	Zinc finger (C3HC4-type RING finger) family protein
itb12g21100.t1	0.260323	1.4955	0.0225588	Mob1/phocein family protein
itb03g04510.t3	0.357986	2.03957	0.327054	TIFY domain/Divergent CCT motif family protein
itb04g24740.t1	18.5806	105.011	13.8113	Eukaryotic aspartyl protease family protein
itb14g11330.t1	0.513939	2.85528	0.130414	2-oxoglutarate (2OG) and Fe(II)-dependent oxygenase superfamily protein
itb06g24880.t1	0.491375	2.71541	0.252335	fucosyltransferase
itb15g08920.t1	5.94938	32.6202	4.05805	ribonuclease
itb03g08000.t1	23.0171	125.381	11.3109	geranylgeranyl pyrophosphate synthase
itb05g21160.t1	0.206718	1.12076	0.0903454	SGNH hydrolase-type esterase superfamily protein
itb03g21970.t1	2.07262	11.2083	0.678571	D-arabinono-1,4-lactone oxidase family protein
itb10g03880.t1	3.14311	16.9859	2.45683	senescence-related gene
itb09g02300.t1	4.2191	22.59	2.1549	Calcium-dependent lipid-binding (CaLB domain) family protein
itb05g21140.t1	0.0620889	0.327562	0	GDSL-like Lipase/Acylhydrolase superfamily protein
itb12g02790.t1	0.0754985	0.397112	0.0503007	Seven transmembrane MLO family protein
itb15g05130.t1	0.144266	0.757425	0.0435183	DHHC-type zinc finger family protein
itb02g11000.t1	0.478399	2.47825	0.354535	Late embryogenesis abundant (LEA) protein-related
itb10g24550.t1	30.5175	157.545	23.983	Cupredoxin superfamily protein
itb02g06440.t1	2.00027	10.3221	1.22079	cellulose synthase-like B4
itb14g05290.t1	0.110544	0.561634	0.0489485	NAC domain containing protein
itb03g05500.t1	5.43895	27.522	3.70838	hydroxy methylglutaryl CoA reductase
itb01g27720.t1	0.801352	4.03181	0.216493	spermidine synthase
itb01g01610.t1	0.142427	0.716358	0.122546	DUF563 domain containing protein
itb05g05630.t1	0.505185	2.52489	0.490389	Glycosyl hydrolase family protein
itb07g24230.t1	11.5282	56.8023	6.11044	Cytosol aminopeptidase family protein
itb04g08810.t2	0.668235	3.25563	0.03688	Deoxyxylulose-5-phosphate synthase
itb12g20140.t1	0.0449907	0.216663	0.0240974	ABC transporter family protein
itb03g03080.t1	0.059656	0.284793	0.0451744	mitogen-activated protein kinase kinase kinase
itb10g06550.t1	15.7956	74.4082	0.578263	cytochrome P450, family 71, subfamily B, polypeptide
itb02g18140.t1	0.215806	1.01241	0.152228	Calcium-dependent phosphotriesterase superfamily protein
itb01g20310.t10	3.27865	15.0534	3.22926	RNA-binding CRS1 / YhbY (CRM) domain protein
itb04g30390.t1	1.76765	8.00121	0.565563	Kiwellin
itb04g18030.t1	0.359781	1.62361	0.333168	Nodulin MtN3 family protein
itb09g21740.t1	30.1067	134.533	28.2599	cysteine synthase C1
itb07g11730.t1	1.09227	4.8443	1.0837	C2H2 and C2HC zinc fingers superfamily protein
itb06g23470.t1	0.520255	2.26378	0.039601	AtL5
itb07g08450.t1	1.13002	4.86827	0.118043	cytochrome P450, family 83, subfamily B, polypeptide
itb03g02300.t1	1.26646	5.38093	0.728347	Pollen Ole e 1 allergen and extensin family protein
itb08g03530.t1	7.69392	32.1623	0.712971	glyoxal oxidase-related protein
itb03g19040.t1	27.1288	113.357	15.668	myo-inositol oxygenase
itb13g16310.t1	0.0932854	0.388599	0.0928886	H(+)-ATPase
itb02g03370.t4	2.09567	8.60229	0.762455	Chaperone DnaJ-domain superfamily protein
itb03g02590.t1	0.10278	0.395397	0.0082896	glycosyl hydrolase family 81 protein
itb04g00130.t1	43.6899	168.021	0.657577	O-acyltransferase (WSD1-like) family protein
itb04g22040.t1	0.136636	0.525064	0.091575	Leucine-rich repeat (LRR) family protein
itb01g08130.t1	0.0827496	0.317794	0.0405656	COP1-interacting protein
itb01g06230.t1	0.106443	0.406268	0	xylem bark cysteine peptidase
itb01g03350.t3	25.0945	95.4211	12.1201	lipid transfer protein
itb13g24960.t1	0.109001	0.411409	0.0989338	SET-domain containing protein lysine methyltransferase family protein
itb08g10680.t1	3.10063	11.6701	1.39948	homolog of carrot EP3-3 chitinase
itb06g03790.t1	2.12679	7.94891	0.921452	UDP-glucosyl transferase 73C1
itb14g19860.t1	3.90166	14.4947	1.90241	ethylene response factor
itb13g22520.t1	0.988717	3.6486	0.590025	cytochrome B5 isoform B
itb03g06720.t1	0.609501	2.24642	0.219148	F-box family protein
itb01g04790.t1	0.163695	0.597478	0.148199	Zinc finger, RING-type;Transcription factor jumonji/aspartyl beta-hydroxylase
itb01g07690.t1	0.611692	2.2281	0.203434	fatty acid desaturase
itb15g07300.t1	0.247352	0.89464	0.21683	wall associated kinase
itb02g05030.t1	4.10567	14.7638	3.94311	VALINE-TOLERANT
itb12g06340.t1	1.62528	5.76972	0.57197	phloem protein 2-B13
itb12g15100.t1	0.82466	2.91873	0.777718	Integrase-type DNA-binding superfamily protein
itb07g13870.t1	54.5514	189.125	45.1313	gamma tonoplast intrinsic protein
itb01g20560.t1	1.67148	5.75402	1.2112	glutathione S-transferase TAU
itb01g03470.t1	1.7407	5.98712	0.223923	Expressed protein
itb05g05940.t1	0.272104	0.932589	0.0849335	Phosphorylase superfamily protein
itb05g23540.t1	0.95241	3.26297	0.851908	ARM repeat superfamily protein
itb05g19960.t5	11.5612	39.2912	6.39685	Leucine-rich repeat protein kinase family protein
itb03g16990.t1	7.18186	24.3664	3.90677	ABC-2 type transporter family protein
itb12g19390.t1	9.65959	32.4797	7.22368	brassinosteroid-responsive RING-H2
itb14g07960.t1	3.46772	11.6563	3.11645	bZIP transcription factor family protein
itb09g09630.t1	0.203321	0.681304	0.198247	S-locus lectin protein kinase family protein
itb07g23630.t1	7.34535	24.5877	4.41636	peptidase M20/M25/M40 family protein
itb04g14340.t1	3.73576	12.4839	2.59332	DUF4228 domain containing protein
itb03g03630.t1	0.417951	1.37845	0.416038	Protein phosphatase 2C family protein
itb06g22980.t12	0.240559	0.786574	0	Rho GTPase activation protein (RhoGAP) with PH domain
itb02g07550.t1	2.88183	9.3088	1.04252	Auxin-responsive GH3 family protein
itb02g09220.t8	0.35428	1.14423	1.66719e-05	MEI2-like protein
itb02g25030.t1	2.19498	7.02979	0.654503	adenine phosphoribosyltransferase
itb14g14010.t4	0.99457	3.15977	0.198319	golgi nucleotide sugar transporter
itb14g11660.t1	1.37001	4.32397	0.948554	Family of unknown function (DUF716)
itb09g14930.t1	4.09058	12.8452	1.94682	cytochrome P450, family 76, subfamily G, polypeptide
itb07g23740.t1	0.157238	0.493522	0.094177	Xanthine/uracil permease family protein
itb03g13740.t1	3.04448	9.49579	2.02487	hydroxyproline-rich glycoprotein family protein
itb06g16770.t2	0.186254	0.578202	0.157827	Aldolase-type TIM barrel family protein
itb12g10900.t1	0.954141	2.93574	0.879319	glycerol-3-phosphate acyltransferase
itb01g20440.t1	8.85106	27.0253	8.7912	VQ motif-containing protein
itb12g24590.t1	1.73166	5.28092	1.51615	Chlorophyll A-B binding family protein
itb04g07920.t1	580.554	1760.67	113.475	Serine protease inhibitor, potato inhibitor I-type family protein
itb10g23670.t1	22.7227	68.7013	7.98569	pathogenesis-related gene
itb03g23470.t1	2.49435	7.34018	2.36332	multidrug resistance-associated protein
itb03g21670.t1	3.27659	9.64174	1.21276	oxophytodienoate-reductase
itb12g13730.t6	0.171459	0.500667	0.113769	cationic amino acid transporter
itb08g04150.t1	0.954592	2.76141	0.860108	inositol polyphosphate 5-phosphatase
itb11g07470.t3	0.298097	0.853086	0.0448959	Zn-dependent exopeptidases superfamily protein
itb01g05380.t1	0.813196	2.32172	0.0856372	heat shock transcription factor B4
itb13g24600.t1	6.59354	18.6834	5.91989	phosphoenolpyruvate carboxylase kinase
itb15g03960.t1	0.833319	2.36054	0.321003	Zinc finger, C3HC4 type (RING finger) family protein
itb08g02670.t8	0.543256	1.53666	0.426916	Transglutaminase-like superfamily domain containing protein
itb01g30630.t1	72.7439	205.503	4.43649	Laccase/Diphenol oxidase family protein
itb04g01100.t2	0.224712	0.630808	0.0385464	RHO guanyl-nucleotide exchange factor
itb06g17480.t1	0.47899	1.33969	0.305758	beta-galactosidase
itb08g02880.t1	0.49629	1.38672	0.12054	acetyl CoA:(Z)-3-hexen-1-ol acetyltransferase
itb15g08060.t2	0.31264	0.870261	0.118864	Protein of unknown function (DUF3527)
itb06g19080.t1	15.8046	43.8519	6.61109	Plant protein of unknown function (DUF946)
itb05g12580.t1	0.800878	2.19696	0.003364	golgi snare
itb07g13020.t1	0.941972	2.58134	0.767155	plasma membrane intrinsic protein
itb13g13270.t3	0.711708	1.92409	0.657587	SNARE associated Golgi protein family
itb10g25540.t1	1.12291	3.03024	0.547487	plasma membrane intrinsic protein 2;5
itb09g04320.t1	5.79256	15.6218	4.00537	RmlC-like cupins superfamily protein
itb13g12160.t3	5.34778	14.3634	4.17897	Phosphoribosyltransferase family protein
itb07g18570.t1	110.287	295.835	30.2973	cytochrome P450, family 82, subfamily G, polypeptide
itb14g17210.t1	0.555211	1.48006	0.154018	UDP-glucosyl transferase 76E1
itb10g24720.t1	135.384	359.992	35.6142	allene oxide synthase
itb04g10020.t2	0.583541	1.54937	0.120892	purple acid phosphatase
itb15g01650.t1	6.03648	15.9329	2.23795	cell wall invertase
itb13g11620.t1	0.137891	0.361171	0.0755291	DNA-directed RNA polymerase family protein
itb15g03970.t1	74.7719	195.728	60.5307	UDP-glycosyltransferase 73B4
itb13g16640.t1	0.205891	0.53895	0.0950837	UDP-glucosyltransferase 75B1
itb03g04330.t1	2.88298	7.4862	2.65493	elicitor-activated gene 3-2
itb04g06830.t2	10.2235	26.4887	8.30169	plasma membrane intrinsic protein 2;4
itb09g15520.t1	2.74605	7.08883	2.20595	xyloglucan endotransglucosylase/hydrolase
itb10g17970.t2	9.67828	24.9571	9.25967	carboxyesterase
itb10g19390.t1	1.51587	3.89898	0.774161	Protein of unknown function, DUF538
itb10g15370.t1	0.393378	1.00985	0.109603	phosphatidic acid phosphatase-related / PAP2-related
itb02g17680.t1	2.48045	6.36459	0.958912	AGAMOUS-like
itb04g18650.t1	3.10646	7.83364	3.10383	Cysteine/Histidine-rich C1 domain family protein
itb11g22790.t1	9.70812	24.4599	4.94128	ubiquitin conjugating enzyme
itb09g02230.t1	1.00583	2.53371	0.835519	UDP-glucosyl transferase 73B3
itb07g08520.t1	3.50189	8.81625	1.31671	Zinc-binding dehydrogenase family protein
itb09g07330.t6	4.70306	11.5895	2.85593	Cyclin/Brf1-like TBP-binding protein
itb06g18620.t2	1.65123	4.06662	1.10571	beta-hexosaminidase
itb03g04240.t1	1.77198	4.35691	1.11116	elicitor-activated gene 3-1
itb01g02760.t1	3.90412	9.551	1.91359	O-methyltransferase
itb04g11830.t1	3.74665	9.12688	2.49473	UDP-glucosyl transferase 75B2
itb02g05410.t1	0.863664	2.10152	0.591667	Actin-like ATPase superfamily protein
itb09g03700.t1	62.1352	150.841	30.19	white-brown complex homolog protein
itb03g19940.t1	47.5852	115.112	23.0242	sulfate transporter 3;5
itb01g08120.t1	1.15166	2.77954	0.785934	Regulator of Vps4 activity in the MVB pathway protein
itb12g28230.t2	1.22423	2.95078	0.72165	Transcription elongation factor (TFIIS) family protein
itb15g22250.t1	1.42094	3.4243	0.283351	Enoyl-CoA hydratase/isomerase family
itb10g01670.t2	1.71225	4.12557	0.057638	terpene synthase-like sequence-1,8-cineole
itb13g00280.t1	32.3026	77.495	20.8443	Fatty acid hydroxylase superfamily
itb06g17350.t1	2.40815	5.7705	0.95621	RAS associated with diabetes protein
itb01g04590.t1	54.2712	129.805	43.0363	flavodoxin-like quinone reductase
itb04g28000.t4	1.29442	3.08312	0.00186978	Sgf11 (transcriptional regulation protein) domain containing protein
itb02g08310.t1	18.5686	44.1523	16.9258	O-methyltransferase family protein
itb15g00630.t1	24.6715	58.6616	20.7428	don-glucosyltransferase
itb04g24990.t1	0.349403	0.830326	1.98494e-09	NIMA-related kinase
itb06g25440.t1	0.23469	0.556828	0.199249	Protein of unknown function, DUF593
itb03g00280.t2	2.43065	5.75218	1.59034	lysine histidine transporter
itb13g15040.t1	0.527188	1.24381	0.120637	expansin-like B1
itb07g03030.t1	1.87501	4.39552	1.86732	Protein of Unknown Function (DUF239)
itb02g16750.t1	0.317231	0.733117	0.111029	SNF1 kinase homolog
itb10g15550.t1	4.01346	9.23682	3.95621	CCT motif family protein
itb02g13900.t1	1.71226	3.93396	0.832769	C2 calcium/lipid-binding and GRAM domain containing protein
itb15g22130.t1	2.02583	4.64759	0.0166261	disease resistance protein (TIR-NBS-LRR class), putative
itb08g02190.t8	0.322494	0.739484	8.02735e-10	extra-large GTP-binding protein
itb01g16930.t1	0.456469	1.03791	0.199888	Sec14p-like phosphatidylinositol transfer family protein
itb15g03250.t1	17.0694	38.6004	11.786	polygalacturonase inhibiting protein
itb13g16850.t1	5.28367	11.9345	4.94942	purine permease
itb05g22550.t1	1.45181	3.24125	1.28972	Disease resistance protein (CC-NBS-LRR class) family
itb15g00740.t2	1.05092	2.34129	0.847687	poly(A) binding protein
itb06g25560.t1	0.946064	2.08932	0.709186	aldehyde dehydrogenase 10A8
itb02g05530.t1	6.93318	15.1995	3.40062	Homeodomain-like superfamily protein
itb12g24240.t1	0.48982	1.0666	0.15017	SOS3-interacting protein
itb02g10480.t3	1.54679	3.36728	1.1328	D-aminoacid aminotransferase-like PLP-dependent enzymes superfamily protein
itb13g23670.t4	0.804045	1.74578	0.41295	Plant protein of unknown function (DUF828) with plant pleckstrin homology-like region
itb06g24340.t1	20.4095	44.2907	6.05892	enolase
itb13g19910.t1	2.08529	4.52373	2.04131	Cotton fibre expressed protein domain containing protein
itb01g21380.t1	1.84903	4.00976	1.14473	phytosulfokine 2 precursor
itb11g22350.t1	1.3674	2.94764	0.886602	Dof-type zinc finger DNA-binding family protein
itb06g03640.t1	12.7863	27.3539	6.49899	Acyl-CoA N-acyltransferases (NAT) superfamily protein
itb10g16740.t2	0.797238	1.6997	0.234093	CTC-interacting domain
itb15g07820.t1	1.72452	3.6689	1.19605	FAD-dependent oxidoreductase family protein
itb05g03430.t4	1.38257	2.91515	1.37498	TRF-like
itb08g00470.t4	0.388876	0.819668	0.139405	Major Facilitator Superfamily with SPX (SYG1/Pho81/XPR1) domain-containing protein
itb12g05710.t1	13.3169	28.059	5.45286	methyl esterase
itb14g18740.t1	15.5026	32.6029	12.3566	Auxin-responsive family protein
itb10g07880.t2	0.641047	1.33568	0.580034	Glutathione S-transferase family protein
itb02g03860.t1	25.8074	53.6805	22.0063	phenylalanine ammonia-lyase
itb02g01990.t1	6.77384	14.0678	3.25537	SKU5 similar
itb06g24230.t1	18.205	37.3118	17.4367	Vacuolar iron transporter (VIT) family protein
itb10g15710.t1	1.25433	2.56913	0.297268	1-aminocyclopropane-1-carboxylic acid (acc) synthase
itb08g12480.t5	0.360784	0.736625	0.102812	DUF1338 domain containing protein
itb04g05520.t1	1.98084	4.04322	0.885639	Purple acid phosphatases superfamily protein
itb15g09120.t1	33.4154	68.1455	27.9984	zinc induced facilitator-like
itb11g02650.t1	34.5725	70.3563	22.404	glutathione transferase lambda
itb10g19180.t1	8.50419	17.295	7.99364	RING/FYVE/PHD zinc finger superfamily protein
itb04g31300.t1	21.1055	42.9026	14.1867	Jojoba acyl CoA reductase-related male sterility protein
itb08g04450.t1	60.5487	122.4	25.7925	alpha-amylase-like
itb12g00680.t1	110.105	221.976	57.5706	aspartate aminotransferase
itb01g00370.t2	0.613638	1.22593	0.150265	STRUBBELIG-receptor family
itb11g03660.t1	11.9481	23.7691	10.817	Protein of unknown function (DUF688)
itb10g09530.t1	16.8538	33.2673	6.0613	metacaspase
itb04g31510.t3	6.99798	13.7152	6.59115	Glycosyl hydrolase superfamily protein
itb12g05870.t1	39.3269	77.0029	24.7935	Protein of unknown function (DUF607)
itb13g03480.t1	3.32932	6.4893	2.25585	NADPH:quinone oxidoreductase
itb09g18270.t3	1.86615	3.63564	1.48011	Emsy N Terminus (ENT)/ plant Tudor-like domains-containing protein
itb12g09810.t3	2.85548	5.5571	2.82336	Transcription factor DP
itb04g16330.t1	0.743866	1.43072	0.685342	MAP kinase
itb06g14790.t1	0.426569	0.817929	0.276986	calmodulin-domain protein kinase
itb04g26550.t1	4.54078	8.70475	1.69793	cytochrome P450, family 82, subfamily C, polypeptide
itb14g20180.t1	1.61906	3.1024	0.905088	FORKED
itb01g24320.t1	1.3744	2.63131	0.391415	pyrroline-5- carboxylate (P5C) reductase
itb09g06680.t2	0.730253	1.3805	0.659625	sphingosine kinase
itb03g06750.t1	30.1328	56.9146	13.4234	3-dehydroquinate synthase, putative
itb11g01240.t1	2.71706	5.1239	2.45006	Matrixin family protein
itb05g18600.t1	2.48282	4.66219	1.88215	cytochrome P450, family 81, subfamily D, polypeptide
itb06g18570.t2	0.493512	0.917124	0	ROP-interactive CRIB motif-containing protein
itb05g16480.t1	10.3259	19.1676	6.38748	NAC domain containing protein
itb10g16350.t1	51.7189	95.8131	48.8658	calcineurin B-like protein
itb09g13150.t1	0.622378	1.1484	0.597519	Leucine-rich repeat receptor-like protein kinase family protein
itb15g12780.t1	430.337	793.538	198.683	lipoxygenase
itb03g15590.t1	303.283	558.178	241.843	plasma membrane intrinsic protein 1;4
itb15g21130.t1	195.208	354.967	155.228	ferrochelatase
itb05g25330.t1	0.602045	1.09424	0.142651	NHL domain-containing protein
itb03g17280.t1	50.7417	90.9361	27.8943	threonine aldolase
itb08g17370.t2	0.517051	0.923934	0.454197	transporter associated with antigen processing protein
itb01g05290.t3	0.60973	1.08693	0.419157	Cystathionine beta-synthase (CBS) family protein
itb09g15950.t1	43.4455	76.5577	38.248	aluminum sensitive
itb02g11900.t1	85.5436	150.26	11.6287	endoribonuclease L-PSP family protein
itb01g13920.t2	0.411998	0.722052	0.147104	BRCT domain-containing DNA repair protein
itb12g08240.t4	8.38856	14.6839	6.58793	Galactose oxidase/kelch repeat superfamily protein
itb03g21820.t1	8.04846	14.0424	6.7044	heptahelical transmembrane protein1
itb10g02070.t1	10.5516	18.3573	10.1588	Receptor-like protein kinase-related family protein
itb08g14290.t2	16.3358	28.2681	9.48515	Domain of unknown function (DUF220)
itb15g06950.t1	105.456	181.978	99.9681	ferretin
itb10g04540.t2	0.411073	0.70836	0	translocase
itb13g00520.t2	0.194229	0.334543	4.1596e-08	Protein of unknown function (DUF630 and DUF632)
itb15g08040.t1	1.71815	2.94958	1.31515	Protein kinase protein with tetratricopeptide repeat domain
itb01g33180.t1	1.56317	2.67732	1.43363	N-terminal nucleophile aminohydrolases (Ntn hydrolases) superfamily protein
itb07g04640.t1	3.8691	6.62511	3.52014	root hair specific
itb03g13750.t1	3.29957	5.62383	3.04529	Plant protein of unknown function (DUF828)
itb08g05130.t1	36.7503	62.5301	32.4997	Glycosyl hydrolase family 35 protein
itb11g05310.t1	0.316267	0.537795	0.049443	RNI-like superfamily protein
itb14g02840.t2	0.308885	0.522783	0	18S pre-ribosomal assembly protein gar2-related
itb12g23730.t1	1.05238	1.78012	0.407474	receptor like protein
itb14g13270.t1	6.86492	11.5575	4.65035	Protein of unknown function (DUF3411)
itb12g06660.t1	5.27484	8.87955	4.14178	Saccharopine dehydrogenase
itb05g19080.t1	4.15616	6.99348	4.04633	ACT domain repeat
itb04g05870.t1	2.76199	4.64745	0.140642	Major facilitator superfamily protein
itb02g06430.t1	222.366	373.853	153.779	hydroperoxide lyase
itb11g23330.t1	17.5709	29.4948	16.7146	Basic helix-loop-helix (bHLH) DNA-binding family protein
itb07g05810.t1	0.326555	0.545711	0.295211	BRI1-like
itb12g02960.t1	4.34784	7.26003	1.9539	SAUR-like auxin-responsive protein family
itb03g13240.t1	94.9849	158.135	79.7707	Arabidopsis thaliana protein of unknown function (DUF821)
itb06g16530.t2	3.87228	6.43571	3.19567	Protein kinase protein with adenine nucleotide alpha hydrolases-like domain
itb04g32690.t4	6.63129	10.986	6.37289	CBL-interacting protein kinase
itb07g01560.t2	9.38988	15.515	9.14625	pyrimidine
itb09g20100.t2	1.74833	2.88381	0.89811	ABI-1-like
itb05g02160.t5	1.02992	1.69562	0.804098	potassium transporter
itb03g12780.t1	23.4006	38.4134	8.27463	CYS, MET, PRO, and GLY protein
itb15g06950.t2	9.39015	15.3994	9.08089	ferritin
itb01g21690.t3	0.640265	1.04981	1.96415e-05	PTEN
itb03g22740.t1	4.52545	7.39366	3.1604	Protein of unknown function (DUF1068)
itb02g00830.t1	94.04	153.601	57.7422	PLAC8 family protein
itb05g05810.t1	16.9658	27.6238	4.77362	Nucleotide-diphospho-sugar transferases superfamily protein
itb04g24370.t1	2.33259	3.79101	1.66079	histidine-containing phosphotransmitter
itb02g05480.t1	57.5785	93.5025	52.9749	Reticulon family protein
itb15g00160.t4	1.37885	2.23768	1.19286	peptidoglycan-binding LysM domain-containing protein
itb06g23920.t1	4.21978	6.84182	1.52199	Phosphoglycerate mutase family protein
itb01g12330.t1	0.573275	0.929245	0.357182	FMN binding
itb04g14730.t1	65.8167	106.671	56.9157	MLP-like protein
itb10g07290.t1	5.63448	9.12393	3.27354	cinnamyl alcohol dehydrogenase
itb12g05940.t1	43.3115	69.8924	24.3	TRICHOME BIREFRINGENCE-LIKE
itb02g22790.t2	1.12792	1.80864	0.902961	Amidase family protein
itb13g14310.t1	2.54826	4.0834	2.23407	NPR1-like protein
itb12g04940.t1	2.04254	3.27234	1.24771	CYCLIN D3;3
itb14g03980.t3	0.692903	1.10806	0.617457	Actin cross-linking protein
itb03g15550.t1	2.60809	4.16674	2.03674	ortholog of sugar beet HS1 PRO-1
itb01g17020.t1	12.5263	19.978	7.7395	cysteine-rich RLK (RECEPTOR-like protein kinase)
itb03g05190.t2	0.178416	0.284388	0	P-loop containing nucleoside triphosphate hydrolases superfamily protein
itb01g27130.t1	0.746652	1.1844	0.712251	Endomembrane protein 70 protein family
itb07g06500.t2	1.78439	2.82703	1.46803	nudix hydrolase homolog
itb08g17330.t2	37.0575	58.2105	33.244	Copper amine oxidase family protein
itb10g25070.t2	1.81026	2.83912	1.54823	thymidylate synthase
itb08g03710.t1	0.361621	0.566651	0	Wall-associated kinase family protein
itb04g33000.t1	101.457	158.596	75.4801	Thiamine pyrophosphate dependent pyruvate decarboxylase family protein
itb12g27610.t1	82.2576	128.552	60.0131	AAA-ATPase
itb11g02220.t1	22.7456	35.3563	9.0364	Protein BPS1, chloroplastic
itb01g08980.t1	41.1263	63.6248	35.9305	Protein of unknown function (DUF1677)
itb02g14680.t1	70.3263	108.7	54.7465	amino acid permease
itb15g20060.t1	9.83938	15.1872	8.62473	plant natriuretic peptide A
itb15g07890.t1	2.55611	3.92532	2.04465	Protein of unknown function (DUF674)
itb12g00800.t3	11.1362	17.0943	10.6857	Lipase/lipooxygenase, PLAT/LH2 family protein
itb01g03260.t1	0.99524	1.52194	0.297247	Wall-associated receptor kinase galacturonan-binding domain containing protein
itb12g04320.t1	3.44231	5.24395	1.89307	production of anthocyanin pigment
itb03g02490.t2	0.259983	0.395614	0	NSP-interacting kinase
itb03g14990.t1	33.2293	50.4779	25.4548	dehydration-induced protein (ERD15)
itb03g01030.t1	0.0821023	0.123715	0	golgi alpha-mannosidase II
itb02g03070.t1	2.63349	3.95754	2.24159	zinc ion binding
itb03g07100.t1	1.08334	1.6265	0.264178	Lactoylglutathione lyase / glyoxalase I family protein
itb03g21950.t1	1.8108	2.71392	1.02607	glucuronidase
itb07g16250.t2	0.66454	0.993758	0	NAD(P)-linked oxidoreductase superfamily protein
itb06g18070.t1	9.00078	13.4413	5.22017	patatin-like protein
itb03g03220.t1	16.568	24.7353	10.1177	Calcium-binding EF-hand family protein
itb02g05980.t2	0.241399	0.35979	0.000732079	histidine kinase
itb02g09730.t1	23.6165	35.1344	21.0315	Chalcone-flavanone isomerase family protein
itb03g03730.t1	5.91437	8.79212	5.90314	dicarboxylate transport 2.1
itb04g24290.t4	3.09589	4.57942	2.89931	dehydroquinate dehydratase, putative / shikimate dehydrogenase, putative
itb10g14520.t1	42.5462	62.9253	40.1868	tolB protein-related
itb09g01450.t2	19.3535	28.5194	19.1546	Adenine nucleotide alpha hydrolases-like superfamily protein
itb05g16860.t1	1.24423	1.82831	1.20952	TPX2 (targeting protein for Xklp2) protein family
itb04g09740.t1	47.7042	70.0416	19.4703	beta-amylase
itb04g28490.t1	36.0329	52.8157	34.9876	Thioesterase superfamily protein
itb01g28550.t5	0.139426	0.203898	5.65495e-08	CW-type Zinc Finger
itb13g13530.t1	63.351	92.5567	48.8072	homolog of Medicago truncatula MTN3
itb03g13660.t1	7.72856	11.2823	4.53872	alpha-L-fucosidase
itb07g14570.t1	14.5772	21.2673	6.49387	arogenate dehydratase
itb03g03370.t2	7.80412	11.3838	4.67404	annexin
itb01g31530.t1	39.5954	57.6264	15.476	UDP-glucosyl transferase 85A2
itb12g01130.t1	66.2566	96.3369	20.5891	general regulatory factor
itb07g00700.t2	1.21827	1.76275	0.746023	5'-3' exoribonuclease
itb03g14230.t1	5.77168	8.34453	3.58996	HAD superfamily, subfamily IIIB acid phosphatase
itb04g31360.t1	4.44467	6.38913	3.19142	WIP domain protein
itb11g17910.t2	2.17078	3.11799	2.16119	K+ uptake permease
itb14g04910.t1	41.5079	59.5155	35.3338	equilibrative nucleotide transporter
itb12g27950.t2	3.6444	5.20893	3.38713	PDI-like 1-2
itb10g24820.t1	4.39378	6.267	2.02782	hemoglobin
itb04g28120.t1	1237.75	1763.45	785.246	glutamine-dependent asparagine synthase
itb11g12950.t1	0.553886	0.787457	0.0600515	Protein of unknown function, DUF617
itb11g18450.t1	0.757846	1.07733	0.522147	Sieve element occlusion N-terminus domain containing protein
itb01g25680.t1	775.815	1096.7	632.897	eukaryotic elongation factor 5A-1
itb03g09390.t1	14.5257	20.4528	11.4906	BTB and TAZ domain protein
itb14g21120.t1	14.3613	20.2142	11.6688	SPX (SYG1/Pho81/XPR1) domain-containing protein
itb03g29360.t1	68.9189	96.9458	61.0503	6-phosphogluconolactonase
itb08g07200.t1	37.6461	52.7444	21.1834	phloem protein 2-A9
itb08g07590.t4	1.38331	1.93307	1.18194	allantoate amidohydrolase
itb00g01090.t1	6.67952	9.3011	5.35989	NADH-ubiquinone oxidoreductase chain
itb08g06130.t3	0.725764	1.01033	0.198468	HVA22 homologue A
itb06g02850.t3	0.427534	0.594612	8.1458e-07	NB-ARC domain-containing disease resistance protein
itb06g09290.t3	6.83789	9.43719	5.3857	P-type ATPase of Arabidopsis
itb06g21460.t1	7.25238	9.96881	4.70742	calmodulin like
itb04g31800.t1	4.12365	5.65724	2.4203	Ovate family protein
itb12g21630.t1	0.502882	0.688397	0.0895937	Double Clp-N motif-containing P-loop nucleoside triphosphate hydrolases superfamily protein
itb09g20860.t3	7.71033	10.5505	6.47192	Heavy metal transport/detoxification superfamily protein
itb02g04280.t1	0.971321	1.32879	0.86611	Ypt/Rab-GAP domain of gyp1p superfamily protein
itb04g07980.t1	24.9898	34.0712	21.0454	Signal transduction histidine kinase, hybrid-type, ethylene sensor
itb12g00240.t1	11.4294	15.5805	10.934	cycloartenol synthase
itb04g07840.t2	1.10488	1.50362	1.08247	zinc knuckle (CCHC-type) family protein
itb11g16410.t1	1.68365	2.29093	0.374269	high-mobility group box
itb06g11770.t3	1.53432	2.08353	1.38887	CDK-activating kinase
itb05g20120.t1	11.6224	15.7619	10.69	pectin methylesterase PCR fragment F
itb06g16840.t1	68.2157	92.3762	10.1719	related to AP2
itb09g09290.t1	8.90178	12.0315	8.5758	pol-like
itb04g18780.t4	3.54295	4.78594	3.38178	Chromosome segregation during meiosis domain containing protein
itb02g14110.t1	4.09673	5.50908	2.55844	nitrate transmembrane transporters
itb02g17550.t1	14.4138	19.3567	12.183	reversibly glycosylated polypeptide
itb06g20500.t1	10.4639	14.0216	9.13801	mitogen-activated protein kinase
itb01g34750.t1	28.441	38.0442	24.526	basic leucine-zipper
itb13g04870.t1	15887.2	21224.8	5405.18	osmotin
itb10g10820.t3	26.0414	34.6475	19.4544	Uridine diphosphate glycosyltransferase 74E2
itb02g09360.t1	9.40852	12.5131	7.94311	ATP-dependent caseinolytic (Clp) protease/crotonase family protein
itb03g19380.t1	6.23827	8.28678	4.36942	novel interactor of JAZ
itb07g04360.t1	0.499707	0.662873	0.0623136	Sieve element occlusion C-terminus domain containing protein
itb08g04800.t1	19.7982	26.1988	18.0553	myb domain protein r1
itb15g14740.t1	6.16737	8.15697	3.88759	NPR1 interacting domain containing protein
itb13g21900.t1	13.6895	18.0915	8.04465	glycine-rich protein
itb03g18800.t1	19.8689	26.2349	18.8211	Mitochondrial substrate carrier family protein
itb09g02070.t1	4.29535	5.67077	2.49697	abscisic acid responsive elements-binding factor
itb02g04710.t1	4.15367	5.4824	3.69679	Alpha-1,4-glucan-protein synthase family protein
itb09g12020.t1	6.26936	8.25864	6.23527	beta-6 tubulin
itb06g17050.t1	3.09054	4.05327	2.12242	autoinhibited Ca(2+)-ATPase
itb02g05460.t4	1.07223	1.40566	0.41376	Transcription initiation factor TFIIE, beta subunit
itb01g04840.t1	42.1527	55.2574	13.7741	Wound-responsive family protein
itb04g27550.t1	23.4609	30.7081	6.75285	LOB domain-containing protein
itb14g21170.t1	71.9573	93.7082	66.3361	photolyase/blue-light receptor
itb04g18350.t2	1.68046	2.18568	1.34181	Ubiquitin carboxyl-terminal hydrolase family protein
itb01g28530.t2	2.08333	2.70694	1.83571	cullin
itb02g22980.t2	4.23147	5.47866	3.52656	forkhead-associated domain-containing protein / FHA domain-containing protein
itb02g03290.t1	3.93421	5.08805	3.07247	ARID/BRIGHT DNA-binding domain-containing protein
itb03g14600.t1	24.4733	31.6395	17.6686	serine/threonine protein kinase
itb04g04570.t1	17.7846	22.8769	9.02686	Histone superfamily protein
itb02g06220.t1	1.4733	1.89328	0.784569	O-Glycosyl hydrolases family 17 protein
itb10g03160.t2	1.00246	1.28475	0.51935	trehalose-phosphatase/synthase
itb13g21550.t3	1.67931	2.15189	0.14438	phytochrome B
itb15g14760.t4	0.449509	0.57455	0.000351496	glucose-6-phosphate dehydrogenase
itb05g26960.t1	9.15254	11.6936	6.5071	microtubule-associated proteins 65-1
itb05g20870.t1	30.9588	39.5001	29.9364	ADP-ribosylation factor B1B
itb12g20300.t2	12.3045	15.6925	9.55403	gamma-glutamyl transpeptidase
itb14g04410.t1	0.217411	0.27679	0.0206488	nucleobase-ascorbate transporter
itb10g09000.t1	10.1028	12.8502	7.11613	myb-like transcription factor family protein
itb02g02000.t3	8.37425	10.6406	4.51553	RAB GTPase homolog C2A
itb07g24020.t4	6.67564	8.47775	5.5174	Autophagy-related protein 11 domain containing protein
itb06g22000.t1	56.7445	71.9266	47.2977	adenine phosphoribosyl transferase
itb02g21540.t5	1.37938	1.74626	1.27648	Outer arm dynein light chain 1 protein
itb03g06740.t1	8.50288	10.7636	7.64041	Arabidopsis RAC-like
itb02g06690.t1	31.7038	40.0729	22.9235	aconitase
itb06g18080.t1	2.8738	3.63131	2.45522	TRAF-like superfamily protein
itb04g09300.t1	2.19313	2.76323	0.436121	Cytochrome b561/ferric reductase transmembrane protein family
itb15g01980.t1	4.14656	5.22417	3.89217	NDR1/HIN1-like
itb01g32640.t2	171.173	215.654	140.718	branched-chain amino acid transaminase
itb11g03800.t1	113.485	142.917	85.9197	cytochrome P450, family 72, subfamily A, polypeptide
itb02g03480.t1	19.4952	24.5487	18.2124	inter-alpha-trypsin inhibitor heavy chain-related
itb04g02700.t1	1.00134	1.2584	0.892108	transcription regulators
itb12g02440.t1	13.7927	17.2844	12.7358	phosphoserine aminotransferase
itb10g22400.t3	4.09007	5.125	2.99941	Protein of unknown function (DUF1644)
itb09g26470.t1	3.34102	4.18523	3.19333	EAP30/Vps36 family protein
itb06g24980.t1	7.5772	9.49075	6.78744	Biotin/lipoate A/B protein ligase family
itb03g04570.t1	6.34587	7.94597	4.82545	glutamine synthase clone R1
itb12g10210.t1	20.7943	26.0331	20.6873	receptor lectin kinase
itb04g26000.t2	0.318296	0.398449	2.30692e-08	transducin family protein / WD-40 repeat family protein
itb03g09500.t3	0.397247	0.496313	0	casein kinase alpha
itb03g17770.t1	43.5029	54.3182	42.4471	GHMP kinase family protein
itb08g00360.t1	152.382	190.137	151.079	UDP-D-glucose/UDP-D-galactose 4-epimerase
itb07g13920.t1	0.965491	1.20127	0.116998	Late embryogenesis abundant (LEA) hydroxyproline-rich glycoprotein family
itb05g19000.t1	13.2275	16.4447	9.8386	Galactosyl transferase GMA12/MNN10 family protein
itb12g20620.t1	20.8608	25.913	20.175	Cytidine/deoxycytidylate deaminase family protein
itb12g11360.t1	9.8343	12.1734	8.19338	RGA-like
itb01g16430.t4	4.30994	5.32674	4.08742	pfkB-like carbohydrate kinase family protein
itb02g05770.t1	45.383	56.0172	43.1073	acetoacetyl-CoA thiolase
itb06g18520.t1	65.6647	80.5583	52.4184	isopentenyl diphosphate isomerase
itb12g25850.t1	24.1089	29.5759	17.9523	Pectinacetylesterase family protein
itb01g35830.t1	80.8977	99.2169	65.3537	enoyl-CoA hydratase/isomerase A
itb04g25740.t4	3.98585	4.88561	1.60869	Long-chain fatty alcohol dehydrogenase family protein
itb07g16230.t1	0.394732	0.483644	0	allergen-related
itb14g09580.t3	3.37796	4.13614	2.91192	Ethylene insensitive 3 family protein
itb08g08060.t2	1.23121	1.50355	0.47672	ubiquitin-specific protease
itb13g21560.t1	161.243	196.903	150.407	ATP-citrate lyase B-1
itb06g21000.t1	31.619	38.5953	30.1178	Brassinosteroid signalling positive regulator (BZR1) family protein
itb07g09550.t1	18.6837	22.6562	9.15962	cinnamate-4-hydroxylase
itb07g05960.t1	124.198	150.476	115.006	Ribonuclease E inhibitor RraA/Dimethylmenaquinone methyltransferase
itb11g01080.t1	30.6855	37.1739	24.9779	RNA 3'-terminal phosphate cyclase/enolpyruvate transferase, alpha/beta
itb10g00870.t1	111.763	135.325	105.152	F-box family protein with a domain of unknown function (DUF295)
itb11g02370.t1	5.68466	6.87569	5.3597	senescence-associated E3 ubiquitin ligase
itb01g32920.t1	7.02994	8.4985	6.3696	Small VCP/p97-interacting protein domain containing protein
itb02g07080.t2	1.83506	2.21243	1.56954	HOPZ-ACTIVATED RESISTANCE
itb05g18410.t1	0.451257	0.541951	0.223011	DNA-directed DNA polymerases
itb05g12500.t1	171.127	205.141	160.618	DUF1475 domain containing protein
itb12g06750.t2	2.29478	2.75084	1.30259	Protein of unknown function (DUF1336)
itb12g02490.t1	18108.6	21702.1	8353.91	basic chitinase
itb06g21950.t2	6.39014	7.64128	3.17213	acyl-CoA-binding domain
itb14g01370.t1	4.47929	5.3548	4.12733	B-box zinc finger family protein
itb12g21050.t3	35.5801	42.4485	35.0754	ELF4-like
itb14g06330.t1	0.783996	0.934335	8.94257e-07	shoot gravitropism 2 (SGR2)
itb12g27850.t1	94.8326	112.938	74.1573	NAC (No Apical Meristem) domain transcriptional regulator superfamily protein
itb12g23460.t1	4.3047	5.12625	3.85888	Concanavalin A-like lectin family protein
itb05g18560.t1	10.7685	12.7945	9.80358	glycosyltransferase
itb06g21760.t1	15.8826	18.859	13.7624	Granulin repeat cysteine protease family protein
itb05g26480.t1	4.05711	4.81328	2.04185	early nodulin-like protein
itb06g18530.t1	39.0762	46.2728	35.4782	Tyrosine phosphatase family protein
itb06g19750.t1	0.866368	1.02503	0.189742	Subtilisin-like serine endopeptidase family protein
itb02g08540.t1	28.6523	33.7723	27.4216	ketol-acid reductoisomerase
itb05g20530.t1	0.171649	0.202249	0	IQ-domain
itb08g14330.t1	3.31414	3.90033	3.30757	polygalacturonase
itb10g04440.t1	1.62207	1.90754	1.14634	Minichromosome maintenance (MCM2/3/5) family protein
itb13g16580.t1	2.51541	2.95749	1.02116	Xyloglucan endotransglucosylase/hydrolase family protein
itb02g11020.t1	10.1129	11.8848	10.0545	Protein of unknown function (DUF761)
itb09g07310.t1	6.66985	7.83101	5.19467	Protein of unknown function (DUF616)
itb12g26550.t1	5.19545	6.09239	4.79883	Phosphatidylinositol 3- and 4-kinase ;Ubiquitin family protein
itb07g07770.t1	12.3218	14.4391	11.3272	Protein of unknown function (DUF1639)
itb08g13990.t1	82.9973	97.1716	69.9659	ATP-citrate lyase A-1
itb03g18340.t1	1.39155	1.62906	1.202	Myosin family protein with Dil domain
itb02g18130.t1	1.07737	1.25829	0.0213798	strictosidine synthase-like
itb01g16080.t1	23.3698	27.2222	22.7524	uridine-ribohydrolase
itb10g24350.t3	4.09209	4.76394	3.43621	3-methylcrotonyl-CoA carboxylase
itb11g20930.t1	27.9623	32.5306	27.2923	Plant stearoyl-acyl-carrier-protein desaturase family protein
itb10g19020.t1	10.443	12.1468	10.3468	heat shock transcription factor A4A
itb14g09890.t1	2.09934	2.44082	1.03562	Protein of unknown function (DUF3049)
itb08g12680.t1	8.10575	9.41936	7.95514	HCP-like superfamily protein with MYND-type zinc finger
itb03g03230.t1	27.6889	32.1716	23.1155	heat shock factor
itb06g21350.t2	1.63752	1.90163	0.312719	Calcineurin-like metallo-phosphoesterase superfamily protein
itb05g24180.t3	280.628	325.248	150.2	acyl activating enzyme
itb09g15740.t1	38.1519	44.1981	21.5359	PHE ammonia lyase
itb10g01750.t1	0.618587	0.716074	0	Protein of unknown function (DUF1218)
itb10g04160.t1	15.2147	17.5773	11.3965	WRKY DNA-binding protein
itb03g15160.t3	1.97746	2.28203	0.999146	Protein kinase family protein
itb10g18800.t1	4.54172	5.24049	0.816919	AWPM-19-like family protein
itb07g00130.t1	62.3415	71.7528	52.6139	OPC-8:0 CoA ligase1
itb14g03590.t1	24.0943	27.6288	21.812	Homeobox-leucine zipper protein family
itb05g02920.t1	30.4012	34.8222	26.2808	proline transporter
itb07g20360.t1	3.97877	4.53324	1.95365	gamma histone variant H2AX
itb12g11350.t1	29.5866	33.6825	29.4637	ammonium transporter
itb02g08740.t2	7.84992	8.92574	6.52083	DNAJ heat shock N-terminal domain-containing protein
itb09g12120.t1	17.6083	20.0175	11.5202	Glutaredoxin family protein
itb07g00440.t1	24.2033	27.4806	21.5638	ferredoxin
itb07g24310.t1	0.0796026	0.090237	0	actin binding
itb08g02240.t1	5.83992	6.61749	5.33554	early-responsive to dehydration stress protein (ERD4)
itb02g24580.t1	68.2217	76.9732	65.965	Leucine-rich repeat family protein
itb05g19650.t3	45.1836	50.9479	43.9286	Divalent ion symporter
itb13g24710.t1	4.5125	5.08324	2.35656	phosphate
itb05g18150.t1	30.8068	34.689	29.422	sucrose nonfermenting 1(SNF1)-related protein kinase 2.3
itb13g00960.t1	3.44386	3.87179	0.83638	Glycosyl hydrolase family protein with chitinase insertion domain
itb14g00780.t1	0.24986	0.280264	0.0119291	glycosyl hydrolase 9B1
itb03g00270.t1	9.02265	10.1061	8.35404	DNA-binding storekeeper protein-related
itb15g04570.t1	0.27362	0.306358	0	binding
itb07g04580.t1	354.005	396.279	285.731	Octicosapeptide/Phox/Bem1p family protein
itb01g21230.t1	89.7012	100.366	81.2425	citrate synthase
itb08g14220.t3	39.8398	44.5439	39.797	pantothenate kinase
itb14g05000.t1	9.09118	10.1646	7.54699	pyridoxin (pyrodoxamine) 5'-phosphate oxidase
itb04g03500.t1	15.9553	17.8375	14.6891	mitochondrial acyl carrier protein
itb04g28300.t1	22.8569	25.5485	22.6574	non-specific phospholipase C1
itb09g18590.t1	2.29348	2.56018	2.04723	myosin-like protein XIF
itb12g22480.t3	6.33225	7.05332	5.46719	Cation efflux family protein
itb05g16320.t1	39.349	43.8114	30.5783	ATP binding cassette subfamily B19
itb02g15180.t1	29.0912	32.3299	22.3295	serine acetyltransferase 2;1
itb05g23730.t1	43.7053	48.4536	43.6017	RAB homolog
itb12g03060.t1	79.5096	88.0453	71.6529	aldehyde dehydrogenase 3F1
itb02g12860.t1	10.4477	11.5577	8.99675	Glycosyl hydrolase family 47 protein
itb02g25870.t2	3.84373	4.2418	3.69084	centromere protein C
itb07g01040.t1	2.14933	2.37121	0.90289	HSP20-like chaperones superfamily protein
itb06g17670.t1	65.5953	72.1252	52.155	binding to TOMV RNA 1L (long form)
itb10g03120.t1	9.61388	10.5448	9.41039	RAB GTPase homolog A1D
itb13g23580.t4	10.9141	11.9627	10.7449	SER/ARG-rich protein 34A
itb11g21240.t1	575.263	630.522	373.178	Cysteine-rich TM module stress tolerance domain containing protein
itb01g32230.t1	10.1847	11.1618	9.74558	CRT (chloroquine-resistance transporter)-like transporter
itb08g08250.t2	7.80469	8.55194	7.64109	trehalase
itb12g01820.t1	527	577.393	518.12	cytosolic NADP+-dependent isocitrate dehydrogenase
itb11g10950.t1	12.4314	13.6148	11.9832	Ubiquitin system component Cue protein
itb12g06710.t1	75.9459	83.149	63.2759	chorismate mutase
itb02g03930.t1	2.81187	3.07644	1.79651	phosphoglucosamine mutase family protein
itb11g05580.t2	2.97952	3.25612	1.17329	Protein of unknown function (DUF604)
itb03g20670.t3	60.1009	65.6731	52.2411	DUF4666 domain containing protein
itb15g07870.t1	23.7608	25.9543	20.1154	plant uncoupling mitochondrial protein
itb09g26320.t1	6641.35	7254.41	3331.34	pathogenesis-related
itb03g17820.t1	14.9582	16.3248	10.7825	A20/AN1-like zinc finger family protein
itb01g14240.t1	112.128	122.371	108.671	methionine sulfoxide reductase B
itb07g23110.t1	11.9117	12.9943	11.6699	protein kinase 2B
itb10g19380.t3	5.04078	5.49699	4.49836	Hydrolase-like protein family
itb06g16310.t1	3.45423	3.76544	1.55732	Protein phosphatase 2A, regulatory subunit PR55
itb09g01660.t1	133.185	144.704	105.73	4-hydroxy-3-methylbut-2-enyl diphosphate reductase
itb15g08660.t1	23.4765	25.4573	22.5424	RHOMBOID-like
itb05g00420.t1	56.225	60.8755	48.706	dihydrosphingosine phosphate lyase
itb05g27330.t1	12.1024	13.0982	11.4455	emp24/gp25L/p24 family/GOLD family protein
itb06g24060.t2	10.1815	11.0139	3.99458	ethylene response factor
itb06g19410.t1	57.0999	61.7669	48.653	tryptophan synthase beta type
itb11g10690.t1	84.6935	91.4589	84.1685	ATPase, F0/V0 complex, subunit C protein
itb11g22850.t1	9.44083	10.1794	9.26811	GATA type zinc finger transcription factor family protein
itb03g15970.t1	48.1887	51.8957	42.9579	Exostosin family protein
itb05g02340.t1	46.2496	49.7835	33.9492	Staphylococcal nuclease homologue
itb10g17140.t1	96.3971	103.669	49.9248	UDP-glucosyl transferase 71B5
itb11g03850.t1	14.7741	15.8369	7.90099	alpha-crystallin domain 32.1
itb08g08650.t1	0.523565	0.560434	0.199266	Protein of unknown function (DUF3133)
itb09g29910.t1	17.0162	18.2059	14.8718	acyl-CoA oxidase
itb02g08550.t1	11.2623	12.0457	10.5193	riboflavin kinase/FMN hydrolase
itb14g16220.t1	53.6084	57.2146	46.2963	Phosphatidylinositol transfer protein domain containing protein
itb01g00140.t1	132.642	141.561	132.581	CP12 domain-containing protein
itb09g31090.t2	16.6429	17.7254	10.6081	apyrase
itb05g25390.t1	761.115	808.453	576.878	formate dehydrogenase
itb13g08310.t1	81.4857	86.428	75.535	Aconitase/3-isopropylmalate dehydratase protein
itb01g31470.t1	63.4749	67.2759	44.9878	Class-II DAHP synthetase family protein
itb12g27470.t1	20.7394	21.9637	20.6629	AIG2-like (avirulence induced gene) family protein
itb01g10170.t1	64.4103	68.2093	63.3878	peptide transporter
itb04g09070.t1	198.769	210.313	151.139	actin depolymerizing factor
itb04g29630.t2	0.327147	0.345646	0.00769777	BTB/POZ domain-containing protein
itb06g08480.t1	10.6847	11.27	9.63968	nucleosome assembly protein 1;2
itb14g17520.t1	41.2237	43.4807	28.544	Quinone reductase family protein
itb06g11970.t4	0.549692	0.579499	0	DNAse I-like superfamily protein
itb04g18090.t5	4.67181	4.90653	2.16404	2-oxoacid dehydrogenases acyltransferase family protein
itb07g07150.t1	93.6016	98.22	89.0573	ribose-5-phosphate isomerase
itb03g03640.t2	4.27151	4.47364	3.8785	glutamate receptor 3.6
itb06g05770.t2	22.7602	23.7599	19.1448	Undecaprenyl pyrophosphate synthetase family protein
itb04g07500.t1	32.187	33.5652	28.6872	ATP sulfurylase
itb11g02570.t1	3.62767	3.77639	3.60807	Lipin family protein
itb07g00240.t1	61.4415	63.9235	52.5555	TLR4 regulator and MIR-interacting MSAP domain containing protein
itb09g03970.t1	19.5885	20.3668	18.1213	BRI1-associated receptor kinase
itb09g08840.t1	15.9434	16.5757	14.9395	TRAM, LAG1 and CLN8 (TLC) lipid-sensing domain containing protein
itb04g07950.t1	12.094	12.5677	11.1473	cellulose synthase like G2
itb12g21200.t1	8.97086	9.31453	2.7565	Protein of unknown function (DUF567)
itb06g20790.t1	24.5114	25.4028	24.2839	HAD-superfamily hydrolase, subfamily IG, 5'-nucleotidase
itb04g22460.t1	15.6032	16.1683	13.6324	Ribosomal protein L34e superfamily protein
itb06g25550.t1	0.358157	0.370294	0.0455634	DP-E2F-like
itb11g05990.t1	38.7582	40.0615	37.1249	PDI-like 2-2
itb05g04970.t2	34.3705	35.472	34.2684	Nuclear transport factor 2 (NTF2) family protein
itb12g26880.t1	29.5297	30.423	24.398	NagB/RpiA/CoA transferase-like superfamily protein
itb09g09490.t1	7.82263	8.05656	6.60107	Concanavalin A-like lectin protein kinase family protein
itb04g09120.t1	3.28343	3.37713	2.37204	XB3 ortholog 5 in Arabidopsis thaliana
itb10g03900.t1	15.3543	15.7918	15.091	SH3 domain-containing protein
itb15g03870.t1	63.1635	64.9275	61.2225	Glycosyltransferase family 61 protein
itb05g17500.t1	1364.07	1401.21	1073.69	conserved peptide upstream open reading frame
itb10g19000.t1	10.1917	10.4559	8.33211	RING/FYVE/PHD-type zinc finger family protein
itb13g08290.t1	229.691	235.467	207.882	Oxidoreductase family protein
itb09g12650.t1	12.9577	13.2804	9.43181	Patatin-like phospholipase family protein
itb05g25760.t3	0.467882	0.479473	0	Bromodomain extra-terminal - transcription regulation domain containing protein
itb13g22130.t1	42.2977	43.3096	36.9313	Fumarylacetoacetate (FAA) hydrolase family
itb04g19000.t1	35.4013	36.1795	32.0895	vacuolar ATP synthase subunit C (VATC) / V-ATPase C subunit / vacuolar proton pump C subunit (DET3)
itb05g19970.t1	10.5182	10.7436	8.2014	ubiquitin-conjugating enzyme
itb06g20300.t1	3.98233	4.06593	1.07951	vacuolar proton ATPase A2
itb14g17030.t1	167.904	171.248	150.875	PGR5-like protein 1B, chloroplastic
itb13g22860.t2	13.5631	13.7981	12.3509	BSD domain-containing protein
itb04g23710.t1	11.3934	11.5778	10.1948	NADH-ubiquinone oxidoreductase-related
itb11g07020.t1	47.1838	47.8966	45.3555	phosphate starvation response
itb03g28120.t3	1.07346	1.08835	6.8913e-05	heavy metal atpase
itb04g25700.t1	26.27	26.6198	25.6194	casein kinase I
itb03g20030.t1	17.7097	17.9322	16.7481	Fibronectin type III domain-containing protein
itb06g25300.t1	152.675	154.572	124.298	SPFH/Band 7/PHB domain-containing membrane-associated protein family
itb15g13770.t1	58.8933	59.4922	54.0177	calreticulin 1b
itb01g35850.t1	151.103	152.612	126.421	Ca2+-binding protein
itb10g18940.t1	17.7764	17.9319	17.5816	MAC/Perforin domain-containing protein
itb06g06230.t1	14.5045	14.6196	12.2787	actin related protein
itb05g19900.t1	61.4954	61.9322	57.7657	Probable WRKY transcription factor
itb05g25040.t1	100.388	101.059	76.3209	B12D protein
itb06g24630.t1	3.21051	3.22389	1.59513	glucan endo-1,3-beta-glucosidase-like protein
itb03g29100.t2	16.0124	16.0782	14.3004	Eukaryotic protein of unknown function (DUF914)
itb02g12130.t4	0.156823	0.156894	0	Putative serine esterase family protein

## Sheet: 1514
Gene ID	WT_FPKM	OE-E17_FPKM	Ri-E1_FPKM	Description
itb07g00180.t1	9.49454	6.17562	11.4018	Integral membrane protein hemolysin-III homolog
itb01g07020.t1	0.444003	0.0164543	0.533205	Protein of unknown function (DUF1264)
itb09g05630.t1	14.3884	8.3463	17.2874	adenosine/AMP deaminase family protein
itb13g02180.t1	27.8464	18.3409	33.4596	BED zinc finger ;hAT family dimerisation domain
itb05g03130.t2	10.1111	5.8131	12.1495	type one serine/threonine protein phosphatase
itb11g08780.t1	4.14718	1.97149	4.98639	40s ribosomal protein SA
itb02g25930.t1	40.2986	27.3318	48.4849	NUP50 (Nucleoporin 50 kDa) protein
itb13g22780.t1	161.114	102.064	194.162	Proline-rich nuclear receptor coactivator domain containing protein
itb04g05760.t2	1.01726	0.369215	1.22593	Protein with RING/U-box and TRAF-like domains
itb02g14210.t1	12.3272	7.81162	14.8625	Lojap-related protein
itb05g22810.t1	31.8738	20.0969	38.4405	ribonuclease II family protein
itb13g15070.t1	50.9612	35.2245	61.4753	sucrose-proton symporter
itb02g18350.t1	4.37251	2.37365	5.27697	SWAP (Suppressor-of-White-APricot)/surp domain-containing protein
itb15g06650.t1	5.9824	3.39833	7.22681	HEAT repeat ;WD domain, G-beta repeat protein protein
itb10g18030.t1	10.6434	3.81564	12.8598	amino acid transporter
itb05g10390.t1	16.0352	9.26541	19.38	GroES-like zinc-binding dehydrogenase family protein
itb15g01910.t1	22.9121	12.9624	27.6959	HVA22-like protein J
itb04g09430.t2	36.6671	21.7441	44.3336	Ribosomal protein L14p/L23e family protein
itb13g15390.t1	198.24	146.107	239.757	acyl-CoA-binding protein
itb12g27920.t1	68.8674	47.4871	83.3197	Ribosomal protein L18ae/LX family protein
itb01g25440.t1	15.5732	11.0483	18.8477	galactosyltransferase1
itb15g00080.t1	21.2131	13.2081	25.6994	E2F-associated phosphoprotein domain containing protein
itb01g26630.t1	4.78953	2.10618	5.81415	translation initiation factor 3 subunit H1
itb03g08970.t1	16.9687	10.7298	20.6093	nitrogen fixation S (NIFS)-like
itb09g13090.t1	66.8557	37.0207	81.2273	lysophosphatidyl acyltransferase
itb04g23580.t1	134.156	78.9233	163.007	sucrose synthase
itb01g28580.t1	10.59	7.29135	12.8704	DIRP ;Myb-like DNA-binding domain
itb02g06230.t1	617.161	468.993	750.112	small ubiquitin-like modifier
itb02g14900.t4	43.7296	25.1339	53.175	Cwf15 / Cwc15 cell cycle control family protein
itb10g23930.t2	3.72786	2.28617	4.53509	Family of unknown function (DUF566)
itb01g24430.t3	1.12497	0.443891	1.36911	Transcription factor DP
itb04g01710.t1	351.341	246.719	427.763	peroxin 11D
itb14g16250.t1	13.2357	7.52548	16.1154	arogenate dehydratase
itb03g20970.t1	43.6942	30.2371	53.2165	Drug/metabolite transporter superfamily protein
itb15g21590.t1	12.8079	8.04525	15.6044	ATP-dependent protease La (LON) domain protein
itb05g02740.t1	8.93241	5.45169	10.8897	syntaxin of plants
itb10g17300.t1	54.0936	39.5121	65.9517	AICARFT/IMPCHase bienzyme family protein
itb06g17990.t1	28.1225	19.4295	34.2895	Assembly, mitochondrial proton-transport ATP synth complex domain containing protein
itb10g01000.t1	10.5867	4.49011	12.9087	Cyclin B2;3
itb01g28720.t1	17.4315	11.3758	21.2582	protein serine/threonine kinases;ATP binding;catalytics
itb15g05600.t4	17.7933	8.98315	21.7035	Acid phosphatase/vanadium-dependent haloperoxidase-related protein
itb15g18710.t1	4.10961	1.72691	5.01354	aberrant lateral root formation
itb13g03120.t1	4.30495	2.09255	5.25216	phosphatidylinositolglycan synthase family protein
itb08g17490.t1	1.39426	0.622874	1.70137	Putative WEB family protein At1g65010, chloroplastic
itb10g01080.t1	227.229	150.555	277.356	high mobility group B3
itb15g04780.t1	25.867	15.1055	31.5767	dual specificity protein phosphatase-related
itb07g22920.t1	38.0233	26.7556	46.4198	cAMP-regulated phosphoprotein 19-related protein
itb05g16870.t1	330.346	211.786	403.401	Ribosomal protein S19e family protein
itb06g23800.t9	15.7493	9.11305	19.266	ortholog of human splicing factor SC35
itb04g33610.t1	7.75823	5.00496	9.49066	transmembrane protein G1P-related
itb02g01400.t2	14.4352	8.81156	17.6654	Ribonuclease III family protein
itb01g03470.t2	11.5412	3.3123	14.1263	Expressed protein
itb08g00750.t1	17.8877	11.08	21.8998	Class I peptide chain release factor
itb05g06040.t2	9.00694	3.84663	11.0279	NagB/RpiA/CoA transferase-like superfamily protein
itb10g04620.t2	15.1192	10.2334	18.5142	potassium channel in Arabidopsis thaliana
itb09g10340.t1	28.435	19.3642	34.8355	DUF4339 domain containing protein
itb09g04770.t1	7.26707	3.52044	8.90519	glutamine-rich protein
itb13g10520.t1	90.2792	64.6999	110.701	Hyaluronan / mRNA binding family
itb09g09390.t2	11.8148	6.9259	14.4947	Haemolytic domain containing protein
itb04g23110.t1	160.771	117.946	197.271	ubiquitin
itb05g05920.t4	8.82127	5.45691	10.8262	Dihydrolipoamide acetyltransferase, long form protein
itb06g23220.t1	3.61193	1.21835	4.43354	purine permease
itb02g22250.t1	38.6159	19.9848	47.4057	crumpled leaf
itb10g17470.t1	1.7382	0.521367	2.13537	cinnamyl alcohol dehydrogenase
itb01g18620.t1	13.7299	8.374	16.8696	ribonucleotide reductase 2A
itb07g05290.t1	456.718	264.531	561.433	translocon at the inner envelope membrane of chloroplasts 55-II
itb01g34740.t1	48.5649	35.7223	59.7624	mitogen-activated protein kinase homolog
itb03g21910.t1	4.71419	2.88758	5.80131	monogalactosyldiacylglycerol synthase
itb08g07610.t2	0.746559	0	0.91879	zinc transporter 1 precursor
itb11g06620.t1	23.1281	14.09	28.4648	Rrp15p domain containing protein
itb01g08580.t1	2.30993	0.493041	2.84468	17.6 kDa class II heat shock protein
itb01g10710.t3	7.04949	4.31485	8.6931	KRR1 family protein
itb01g21170.t2	18.7338	9.54147	23.1082	Tropomyosin-related
itb13g20550.t1	28.5422	18.3541	35.2237	Squamosa promoter-binding protein-like (SBP domain) transcription factor family protein
itb09g11680.t2	13.4417	8.07378	16.5978	SU(VAR)3-9 homolog
itb02g21380.t1	11.6095	6.2412	14.3474	DUF4539 domain containing protein
itb05g08090.t1	52.8096	30.964	65.2751	serine acetyltransferase 1;1
itb13g20540.t2	26.7548	18.8295	33.0722	Protein of unknown function (DUF1664)
itb15g07840.t1	21.1051	13.1947	26.1106	defective in exine formation protein (DEX1)
itb05g26780.t1	9.40371	4.07546	11.6347	Dihydrolipoamide succinyltransferase
itb10g19010.t1	15.1198	7.89478	18.7125	BES1/BZR1 homolog
itb14g10950.t1	23.9181	15.7714	29.6233	CwfJ-like family protein
itb03g09210.t1	10.1924	5.44897	12.6353	Galactosyl transferase GMA12/MNN10 family protein
itb09g02520.t1	12.4309	8.14803	15.4106	Homeodomain-like protein with RING/FYVE/PHD-type zinc finger domain
itb09g05570.t4	6.17699	2.98647	7.65917	tobamovirus multiplication
itb15g21580.t2	9.36536	5.53313	11.6131	Nucleotidylyl transferase superfamily protein
itb12g05810.t1	88.262	63.2628	109.52	LIM domain-containing protein
itb12g18360.t1	25.6932	16.1384	31.8843	Membrane fusion protein Use1
itb12g12380.t1	15.2194	10.2974	18.8881	nucleic acid binding;methyltransferases
itb03g19160.t4	0.787746	0.318454	0.977697	protein kinase family protein / WD-40 repeat family protein
itb01g03480.t1	74.3596	50.4701	92.3048	Ribosomal protein L6 family protein
itb07g07870.t1	20.4972	14.1588	25.4503	Protein FLX-like
itb01g05570.t3	6.84587	4.33131	8.50976	protease-related
itb14g07140.t3	5.13223	0.494526	6.3804	Vps52 / Sac2 family
itb04g27190.t1	185.391	124.623	230.556	ribosomal protein L5
itb13g13670.t1	16.8963	11.7015	21.0152	basic region/leucine zipper transcription factor
itb03g18990.t1	50.1193	36.954	62.3409	Class II aminoacyl-tRNA and biotin synthetases superfamily protein
itb15g05580.t1	43.7655	29.725	54.5146	TATA binding protein
itb05g13770.t1	20.2202	13.0036	25.1927	DUF947 domain containing protein
itb09g13590.t1	68.0992	45.5048	84.9101	FMN binding
itb04g10150.t1	1.83643	0.981795	2.29087	nuclear RNA polymerase C1
itb15g14250.t1	24.6477	14.3508	30.7566	IGR protein motif domain containing protein
itb09g25870.t1	37.1756	26.6716	46.406	peptide-N-glycanase
itb04g06670.t1	6.68382	4.04603	8.34535	protamine P1 family protein
itb10g12110.t1	5.58597	3.48438	6.9829	acyl-CoA binding protein
itb15g18220.t1	15.2125	9.95959	19.0339	DNA mismatch repair protein MSH6
itb09g11990.t1	3.87582	2.16607	4.85455	Fused Ig-PH domain of plant-specific actin-binding protein domain containing protein
itb12g21890.t1	23.9372	15.8683	29.9893	Eukaryotic release factor 1 (eRF1) family protein
itb05g00570.t3	23.2275	14.4432	29.1006	DUF493 domain containing protein
itb09g12340.t2	10.7072	6.01942	13.4193	Histidyl-tRNA synthetase
itb12g07250.t1	5.91004	3.35777	7.41199	SIN3-like
itb02g22490.t3	1.87024	0.56509	2.34633	eukaryotic translation initiation factor 2 gamma subunit
itb02g00870.t1	86.9767	44.5851	109.121	phytochrome-associated protein
itb07g18810.t1	9.14505	5.10074	11.4873	inhibitor/interactor with cyclin-dependent kinase
itb12g01970.t2	4.41315	2.33236	5.54438	RNAse E/G-like
itb05g26870.t1	50.0228	33.828	62.8635	Cell differentiation, Rcd1-like protein
itb15g17650.t1	80.8461	45.3225	101.655	oligopeptide transporter
itb07g20650.t1	17.1031	11.4431	21.5234	sodium hydrogen exchanger
itb04g26840.t3	29.0694	19.1887	36.5874	Protein of unknown function (DUF760)
itb07g05370.t2	74.0024	50.2957	93.2004	HOPW1-1-interacting
itb13g14480.t1	12.772	5.21347	16.0865	chloroplast import apparatus
itb07g19110.t2	7.48853	4.15472	9.43198	SET-domain containing protein lysine methyltransferase family protein
itb05g00830.t1	15.0627	10.2015	18.9729	fucosyltransferase
itb11g00550.t1	34.9552	23.941	44.0667	K+ efflux antiporter
itb03g00580.t2	27.6783	18.3503	34.8959	Isocitrate/isopropylmalate dehydrogenase family protein
itb01g24060.t1	7.29198	4.58301	9.19864	Tubulin binding cofactor C domain-containing protein
itb09g30720.t1	14.8198	6.79729	18.6977	PIN domain of ribonuclease domain containing protein
itb12g20170.t1	12.186	6.95043	15.3809	translocase inner membrane subunit 17-2
itb11g03480.t1	22.9505	16.1478	28.9698	Phosphoribosyltransferase family protein
itb01g34940.t1	4.47093	2.41847	5.64687	LSD1-like
itb06g00610.t1	16.9359	5.78172	21.3941	Sulfite exporter TauE/SafE family protein
itb02g03360.t1	5.38794	2.958	6.80727	CCAAT-binding factor
itb04g03470.t1	60.92	40.597	76.9701	GroES-like family protein
itb02g23820.t1	12.4152	6.46721	15.6889	cell division cycle
itb15g08540.t1	26.4736	18.0785	33.4674	Vacuolar import and degradation protein domain containing protein
itb14g00210.t3	3.30673	1.4573	4.18149	Plant protein of unknown function domain containing protein
itb02g25120.t1	3.16443	0.016038	4.00178	Cystathionine beta-synthase (CBS) protein
itb03g01810.t1	32.8103	23.6333	41.5147	glycine-rich RNA-binding protein
itb12g02230.t1	24.5054	16.7115	31.0243	Ribosomal protein S6e
itb01g19730.t1	4.13697	2.01846	5.24355	Plant protein of unknown function (DUF828)
itb04g25460.t1	15.0151	10.4637	19.0387	trigalactosyldiacylglycerol
itb03g15940.t1	22.0148	15.733	27.9352	DA1-related protein
itb01g00740.t1	25.0469	17.3854	31.7879	nucleotide binding;protein binding
itb02g16660.t2	1.70582	0.847797	2.16563	exoribonuclease
itb01g08370.t1	5.89065	2.78253	7.47931	heat shock transcription factor A2
itb04g14820.t1	81.0122	50.6256	102.864	homocysteine methyltransferase
itb13g21590.t1	4.73006	1.56704	6.00784	tapetum determinant
itb07g03880.t1	8.86594	5.50789	11.2742	SCP1-like small phosphatase
itb04g04910.t1	50.868	30.3015	64.6913	Chaperonin-like RbcX protein
itb14g01610.t1	42.6986	30.9787	54.3071	glutamine-tRNA ligase, putative / glutaminyl-tRNA synthetase, putative / GlnRS, putative
itb07g19680.t1	17.2379	8.86923	21.9299	Primosome PriB/single-strand DNA-binding
itb15g13410.t1	143.453	94.1559	182.596	ribosomal protein L18
itb01g02570.t2	9.79292	4.53704	12.4667	Acyl transferase/acyl hydrolase/lysophospholipase superfamily protein
itb04g33360.t1	80.4469	42.1274	102.429	nuclear factor Y, subunit A1
itb14g15700.t1	4.67158	2.63394	5.95547	Plant-specific GATA-type zinc finger transcription factor family protein
itb14g01830.t1	18.2857	12.6814	23.3177	SAND family protein
itb05g05590.t1	88.1613	51.9611	112.455	ribosomal protein S27
itb11g08590.t4	9.26429	4.66276	11.828	cation exchanger
itb15g10360.t1	23.2422	15.7526	29.6996	Ribophorin I
itb11g08720.t1	69.2102	46.5297	88.4748	Eukaryotic translation initiation factor 2B (eIF-2B) family protein
itb02g18220.t1	9.52642	6.03917	12.1791	glutamine-fructose-6-phosphate transaminase (isomerizing)s;sugar binding;transaminases
itb05g05950.t1	5.02745	3.19782	6.42737	3-phosphoinositide-dependent protein kinase
itb06g04830.t1	7.13486	4.34261	9.12698	DNA-directed DNA polymerases
itb01g24180.t1	88.3205	64.7482	113.053	eukaryotic translation initiation factor 3E
itb01g30110.t1	1887.41	1026.85	2417.89	ABA/WDS induced protein domain containing protein
itb15g05360.t1	57.7016	35.4442	73.9509	ARF GAP-like zinc finger-containing protein ZIGA4
itb13g17130.t1	46.9	33.0789	60.1524	cullin
itb12g23980.t1	91.9241	50.0247	117.923	Peptide-N4-(N-acetyl-beta-glucosaminyl)asparagine amidase A protein
itb05g21050.t1	24.134	17.3148	30.9744	Alanyl-tRNA synthetase
itb05g15870.t1	62.6796	43.3134	80.4782	aminopeptidase P1
itb07g01600.t1	7.36417	4.647	9.45714	Protein kinase protein with tetratricopeptide repeat domain
itb15g02420.t1	17.2608	5.68263	22.1675	Peptidase M28 family protein
itb15g21980.t5	3.3431	1.69135	4.2953	Nup85 Nucleoporin domain containing protein
itb02g12950.t1	22.432	13.8735	28.825	Putative thiol-disulphide oxidoreductase DCC
itb13g13770.t1	23.8249	16.1888	30.6151	Histone deacetylation protein Rxt3 domain containing protein
itb15g06440.t1	53.3029	19.5138	68.5352	SOS3-interacting protein
itb10g13300.t1	212.693	134.911	273.542	nuclear encoded CLP protease
itb15g07860.t1	14.6166	8.36605	18.8357	Josephin family protein
itb07g04860.t2	14.0332	7.86519	18.0879	vacuolar protein sorting
itb12g19190.t1	3.53415	1.24683	4.56013	1-aminocyclopropane-1-carboxylic acid (acc) synthase
itb01g30990.t1	17.4248	12.0874	22.4898	related to AP2
itb11g07940.t1	12.1442	6.38531	15.6773	Protein of unknown function (DUF1997)
itb14g21610.t1	66.9539	46.0932	86.4387	heme binding
itb07g18820.t1	46.4013	32.0594	59.9504	LEUNIG_homolog
itb07g15860.t1	33.9042	24.5132	43.8394	phosphoinositide 4-kinase gamma
itb08g15030.t1	12.8165	8.06078	16.6199	Formyl transferase
itb03g25790.t4	2.14215	1.02412	2.77857	RING/FYVE/PHD zinc finger superfamily protein
itb13g12290.t1	26.6617	17.0912	34.6081	nitrate transporter 1.5
itb01g16990.t1	8.34146	5.13103	10.8289	Memo-like protein domain containing protein
itb07g19760.t1	13.6817	9.64076	17.763	Guanylate-binding family protein
itb15g04340.t1	10.7386	6.47898	13.9433	embryo sac development arrest
itb09g30740.t1	36.2471	26.212	47.1005	tubulin beta
itb10g24980.t1	158.56	93.1488	206.069	cold, circadian rhythm, and rna binding
itb13g03860.t1	11.2411	6.24833	14.6211	bromo-adjacent homology (BAH) domain-containing protein
itb15g04620.t1	16.9342	8.53576	22.0353	nucleolar essential protein-related
itb03g15450.t2	2.25798	0.811212	2.9385	Alpha/beta hydrolase related protein
itb11g02690.t1	67.7511	50.7961	88.175	Ribosomal protein L4/L1 family
itb09g05300.t1	2.13447	0.892704	2.77997	aspartic proteinase A1
itb11g08300.t1	1.88244	0.805823	2.45254	GDSL-motif lipase
itb07g21120.t1	31.2608	20.9709	40.7302	spliceosomal protein U1A
itb12g25160.t1	290.405	131.625	378.413	Double Clp-N motif protein
itb13g18830.t1	8.69079	5.28136	11.3392	phosphatidylinositol-4-phosphate 5-kinase
itb05g00370.t1	16.4156	8.47344	21.4303	catalytics;hydrolases
itb15g05920.t2	40.9788	16.6787	53.5121	phosphorylethanolamine cytidylyltransferase
itb01g30880.t1	8.5952	1.85123	11.2253	slufate transporter 2;1
itb07g05030.t1	9.13459	5.84463	11.9316	gamma-adaptin
itb10g23220.t1	9.83405	5.02956	12.8463	ZIM-like
itb04g04930.t1	32.2444	21.2739	42.1225	Folate-sensitive fragile site protein Fra10Ac1 domain containing protein
itb03g18450.t1	22.7708	15.8078	29.7602	myristoyl-CoA:protein N-myristoyltransferase
itb11g23420.t1	95.2619	67.5968	124.541	pyruvate dehydrogenase E1 alpha
itb15g09190.t1	2.57886	1.0494	3.37273	ascorbic acid mannose pathway regulator
itb02g13550.t2	4.14539	2.37927	5.43288	apurinic endonuclease-redox protein
itb14g06110.t1	24.0546	15.234	31.5263	FKBP12 interacting protein
itb02g25910.t1	16.7439	10.7045	21.9452	CASC3/Barentsz eIF4AIII binding
itb05g14530.t1	15.3088	9.06688	20.0734	cyclophilin
itb08g17620.t1	17.2105	12.1798	22.5673	OxaA/YidC-like membrane insertion protein
itb15g14900.t1	223.82	161.444	293.497	S-adenosylmethionine synthetase
itb01g05550.t2	5.00387	3.03892	6.56641	Telomerase activating protein Est1
itb10g22870.t1	44.251	32.1176	58.0845	alternative oxidase
itb12g18190.t3	13.6234	9.52749	17.8845	phosphoribosylaminoimidazole carboxylase, putative / AIR carboxylase, putative
itb12g08840.t1	9.73394	5.50385	12.7869	RAP
itb07g24290.t1	15.3684	9.59016	20.1952	BTB/POZ domain with WD40/YVTN repeat-like protein
itb14g05100.t1	3.1795	1.20938	4.1793	polygalacturonase
itb15g04730.t1	20.1847	11.9134	26.5414	DNA GYRASE B2
itb05g02890.t1	156.058	96.1523	205.209	Ribosomal protein L35Ae family protein
itb07g23430.t1	2.5749	1.20882	3.38586	Putative membrane lipoprotein
itb15g18200.t2	20.1863	13.1912	26.5534	CBF1-interacting co-repressor CIR, N-terminal;Pre-mRNA splicing factor
itb09g25510.t1	14.7389	8.36411	19.4357	Membrane insertion protein, OxaA/YidC with tetratricopeptide repeat domain
itb05g04320.t1	90.8372	55.3059	119.811	Ribosomal L29 family protein
itb07g10230.t1	39.1956	28.0724	51.7019	CBS / octicosapeptide/Phox/Bemp1 (PB1) domains-containing protein
itb07g20020.t1	21.8278	15.516	28.8164	ARM repeat protein interacting with ABF2
itb15g08670.t1	14.0877	7.92679	18.6121	Ribonuclease II/R family protein
itb03g26270.t1	35.2397	24.9924	46.5703	Transmembrane CLPTM1 family protein
itb01g34810.t1	409.452	295.111	541.147	thioredoxin H-type
itb15g00890.t1	8.45595	3.88918	11.1837	ribosomal protein L24
itb12g10830.t1	25.8418	16.0119	34.2037	acetyl Co-enzyme a carboxylase carboxyltransferase alpha subunit
itb03g23190.t1	14.8894	10.301	19.725	RNA helicase, ATP-dependent, SK12/DOB1 protein
itb05g00090.t1	29.1056	20.2294	38.5928	isopropylmalate dehydrogenase
itb07g16790.t1	35.2173	22.2726	46.7086	TBP-associated factor 15B
itb09g13380.t1	11.262	6.50878	14.9373	DNA polymerase delta small subunit
itb08g01720.t1	3.80999	2.38474	5.05374	poltergeist like
itb14g13070.t1	7.42862	4.07148	9.85654	global transcription factor C
itb07g08460.t1	12.6807	5.95799	16.8298	UDP-glucosyltransferase 74F2
itb08g03770.t1	26.814	19.4246	35.6038	Mannose-binding lectin superfamily protein
itb07g18860.t1	6.64439	4.18941	8.82407	PB1 domain-containing protein tyrosine kinase
itb05g03240.t4	6.07108	3.60582	8.06907	BTB/POZ/MATH-domains containing protein
itb02g10280.t1	20.072	13.4531	26.684	global transcription factor group E4
itb08g13030.t1	35.5345	23.6607	47.3139	Protein of unknown function (DUF3537)
itb09g28590.t3	1.18851	0.382611	1.585	heat shock transcription factor A1D
itb15g21190.t1	992.032	478.821	1323.34	gamma vacuolar processing enzyme
itb04g29820.t1	763.679	543.164	1018.93	Ribosomal protein S12/S23 family protein
itb10g00680.t1	3.8149	1.45472	5.09354	Nucleotide-diphospho-sugar transferase family protein
itb15g14430.t1	6.51098	3.61994	8.69456	Protein of unknown function, DUF538
itb14g00440.t9	2.90816	0.163994	3.89037	long chain base2
itb05g04080.t1	4.07463	2.16045	5.4547	phragmoplastin interacting protein
itb03g01440.t1	4.04341	2.51063	5.41671	Protein of unknown function (DUF1666)
itb04g12610.t1	7.42083	2.12758	9.94155	Glycosyl hydrolase superfamily protein
itb01g09830.t1	12.4223	8.76291	16.6452	Nucleolin
itb15g14410.t1	12.2835	6.84527	16.4618	Serine hydrolase (FSH1) domain containing protein
itb06g10530.t1	102.144	66.4837	137.049	ribosomal protein S11-beta
itb07g08470.t1	119.7	55.7599	160.657	Integrin-linked protein kinase family
itb05g16410.t1	12.1889	7.65358	16.3603	cycling DOF factor
itb03g18570.t1	5.76384	2.42074	7.7439	basic helix-loop-helix (bHLH) DNA-binding family protein
itb14g18610.t1	11.7869	7.38359	15.8437	ILI1 binding bHLH
itb03g01180.t1	62.9451	43.6703	84.6333	SPFH/Band 7/PHB domain-containing membrane-associated protein family
itb05g08430.t1	3.80018	1.27357	5.1097	ATP-dependent RNA helicase, putative
itb11g03360.t1	47.7491	33.5477	64.2047	ADP glucose pyrophosphorylase
itb07g03920.t1	472.543	278.814	635.84	Ribosomal protein L22p/L17e family protein
itb15g12700.t1	140.681	2.08557	189.334	lipoxygenase
itb12g19470.t2	135.976	87.0104	183.041	Peptidase M1 family protein
itb15g21990.t1	3.99032	2.12655	5.3734	YebC-related
itb14g21630.t1	36.1333	23.487	48.7022	Zinc finger (CCCH-type/C3HC4-type RING finger) family protein
itb07g17650.t1	12.2789	8.01553	16.5519	SecY protein transport family protein
itb03g09450.t1	64.3629	43.3721	86.7814	Acetamidase/Formamidase family protein
itb12g00930.t1	43.6505	29.9205	58.8603	cyclin-dependent kinase C;1
itb08g09330.t1	66.8423	46.023	90.1669	CLP protease proteolytic subunit
itb05g01220.t1	10.7038	7.44079	14.4466	Methylthiotransferase
itb15g19910.t1	75.6643	46.5518	102.154	DEAD/DEAH box RNA helicase family protein
itb07g01030.t1	2.09269	1.05639	2.82674	aldehyde oxidase
itb05g01760.t1	40.4869	22.7873	54.7345	transcript elongation factor IIS
itb15g08330.t1	6.22725	3.3374	8.41869	uracil phosphoribosyltransferase
itb13g20450.t5	0.0975664	0	0.132017	GYF domain-containing protein
itb04g07830.t1	72.8715	44.3689	98.6084	cytosolic ribosomal protein S15
itb01g21140.t1	16.3899	7.33314	22.1954	CYCLIN B1;1
itb06g12060.t1	0.210738	0	0.285504	Peptidase M50B-like domain containing protein
itb04g31850.t1	68.4316	38.0823	92.7653	NDR1/HIN1-like
itb09g28840.t1	31.9489	20.0014	43.3359	2Fe-2S ferredoxin-like superfamily protein
itb14g10540.t1	15.0955	7.58209	20.4772	histone deacetylase
itb03g28190.t1	25.9657	17.307	35.2242	myosin heavy chain-related
itb03g18660.t1	148.297	88.8026	201.325	cytokinin-responsive gata factor
itb11g18470.t1	147.931	131.287	200.851	31-kDa RNA binding protein
itb11g07200.t1	128.014	90.2588	173.9	pseudo-response regulator
itb02g16200.t2	25.1895	15.5769	34.2281	NAP1-related protein
itb03g29730.t1	28.6534	18.8355	38.974	Class II aaRS and biotin synthetases superfamily protein
itb09g04450.t1	16.5086	10.7002	22.4559	Multiple organellar RNA editing factor 1, mitochondrial
itb01g11180.t2	32.6551	8.27588	44.4627	CHY-type/CTCHY-type/RING-type Zinc finger protein
itb15g05410.t2	29.1157	18.3895	39.6445	ENTH/VHS family protein
itb13g26770.t2	35.2229	25.2454	47.9622	agenet domain-containing protein / bromo-adjacent homology (BAH) domain-containing protein
itb07g00170.t1	26.1108	8.17678	35.5613	starch branching enzyme 2.1
itb14g02230.t1	32.6806	22.4777	44.5104	pescadillo-related
itb13g16200.t1	29.8295	22.1127	40.6279	general control non-repressible
itb01g10030.t1	1.38537	0.682121	1.88788	Disease resistance protein (TIR-NBS class)
itb08g00400.t2	2.66393	0.659871	3.63082	PAS domain-containing protein tyrosine kinase family protein
itb14g17910.t1	13.7394	9.61166	18.7352	Rab3 GTPase-activating protein catalytic subunit domain containing protein
itb07g14990.t1	13.1818	2.83217	17.9813	RING-H2 finger A2A
itb02g17480.t1	7.23015	4.5542	9.86339	Ribosomal protein L25/Gln-tRNA synthetase, anti-codon-binding domain
itb01g02540.t1	42.5983	25.742	58.1184	Ribosomal protein L10 family protein
itb02g23320.t1	5.50144	0.326886	7.50863	ARIA-interacting double AP2 domain protein
itb02g06130.t2	10.4796	4.93677	14.319	Auxin-responsive family protein
itb13g23190.t1	12.4051	7.3186	16.9633	RING-H2 group F1A
itb05g02470.t1	9.05522	5.79467	12.3882	GDA1/CD39 nucleoside phosphatase family protein
itb03g16130.t1	3.26234	1.15053	4.4639	Protein of unknown function (DUF604)
itb05g03260.t1	25.0416	16.2552	34.2652	XAP5 family protein
itb13g12270.t1	8.08391	5.07622	11.0631	plastidial pyruvate kinase
itb07g03560.t2	6.06081	3.19131	8.29772	Protein kinase family protein with ARM repeat domain
itb02g25570.t1	41.2692	20.8071	56.5142	lysophospholipase
itb11g21300.t1	11.5334	4.55241	15.7973	Auxin efflux carrier family protein
itb14g03340.t1	27.7339	18.0544	37.9918	Purple acid phosphatases superfamily protein
itb11g05560.t1	18.4059	12.454	25.2211	DNA-binding storekeeper protein-related transcriptional regulator
itb05g01320.t1	40.229	26.9472	55.1722	Ribosomal protein L21
itb01g36030.t2	30.8878	19.5969	42.3652	Translation elongation factor EF1B/ribosomal protein S6 family protein
itb15g23250.t1	3.99172	1.97437	5.47527	Enhancer of polycomb-like transcription factor protein
itb02g13650.t1	2.34188	1.11092	3.21322	Protein of Unknown Function (DUF239)
itb01g16480.t1	8.30509	5.30478	11.4004	Putative RNA methyltransferase domain containing protein
itb09g31060.t2	7.15216	4.12796	9.82164	Queuine tRNA-ribosyltransferase domain containing protein
itb03g00260.t1	98.9993	84.7451	135.95	global transcription factor group E8
itb10g14980.t1	14.5343	9.95244	19.9655	Mitochondrial glycoprotein family protein
itb05g01970.t1	7.0901	3.99826	9.74302	Reticulon family protein
itb12g23030.t1	60.6437	41.812	83.431	FKBP-like peptidyl-prolyl cis-trans isomerase family protein
itb15g20200.t2	10.0881	3.98052	13.8884	myosin, putative
itb10g21260.t1	6.36957	3.1719	8.77836	endonuclease/exonuclease/phosphatase family protein
itb15g13340.t1	21.6082	14.9946	29.782	Folate receptor family domain containing protein
itb01g26070.t1	13.6985	8.6113	18.8888	myosin XI A
itb11g23230.t1	177.28	127.678	244.525	ATP synthase delta-subunit gene
itb02g13740.t1	22.3407	15.6542	30.8545	Ribosomal RNA processing Brix domain protein
itb01g25140.t2	2.20699	1.08763	3.05605	phytoene desaturase
itb10g24010.t1	49.5814	32.4646	68.6776	SWIB/MDM2 domain superfamily protein
itb02g05240.t1	104.18	66.3525	144.381	VQ motif-containing protein
itb13g15260.t1	17.612	11.789	24.4109	RNAse l inhibitor protein
itb11g05000.t1	11.878	7.61372	16.4838	nuclear assembly factor
itb14g16670.t1	3.73674	1.92932	5.18665	Domain of unknown function (DUF966)
itb07g01000.t1	16.8867	10.1379	23.4416	UNC-50 family protein
itb10g00620.t1	7.2126	4.57025	10.0136	CRM family member 3A
itb15g01660.t1	18.3613	11.4162	25.5008	Ribosomal protein S11 family protein
itb03g19590.t1	5.3639	3.10815	7.44975	proteinaceous RNase P
itb05g01300.t1	45.3498	39.9947	63.0346	long chain acyl-CoA synthetase
itb02g11400.t3	28.459	15.9808	39.5571	HSP20-like chaperones superfamily protein
itb09g22260.t1	5.29022	2.74573	7.36465	small nuclear ribonucleoprotein associated protein B
itb05g01010.t1	13.0038	5.57657	18.1083	cell wall-associated kinase
itb01g35430.t3	126.609	13.7743	176.451	DC1 domain-containing protein
itb07g04210.t1	2.48538	1.34974	3.46411	COP1-interacting protein 4.1
itb07g13250.t5	13.2125	8.17543	18.4195	tyrosylprotein sulfotransferase
itb12g18990.t1	196.834	119.901	274.546	Reticulan like protein B3
itb01g02060.t1	34.2961	22.4706	47.855	CD2-binding protein-related
itb08g12400.t1	305.88	221.653	426.851	glycosylphosphatidylinositol-anchored lipid protein transfer
itb07g03530.t1	53.9862	32.3192	75.3449	TGF-beta receptor interacting protein
itb15g10350.t1	25.9799	16.4604	36.2647	Outer envelope pore protein 21B, chloroplastic
itb14g17690.t1	69.974	48.2843	97.6778	zinc finger (CCCH-type) family protein
itb08g12600.t1	169.626	84.1618	236.861	Rubber elongation factor protein (REF)
itb03g17580.t1	7.26511	3.50078	10.1469	bZIP protein
itb11g03020.t1	61.6375	59.2901	86.1833	solanesyl diphosphate synthase
itb07g17500.t1	44.6277	30.2679	62.4081	ribosomal protein L4
itb08g03740.t1	16.356	11.3018	22.8869	xylem bark cysteine peptidase
itb10g17170.t1	16.5489	11.4738	23.1577	protein kinase family protein / C-type lectin domain-containing protein
itb11g02770.t1	12.0379	8.00268	16.8652	ribonuclease P family protein
itb09g24830.t1	5.84437	3.73123	8.19152	glycine-tRNA ligases
itb05g19720.t1	142.199	111.265	199.423	phosphatase-related
itb03g13460.t1	23.269	15.5739	32.6652	arginine/serine-rich splicing factor
itb05g21900.t1	3.41297	1.90597	4.80124	receptor-like protein kinase
itb07g00190.t1	47.5011	29.5327	66.8374	catalase
itb10g15420.t1	114.562	99.9733	161.308	methyl-CPG-binding domain
itb10g23500.t2	0.195612	5.02255e-10	0.275531	global transcription factor group E7
itb10g25410.t1	17.5658	6.26099	24.7458	ATP binding microtubule motor family protein
itb01g15580.t1	46.1162	32.8897	65.0066	histone deacetylase 2C
itb03g04440.t1	112.268	77.213	158.287	ALWAYS EARLY
itb15g11630.t1	36.1517	26.232	51.0232	carboxyesterase
itb15g04170.t1	6.90257	4.11811	9.74505	WD-40 repeat family protein / small nuclear ribonucleoprotein Prp4p-related
itb01g33670.t1	40.8264	16.6453	57.7352	serine carboxypeptidase-like
itb09g24760.t2	0.490048	0.0630575	0.693013	ELMO/CED-12 family protein
itb11g02340.t1	45.4836	32.5759	64.331	Plant calmodulin-binding protein-related
itb08g00880.t1	52.326	35.5405	74.0446	stress-inducible protein, putative
itb03g08690.t1	27.0855	17.9612	38.361	pfkB-like carbohydrate kinase family protein
itb07g00760.t1	13.7903	9.24022	19.5335	Peroxisomal membrane 22 kDa (Mpv17/PMP22) family protein
itb01g00680.t2	68.5707	55.3102	97.2776	proteophosphoglycan-related
itb06g22600.t2	1.10309	0.4081	1.56498	sucrose transporter
itb14g16810.t1	61.775	47.6145	87.647	63 kDa inner membrane family protein
itb12g09760.t1	0.534262	0.132763	0.758212	cation/H+ exchanger
itb04g28450.t1	27.4467	19.2182	38.9586	peptide transporter
itb03g12410.t1	51.3899	35.7766	72.9659	carbamoyl phosphate synthetase A
itb05g21070.t1	18.2719	11.1975	25.9537	sigma factor A
itb13g06340.t1	42.0623	28.1258	59.7691	IRK-interacting protein
itb02g21860.t4	2.05315	0.827213	2.91809	Coiled-coil domain-containing protein SCD2
itb11g09230.t1	16.9905	13.6658	24.1779	casein kinase 1-like protein
itb12g19400.t1	18.1619	13.3817	25.847	homolog of xeroderma pigmentosum complementation group B
itb15g22310.t1	30.7183	16.8261	43.7204	La protein
itb12g18350.t3	5.33526	3.14611	7.59413	homolog of yeast oxidase assembly 1 (OXA1)
itb06g20140.t2	0.252034	0	0.358892	Plant protein of unknown function (DUF869)
itb09g03200.t2	6.48665	3.39972	9.23942	fatty acid amide hydrolase
itb11g01510.t1	18.6917	9.25305	26.6275	PRA1 family protein domain containing protein
itb15g15620.t1	20.49	13.7483	29.2069	Nop53 (60S ribosomal biogenesis) domain containing protein
itb09g30520.t1	33.3697	19.9781	47.6314	GMP synthase (glutamine-hydrolyzing), putative / glutamine amidotransferase, putative
itb11g03400.t1	47.2098	14.2649	67.5476	Copper transport protein family
itb10g14110.t2	25.529	18.3965	36.5343	jasmonate-zim-domain protein
itb04g07680.t1	22.7736	19.6405	32.6007	Pyruvate kinase family protein
itb05g04130.t2	312.37	221.38	447.38	ribosomal protein L23AB
itb15g02360.t1	15.3045	10.5268	21.9335	carotenoid isomerase
itb10g00420.t1	6.59907	4.03999	9.46013	Esterase/lipase/thioesterase family protein
itb15g13320.t1	1751.95	1684.32	2514.31	ataurora3
itb15g14300.t1	8.78075	5.4178	12.602	anaphase promoting complex
itb04g07150.t1	39.5731	28.0043	56.8043	cofactor assembly of complex C
itb15g06220.t1	14.5587	8.70992	20.9029	elongation factor P (EF-P) family protein
itb01g22510.t1	150.156	110.456	215.632	4-hydroxy-3-methylbut-2-enyl diphosphate reductase
itb10g25620.t1	47.5935	43.4857	68.4217	triosephosphate isomerase
itb15g04930.t1	146.71	96.4481	210.95	Single-stranded nucleic acid binding R3H protein
itb06g07080.t1	36.5426	28.973	52.5695	casein kinase I-like
itb10g25470.t2	17.7118	11.3047	25.4802	GLN phosphoribosyl pyrophosphate amidotransferase
itb15g13400.t1	106.019	60.7148	152.544	pseudouridine synthase and archaeosine transglycosylase (PUA) domain-containing protein
itb09g11760.t1	74.1325	44.8267	106.69	transcription factor IIIA
itb15g10720.t3	0.985696	0.475334	1.4188	Plant regulator RWP-RK family protein
itb01g31240.t1	40.7105	9.04099	58.5986	peptidases
itb08g01670.t1	2.58928	1.39012	3.73027	suppressor of abi3-5
itb11g15920.t1	29.2344	25.7317	42.1168	high chlorophyll fluorescent
itb05g00180.t3	6.46164	4.32587	9.31805	MEI2-like
itb06g01110.t1	99.8269	62.3364	144.031	BET1P/SFT1P-like protein 14A
itb11g01340.t4	0.500695	0.12076	0.72273	ARABIDILLO-1
itb01g22060.t1	3.02147	0.848863	4.36316	ribonucleotide reductase
itb10g25750.t1	35.7764	29.3587	51.7281	synaptotagmin A
itb11g01820.t1	5.25155	3.43928	7.59502	like heterochromatin protein (LHP1)
itb07g07950.t1	31.5494	28.6245	45.6805	2-oxoacid dehydrogenases acyltransferase family protein
itb02g18970.t1	72.3392	63.7238	104.79	Ribosomal protein S7e family protein
itb03g01060.t1	92.0407	68.5335	133.363	DUF760 domain containing protein
itb11g19360.t1	1.47921	0.314253	2.14423	Kunitz family trypsin and protease inhibitor protein
itb02g13270.t1	42.3835	32.145	61.4462	Protein of unknown function (DUF3506)
itb10g25550.t1	211.726	158.19	307.049	methylthioadenosine nucleosidase
itb05g12590.t5	1.24517	0.611395	1.80637	gigantea protein (GI)
itb02g04530.t1	11.152	5.88349	16.1837	ammonium transporter 1;2
itb15g05570.t1	7.8793	4.59083	11.4404	transcription regulator NOT2/NOT3/NOT5 family protein
itb13g24990.t1	42.4201	35.6787	61.594	MOS4-associated complex 3A
itb09g11980.t1	3.19341	2.05295	4.63803	Cam interacting protein
itb06g06010.t1	54.7277	34.8183	79.5489	ribosomal protein large subunit
itb15g24220.t1	3.1902	1.72961	4.63929	MIF4G domain-containing protein / MA3 domain-containing protein
itb01g02900.t1	39.6026	31.9672	57.6159	ATP phosphoribosyl transferase
itb08g09510.t1	77.4744	61.1863	112.755	PGR5-LIKE A
itb03g08080.t1	55.971	43.5367	81.5399	acclimation of photosynthesis to environment
itb03g03940.t1	266.38	201.135	388.263	general regulatory factor
itb14g19390.t1	35.2732	23.7057	51.4163	auxin-induced protein
itb02g15900.t1	392.017	318.242	571.534	ubiquiting-conjugating enzyme
itb12g21090.t2	29.1447	24.2032	42.5144	DENN (AEX-3) domain-containing protein
itb05g12650.t1	33.3373	26.4519	48.6433	Trimeric LpxA-like enzyme
itb05g27870.t1	27.328	18.7219	39.9061	molybdenum cofactor sulfurase (LOS5) (ABA3)
itb04g07040.t1	50.8735	32.1729	74.3055	nucleolin like
itb07g08370.t2	89.1275	86.4669	130.344	O-acetylserine (thiol) lyase B
itb01g32740.t1	13.3148	9.23367	19.4802	pre-mRNA-processing protein 40A
itb05g24340.t1	15.809	15.4793	23.1362	phospholipase D delta
itb05g08520.t2	101.263	57.36	148.322	nucleosome assembly protein 1;2
itb10g21910.t1	3.81098	1.80018	5.5823	Smg-4/UPF3 family protein
itb04g33310.t1	26.3178	17.015	38.5503	Ribosomal protein S4
itb12g08380.t1	22.9779	17.7767	33.6592	transferases;nucleotidyltransferases
itb09g08340.t1	35.3958	24.4686	51.853	threonyl-tRNA synthetase, putative / threonine--tRNA ligase, putative
itb04g22470.t1	3.10004	1.26716	4.54214	myb-related protein
itb15g03550.t3	5.55896	3.73053	8.14653	guanylate kinase
itb04g21650.t1	31.3221	20.975	45.92	Nuclear transport factor 2 (NTF2) family protein
itb15g11330.t1	60.3037	36.834	88.4734	zeta-carotene desaturase
itb07g03820.t1	112.201	83.1753	164.639	Translation elongation factor EF1B, gamma chain
itb05g16440.t1	30.194	28.0393	44.3157	polypyrimidine tract-binding protein
itb05g03140.t1	11.1433	6.85627	16.3599	Integral membrane Yip1 family protein
itb09g05130.t1	10.8014	6.91923	15.8595	Octicosapeptide/Phox/Bem1p (PB1) domain-containing protein / tetratricopeptide repeat (TPR)-containing protein
itb04g26060.t1	142.685	135.243	209.548	photosystem I subunit E-2
itb12g19110.t1	65.1902	50.7319	95.757	isoprenoid F
itb06g07780.t1	17.1679	10.8295	25.2278	Dihydrodipicolinate reductase, bacterial/plant
itb15g04000.t1	7.31761	4.53446	10.7536	Nucleoporin interacting component (Nup93/Nic96-like) family protein
itb01g21120.t1	24.2571	20.1512	35.6471	MAP kinase
itb08g03690.t2	62.7322	36.4536	92.218	purple acid phosphatase
itb10g21810.t1	81.3281	63.1951	119.647	nucleic acid binding;RNA binding
itb03g08830.t1	55.4648	41.8546	81.6227	indoleacetic acid-induced protein
itb02g15130.t1	64.1476	40.7843	94.4163	ZRT/IRT-like protein
itb07g24510.t1	414.817	354.627	610.591	KNOTTED1-like homeobox gene
itb07g16990.t1	46.5965	28.2749	68.6456	Pleckstrin homology (PH) domain superfamily protein
itb04g32440.t2	19.412	17.0006	28.605	molybdopterin biosynthesis CNX1 protein / molybdenum cofactor biosynthesis enzyme CNX1 (CNX1)
itb12g27050.t1	19.2155	12.3601	28.3325	Nascent polypeptide-associated complex (NAC), alpha subunit family protein
itb14g08980.t2	5.28534	3.25112	7.80101	Mpp10 protein domain containing protein
itb11g04010.t1	18.8976	16.4299	27.9048	TEOSINTE BRANCHED 1, cycloidea and PCF transcription factor
itb03g21220.t1	165.998	155.673	245.259	EIN3-binding F box protein
itb12g25680.t1	61.1896	45.9327	90.4221	Cleavage/polyadenylation specificity factor, 25kDa subunit
itb04g31680.t2	23.2912	21.4203	34.4271	OTU-like cysteine protease family protein
itb15g11380.t1	68.305	41.0329	100.988	Ribosomal protein S24e family protein
itb01g25980.t1	18.7643	13.3674	27.7545	arginosuccinate synthase family
itb05g27440.t1	411.003	226.165	608.699	heat shock protein 81-2
itb15g08010.t2	82.5474	24.4318	122.303	PAR1 protein
itb15g21370.t1	18.1054	10.6724	26.8484	RNApolymerase sigma-subunit C
itb15g09390.t1	13.7524	9.07012	20.3971	DNA GYRASE A
itb12g22070.t1	25.6157	17.3685	38.0033	Rubisco accumulation factor 1, chloroplastic
itb11g03320.t1	22.9301	15.0927	34.031	F-box and associated interaction domains-containing protein
itb01g14700.t1	26.147	17.2591	38.8467	Protein of unknown function (DUF677)
itb04g32790.t2	7.33399	3.74613	10.8964	C-terminal domain phosphatase-like
itb03g08650.t1	49.0866	40.0952	72.9515	dsRNA-binding domain-like superfamily protein
itb02g10030.t1	32.705	28.4093	48.6112	tubby like protein
itb05g18370.t1	62.9517	50.654	93.5854	zeaxanthin epoxidase (ZEP) (ABA1)
itb03g19150.t1	18.1852	13.486	27.0436	Arginyl-tRNA synthetase, class Ic
itb09g03870.t11	20.0265	13.5725	29.7846	dentin sialophosphoprotein-related
itb01g23520.t1	60.5037	44.7352	89.9904	Cyclin-like family protein
itb10g04010.t1	12.9543	7.70875	19.2721	16S rRNA processing protein RimM family
itb01g00890.t1	31.2096	28.829	46.4338	ATP synthase protein I -related
itb10g02180.t1	17.917	17.1811	26.6609	aspartate kinase-homoserine dehydrogenase ii
itb10g18350.t1	31.2941	24.9647	46.6119	NOP56-like pre RNA processing ribonucleoprotein
itb12g03660.t1	51.8454	35.3929	77.2554	U1 small nuclear ribonucleoprotein-70K
itb01g23890.t1	3.9907	1.94388	5.94669	Aha1 domain-containing protein
itb08g02150.t3	0.485427	0	0.724033	phospholipid/glycerol acyltransferase family protein
itb01g20100.t1	43.9578	36.7092	65.6011	Ribosomal protein L13 family protein
itb15g05550.t2	3.53809	1.92826	5.2804	cellular apoptosis susceptibility protein, putative / importin-alpha re-exporter, putative
itb05g06180.t1	4.15767	0.332299	6.21565	Myosin family protein with Dil domain
itb01g35450.t1	2.00871	0.687886	3.00338	poly(ADP-ribose) polymerase
itb07g13440.t1	0.439808	0.0960527	0.657635	nitrate transporter 2.4
itb13g15330.t3	26.2676	18.8019	39.2912	heteroglycan glucosidase
itb01g22190.t1	42.8024	37.1672	64.0258	RNA-binding protein 47B
itb13g25980.t1	6.65785	4.23053	9.96397	U3 ribonucleoprotein (Utp) family protein
itb05g03690.t1	60.9152	40.6799	91.2664	ubiquitin carrier protein
itb14g03010.t6	6.76966	1.9229	10.1432	aminoalcoholphosphotransferase
itb01g00670.t1	511.184	364.315	766.014	Optic atrophy 3 protein (OPA3)
itb15g17660.t1	12.0311	6.66936	18.0371	5'-AMP-activated protein kinase beta-2 subunit protein
itb04g02020.t1	53.8426	35.6251	80.7274	Cornichon family protein
itb12g11930.t1	32.8908	23.4577	49.3245	Transmembrane proteins 14C
itb11g11550.t1	27.8563	21.3961	41.8397	XH/XS domain-containing protein
itb14g14310.t1	15.571	12.2735	23.3913	SWIM zinc finger family protein
itb06g13120.t1	1.25515	0.374283	1.88644	organic cation/carnitine transporter
itb04g14210.t1	14.5259	10.9642	21.8411	tRNAse Z4
itb03g22770.t1	132.599	100.447	199.442	temperature-induced lipocalin
itb15g05780.t2	0.466807	0.0956605	0.702252	cationic amino acid transporter
itb12g09780.t1	776.56	574.018	1168.49	heat shock cognate protein 70-1
itb11g11860.t2	63.8	45.035	96.0151	Insulinase (Peptidase family M16) family protein
itb02g02890.t1	108.951	78.0517	163.982	Ribosomal protein S8e family protein
itb12g07070.t1	43.0455	30.0417	64.8212	high mobility group
itb11g16190.t1	2.19905	0.568562	3.31341	Disease resistance protein (NBS-LRR class) family
itb12g28260.t1	56.0312	39.5046	84.4382	Splicing factor, CC1-like
itb05g27090.t1	18.1511	13.3431	27.3567	beta-1,2-xylosyltransferase
itb01g33640.t4	16.7104	10.2254	25.1874	RNA-binding protein 47A
itb12g07530.t1	6.94624	4.43877	10.4704	ATP binding;ATP-dependent helicases;DNA helicases
itb01g28660.t1	42.8088	34.1145	64.5286	chromatin-remodeling protein
itb14g21560.t1	46.2019	42.3346	69.6517	SET domain-containing protein
itb05g20880.t1	21.0638	15.4791	31.757	exportin 1A
itb15g18590.t1	3.48767	1.83832	5.25884	Plant protein of unknown function (DUF868)
itb04g12410.t1	22.8586	17.2073	34.4701	catalytics;carbohydrate kinases;phosphoglucan, water dikinases
itb10g23490.t1	52.8407	33.0054	79.6983	mitochondrial HSO70
itb04g15780.t2	13.692	11.2471	20.6515	chloride channel D
itb10g21420.t1	34.908	25.5038	52.6606	ERD (early-responsive to dehydration stress) family protein
itb12g02560.t1	9.7177	6.01166	14.6649	ACT-like protein tyrosine kinase family protein
itb08g04600.t1	18.0097	12.5586	27.1818	poly(A) binding protein
itb03g01170.t1	5.41369	3.13041	8.1723	Phosphoglycerate mutase-like family protein
itb11g21380.t1	58.7065	49.5421	88.6658	FUS3-complementing gene
itb04g27780.t1	40.3376	33.9458	60.9599	Calcineurin-like metallo-phosphoesterase superfamily protein
itb01g03200.t1	8.46834	4.9088	12.7983	U3 small nucleolar RNA-associated protein 6 domain containing protein
itb15g12160.t1	11.1863	8.26232	16.9063	arginine-rich cyclin
itb02g11480.t1	6.5246	4.75384	9.86616	N-terminal region of Chorein or VPS13 domain containing protein
itb03g18380.t2	5.41112	2.49792	8.19037	MAP kinase kinase
itb05g19670.t1	26.1039	19.5375	39.5323	Bacterial sec-independent translocation protein mttA/Hcf106
itb04g05310.t1	41.4539	34.0434	62.8035	F-box family protein with WD40/YVTN repeat doamin
itb10g22490.t1	38.9693	27.4282	59.0476	ribosomal protein
itb10g08420.t1	16.5667	12.1209	25.1087	Ankyrin repeat family protein with DHHC zinc finger domain
itb15g16960.t1	8.36547	4.30968	12.6814	ATP-dependent Clp protease
itb11g21470.t1	149.735	120.836	227.024	RAB GTPase homolog E1B
itb13g21540.t1	269.07	248.525	408.467	DNA-binding enhancer protein-related
itb02g15520.t1	56.1545	50.2864	85.3248	protein phosphatase X
itb12g02470.t1	253.254	152.868	384.824	basic chitinase
itb15g04740.t1	16.1082	10.1515	24.4791	PENTATRICOPEPTIDE REPEAT
itb14g02950.t1	44.481	39.8562	67.6379	DNA-directed RNA polymerase family protein
itb13g21720.t1	36.1808	27.1617	55.017	binding
itb11g06590.t1	5.19536	3.27783	7.90274	NOL1/NOP2/sun family protein
itb01g34960.t5	3.97372	2.01097	6.04765	basic pentacysteine
itb07g06390.t1	60.1192	43.5876	91.5124	dihydrodipicolinate synthase
itb03g18370.t1	22.4128	10.855	34.1259	homolog of CFIM-25
itb06g17630.t1	26.4179	18.6279	40.2317	dual specificity protein phosphatase (DsPTP1) family protein
itb05g18460.t1	121.474	115.109	185.106	sumo conjugation enzyme
itb04g06080.t1	2.31908	1.13167	3.53463	exocyst subunit exo70 family protein H4
itb11g02250.t1	20.8129	17.7672	31.7236	pheophytinase
itb15g01790.t1	17.1275	9.88049	26.1069	SWAP (Suppressor-of-White-APricot)/surp RNA-binding domain-containing protein
itb13g04110.t1	48.6945	38.7274	74.2279	Ribosomal protein L19 family protein
itb04g06240.t1	17.005	14.3383	25.9222	integral membrane TerC family protein
itb02g23230.t2	26.5742	9.40834	40.5457	Fatty acid hydroxylase superfamily
itb07g18590.t1	32.6889	19.2553	49.8835	RNA polymerases N / 8 kDa subunit
itb12g06190.t1	15.8446	11.5308	24.1926	N2,N2-dimethylguanosine tRNA methyltransferase
itb11g17470.t2	10.6647	9.10902	16.299	C2 domain-containing protein
itb09g20020.t1	47.9656	36.4685	73.311	CAAD domains of cyanobacterial aminoacyl-tRNA synthetase domain containing protein
itb14g11070.t1	13.3143	8.84558	20.3582	GLU-ADT subunit B
itb06g12730.t1	12.5071	11.0974	19.1328	O-fucosyltransferase family protein
itb11g13660.t1	31.6595	27.8861	48.4325	N-terminal nucleophile aminohydrolases (Ntn hydrolases) superfamily protein
itb12g27720.t1	12.6906	11.7049	19.4237	ferrochelatase
itb04g04210.t1	18.6412	16.4671	28.5349	protein phosphatase 2A-4
itb01g28890.t1	23.9087	21.1799	36.6276	white-brown complex homolog protein
itb06g12820.t1	55.0421	38.728	84.3358	Rtr1/RPAP2 family domain containing protein
itb15g11590.t1	68.682	36.4084	105.24	Carbohydrate-binding X8 domain superfamily protein
itb07g05260.t1	183.123	174.258	280.601	membrane-associated progesterone binding protein
itb08g08880.t1	18.7598	16.3472	28.7535	Probable WRKY transcription factor
itb05g00170.t1	8.08902	4.1661	12.4051	glycyl-tRNA synthetase / glycine--tRNA ligase
itb03g18440.t1	120.005	85.8715	184.053	Lactoylglutathione lyase / glyoxalase I family protein
itb11g06450.t1	18.5219	11.0879	28.4086	homolog of nucleolar protein NOP56
itb02g24170.t2	3.24474	1.54072	4.97697	SUPPRESSOR OF AUXIN RESISTANCE
itb15g19610.t1	10.1195	9.32175	15.5472	epsin N-terminal homology (ENTH) domain-containing protein / clathrin assembly protein-related
itb06g17370.t1	26.3122	21.3738	40.4272	Phosphoinositide phosphatase family protein
itb02g23900.t1	120.391	108.599	185.003	cinnamoyl coa reductase
itb01g16420.t3	1.14641	7.121e-08	1.76223	nuclear factor Y, subunit C9
itb02g04850.t4	43.2828	40.7572	66.5546	Protein phosphatase 2C family protein
itb15g16830.t2	11.3639	8.58085	17.4777	Protein of unknown function, DUF647
itb01g24470.t2	1.41663	0.572232	2.17893	CDPK-related kinase
itb14g04210.t4	14.8879	11.8491	22.9211	protein phosphatase 2A-2
itb01g21370.t1	28.0179	7.9025	43.1516	ethylene-dependent gravitropism-deficient and yellow-green-like
itb04g21930.t1	38.4836	36.7399	59.2725	Ribosomal protein L6 family
itb03g08290.t3	15.5846	12.3702	24.0042	plastidic GLC translocator
itb11g15430.t1	8.14516	5.20809	12.5477	Dip2/Utp12 Family domain containing protein
itb10g21760.t3	5.79164	3.24737	8.93759	arginine biosynthesis protein ArgJ family
itb03g04710.t1	2.62892	1.23537	4.06239	transmembrane kinase
itb07g01660.t1	19.408	18.487	29.9995	Protein of unknown function (DUF803)
itb15g17800.t1	28.2045	20.6029	43.5998	D6 protein kinase like
itb12g18460.t2	6.92561	3.60085	10.7101	DNA primases;DNA primases
itb13g25330.t1	11.7422	7.58754	18.1639	Nop14-like family domain containing protein
itb05g20900.t1	39.592	27.1676	61.2595	endoplasmic reticulum retention defective 2B
itb12g04980.t1	12.801	8.55961	19.8087	small RNA degrading nuclease
itb13g25230.t1	22.4012	17.9935	34.6763	fructokinase-like
itb04g24650.t1	31.446	25.9989	48.6893	GTP binding Elongation factor Tu family protein
itb12g08270.t1	17.4365	15.2759	27.0025	sulfite oxidase
itb01g15300.t1	23.2444	17.6949	36.0023	Tubulin/FtsZ family protein
itb04g19310.t1	31.2315	25.3934	48.3732	Ribosomal protein L19e family protein
itb05g04690.t1	27.9524	23.0386	43.2997	calcium dependent protein kinase
itb15g00100.t1	268.668	229.491	416.398	thioredoxin X
itb10g05750.t1	8.51495	7.83588	13.197	damaged DNA binding protein 1A
itb14g01140.t1	29.5189	18.6473	45.7767	transcription regulators
itb10g21920.t1	28.4693	24.7031	44.1568	shaggy-like kinase
itb12g25400.t1	1.94056	0.387257	3.01261	MATE efflux family protein
itb09g02500.t1	10.958	8.27225	17.0176	1,2-alpha-L-fucosidases
itb13g12480.t1	16.4946	13.2011	25.6334	RNA-binding CRS1 / YhbY (CRM) domain-containing protein
itb15g21960.t1	15.4577	10.0679	24.0304	Peptidyl-tRNA hydrolase II (PTH2) family protein
itb05g19150.t1	2.86401	1.80918	4.45362	little nuclei4
itb13g00620.t1	12.234	9.18854	19.0278	Domain of unknown function (DUF1726) ;Putative ATPase (DUF699)
itb07g20240.t1	17.4623	10.2506	27.1673	pale cress protein (PAC)
itb10g23730.t1	9.45458	8.24985	14.7129	tRNA synthetase class II (D, K and N) family protein
itb10g16300.t2	10.9668	9.60712	17.0692	Nucleoside diphosphate kinase family protein
itb13g06900.t1	21.8361	14.3099	33.9993	Aldolase superfamily protein
itb15g19000.t1	51.9972	25.1697	80.9758	serine-rich protein-related
itb02g08670.t1	10.8974	9.56966	16.9786	Ribosomal protein L1p/L10e family
itb01g36090.t1	64.9934	50.5395	101.316	ribosomal protein S1
itb06g06830.t1	28.0235	23.0831	43.7167	actin-related protein
itb12g06290.t1	11.4339	10.8834	17.8807	Glutamyl/glutaminyl-tRNA synthetase, class Ic
itb09g10620.t1	2.75673	1.32118	4.31162	ENTH/VHS/GAT family protein
itb12g18910.t3	5.27393	2.90207	8.24875	POZ/BTB containin G-protein
itb02g10220.t1	78.1894	55.0435	122.296	cobalt ion binding
itb11g12640.t1	131.606	108.922	206.003	calmodulin
itb10g15610.t1	51.359	25.1456	80.3955	POX (plant homeobox) family protein
itb11g11580.t1	82.7738	67.7056	129.612	Ribosomal protein L30/L7 family protein
itb01g28030.t1	7.67477	4.61073	12.0244	ATP binding;valine-tRNA ligases;aminoacyl-tRNA ligases;nucleotide binding;ATP binding;aminoacyl-tRNA ligases
itb05g15340.t2	0.856646	0	1.3435	Protoporphyrinogen oxidase, mitochondrial
itb03g01110.t1	43.5281	34.6932	68.3112	Oxoglutarate/iron-dependent oxygenase
itb12g25130.t1	7.75614	4.47083	12.1744	FK506 BINDING PROTEIN
itb15g13140.t2	9.87344	5.91054	15.4997	ATP-dependent caseinolytic (Clp) protease/crotonase family protein
itb01g31980.t1	19.2386	17.0301	30.2338	Clathrin adaptor complexes medium subunit family protein
itb10g00900.t1	23.7258	16.657	37.3002	40S ribosome biogenesis protein Tsr1 and BMS1 C-terminal domain containing protein
itb01g05050.t1	27.871	16.1577	43.8234	endonuclease
itb11g02010.t5	21.2233	13.3514	33.3757	FMN-linked oxidoreductases superfamily protein
itb15g05140.t1	1.65975	0.74431	2.61381	retinoblastoma-related
itb04g08670.t1	345.357	310.656	543.996	translationally controlled tumor protein
itb15g24210.t1	9.40241	5.97096	14.8163	SHK1 binding protein
itb02g06660.t1	11.2987	8.35981	17.8178	Galactosyltransferase family protein
itb13g16090.t1	3.38802	1.802	5.34545	Histone H3 K4-specific methyltransferase SET7/9 family protein
itb01g33650.t1	15.3845	9.25451	24.2793	uroporphyrinogen-III synthase family protein
itb03g00750.t1	43.1248	35.4304	68.1175	HD domain-containing metal-dependent phosphohydrolase family protein
itb01g19390.t1	69.0333	39.4539	109.046	SGS domain-containing protein
itb12g05930.t1	37.5908	31.9694	59.3805	seryl-tRNA synthetase / serine--tRNA ligase
itb01g23660.t1	16.5059	12.1831	26.0812	NADPH-dependent thioredoxin reductase C
itb07g24610.t2	1.34406	0.006952	2.1241	Phosphofructokinase family protein
itb08g00690.t1	17.4123	11.1547	27.5836	ACT domain repeat
itb03g21580.t1	20.9372	12.7308	33.1703	Small nuclear RNA activating complex (SNAPc), subunit SNAP43 protein
itb02g25300.t1	20.6345	18.0705	32.6976	RPA70-kDa subunit B
itb03g17230.t1	75.391	58.523	119.659	chloroplastic NIFS-like cysteine desulfurase
itb11g02080.t1	30.2279	16.0873	47.9857	gametophytic factor
itb11g13300.t1	8.00314	4.45144	12.7073	Ribosomal protein L7Ae/L30e/S12e/Gadd45 family protein
itb15g10220.t1	12.6537	10.1551	20.1089	MAK10 homologue
itb12g26280.t1	15.5587	10.8389	24.726	manganese tracking factor for mitochondrial SOD2
itb04g07940.t1	19.3409	15.0802	30.7524	TRAF-like superfamily protein
itb10g21560.t2	27.5496	18.1184	43.8155	carboxylesterases
itb15g14420.t1	6.54948	3.14906	10.4181	Metallopeptidase M24 family protein
itb08g04100.t1	15.0602	1.91264	23.9711	thaumatin-like protein
itb13g05390.t2	22.7007	21.2034	36.1503	Arabidopsis thaliana protein of unknown function (DUF794)
itb10g25080.t1	41.9402	32.2492	66.7905	cytochrome BC1 synthesis
itb15g24120.t1	17.9819	11.4798	28.6514	LYR family of Fe/S cluster biogenesis protein
itb01g02750.t2	4.37127	1.26083	6.96676	cleavage and polyadenylation specificity factor 73-I
itb04g02790.t1	29.8111	24.3588	47.5418	Translation elongation factor EFG/EF2 protein
itb09g03320.t2	7.71285	4.2309	12.3082	aldehyde dehydrogenase 6B2
itb08g00640.t1	22.0851	20.0168	35.2516	A20/AN1-like zinc finger family protein
itb15g15120.t1	23.796	14.8096	38.0063	D111/G-patch domain-containing protein
itb09g04670.t1	14.9599	10.0333	23.8935	chloroplast heat shock protein 70-2
itb11g19340.t1	38.8132	30.3536	62.0084	DUF952 domain containing protein
itb01g21210.t3	20.9491	17.8006	33.4864	protein phosphatase 5.2
itb11g10740.t1	7.47721	4.79618	11.9613	periodic tryptophan protein
itb01g22210.t1	6.88278	5.01552	11.0125	presequence protease
itb01g26980.t1	20.9813	17.889	33.5754	trigalactosyldiacylglycerol2
itb13g26520.t1	7.41813	6.03335	11.8755	NAC (No Apical Meristem) domain transcriptional regulator superfamily protein
itb09g03570.t1	9.04085	5.07035	14.4795	sequence-specific DNA binding transcription factors;transcription regulators
itb11g12080.t4	13.5041	11.4194	21.6279	Protein of unknown function (DUF1295)
itb08g02910.t1	24.623	13.6319	39.4612	Protein of unknown function (DUF1350)
itb15g05660.t1	2.31838	0.803902	3.71591	Polynucleotidyl transferase, ribonuclease H fold protein with HRDC domain
itb12g11440.t1	0.745237	0.298683	1.19517	SCAR homolog
itb04g22870.t1	80.8543	56.6228	129.72	Albino or Glassy Yellow
itb11g08730.t1	11.9317	9.2378	19.1451	ARID/BRIGHT DNA-binding domain-containing protein
itb07g01300.t2	23.2684	1.74737	37.3394	cystatin-1
itb15g12350.t2	17.9874	13.7125	28.8856	Cytidine/deoxycytidylate deaminase family protein
itb05g13690.t1	21.1906	16.4629	34.0302	aminophospholipid ATPase
itb07g21140.t2	12.9918	7.54085	20.8679	Small nuclear ribonucleoprotein family protein
itb05g13870.t1	24.275	19.0862	39.011	ATPase family associated with various cellular activities (AAA)
itb01g02050.t1	10.0615	7.96115	16.1715	K+ uptake permease
itb01g29350.t1	17.5342	12.2046	28.2038	hydrolases, acting on acid anhydrides, in phosphorus-containing anhydrides;ATP-dependent helicases;nucleic acid binding;ATP binding;RNA binding;helicases
itb01g01430.t1	7.91002	5.26849	12.7405	DNA polymerase V family
itb13g26600.t1	19.3026	11.9917	31.1038	heat shock protein
itb04g07080.t1	8.97942	6.76581	14.4736	FtsH extracellular protease family
itb04g05660.t1	21.948	9.28351	35.386	Early-responsive to dehydration stress protein (ERD4)
itb04g11220.t2	17.2863	16.9238	27.8846	RNA recognition motif (RRM)-containing protein
itb03g22490.t1	8.411	6.77191	13.5753	sugar transporter protein
itb02g13160.t1	5.37983	3.9182	8.69391	IKI3 family protein
itb02g22550.t1	5.56065	2.86947	8.98834	homolog of yeast sucrose nonfermenting
itb04g11930.t1	12.4651	10.5448	20.1567	Tic22-like family protein
itb04g06860.t1	111.228	94.8097	179.918	polyubiquitin
itb04g29810.t1	16.6014	5.31928	26.855	Dof-type zinc finger DNA-binding family protein
itb05g17820.t1	7.37395	6.01914	11.9308	Phototropic-responsive NPH3 family protein
itb08g10180.t1	16.7325	12.7477	27.0733	phenylalanyl-tRNA synthetase class IIc family protein
itb04g29470.t1	28.184	19.4457	45.6117	Ras-related small GTP-binding family protein
itb10g15120.t1	50.2154	33.5395	81.2721	Plant protein of unknown function (DUF247)
itb02g15980.t1	9.89302	8.03493	16.0189	ABC2 homolog
itb15g00380.t1	4.44613	2.20315	7.19953	Duplicated homeodomain-like superfamily protein
itb07g03940.t1	19.198	16.3525	31.0871	glucosidase
itb10g00640.t2	13.4787	12.1493	21.8265	ABC1 family protein
itb15g17420.t1	16.4185	9.23561	26.5896	pumilio
itb05g25500.t1	14.479	13.8582	23.4753	monodehydroascorbate reductase
itb05g10030.t1	20.2216	16.007	32.8147	rRNA processing protein-related
itb12g18970.t1	8.52154	6.94691	13.8348	calcium-dependent protein kinase
itb11g08060.t1	83.5487	68.0412	135.654	chaperonin
itb13g19870.t2	5.59407	4.70116	9.08643	cyclin-dependent kinase E;1
itb05g23040.t1	9.7859	8.68186	15.8971	kinesin like protein for actin based chloroplast movement
itb11g10760.t1	21.8559	18.1381	35.5064	Protein of unknown function (DUF1644)
itb04g32600.t1	15.9618	12.6096	25.9352	LA RNA-binding protein
itb12g19950.t1	6.41099	5.70913	10.4198	elongation factor Ts family protein
itb02g10070.t1	13.3254	12.0301	21.6669	Alg9-like mannosyltransferase family
itb07g19770.t1	23.2689	15.2646	37.8422	histone acetyltransferase of the GNAT family
itb15g20580.t1	104.054	81.2962	169.292	eukaryotic translation initiation factor 4A1
itb04g32380.t1	42.1761	32.6106	68.6199	RNA binding
itb07g02740.t1	23.9505	20.4407	38.9866	TOPLESS-related
itb05g08510.t1	4.00795	2.02621	6.52603	recA DNA recombination family protein
itb14g21580.t1	9.92017	6.75335	16.1536	HIT zinc finger ;PAPA-1-like conserved region
itb04g09030.t1	135.764	70.0246	221.097	phosphate transporter 1;5
itb10g04420.t1	35.4423	21.2678	57.7455	DUF561 domain containing protein
itb01g22850.t1	140.871	123.455	229.543	polyol/monosaccharide transporter
itb01g10290.t1	20.495	10.0729	33.4281	Outward rectifying potassium channel protein
itb15g11460.t1	35.5264	32.8095	57.9455	Rubredoxin-like superfamily protein
itb01g28550.t1	0.774906	0.409375	1.26523	CW-type Zinc Finger
itb04g22850.t1	12.4709	9.54805	20.3802	Flavin containing amine oxidoreductase family
itb15g15770.t2	5.52205	4.09048	9.02547	SUPPRESSOR OF AUXIN RESISTANCE1
itb12g23810.t1	53.4952	47.1919	87.4507	salt-inducible zinc finger
itb03g24680.t2	0.918545	0	1.5016	ribonuclease P family protein / Rpp14 family protein
itb15g00640.t1	1.93848	0.35255	3.16999	UDP-glucosyl transferase 73D1
itb08g09150.t1	50.1547	32.0137	82.0281	HSP70-interacting protein
itb13g15700.t1	12.9767	5.66185	21.2346	soybean gene regulated by cold-2
itb15g19530.t1	128.76	124.868	210.728	ATPase, F0 complex, subunit B/B', bacterial/chloroplast
itb04g27120.t1	7.80042	3.00121	12.7839	Rhodanese/Cell cycle control phosphatase superfamily protein
itb11g02000.t1	3.71757	2.18818	6.09591	PHD finger family protein
itb10g13850.t5	8.8832	6.77075	14.5692	phytochrome interacting factor
itb01g12310.t1	31.526	15.5973	51.7278	fatty acyl-ACP thioesterases B
itb05g20690.t1	12.0845	7.88141	19.8381	Calcium-binding endonuclease/exonuclease/phosphatase family
itb01g32890.t1	2.69464	0.781395	4.42514	exocyst subunit exo70 family protein G1
itb07g05650.t1	1.42929	0.412812	2.34816	cyclic nucleotide-gated channel
itb02g16660.t1	16.9811	12.0825	27.9016	5'-3' exoribonuclease
itb04g23250.t1	53.9767	31.6614	88.6989	Glycosyl transferase, family
itb04g19280.t3	24.6276	21.5425	40.4748	ethylene-responsive element binding protein
itb15g17430.t1	8.90638	6.35208	14.6582	Thymidine kinase
itb04g04750.t1	5.94671	4.6467	9.78846	RNA binding (RRM/RBD/RNP motifs) family protein
itb14g00110.t1	10.2055	8.81941	16.8	GTP binding
itb10g09100.t1	8.08696	7.16897	13.3322	Plasma-membrane choline transporter family protein
itb10g17830.t2	18.0863	16.2704	29.8409	nuclear factor Y, subunit A7
itb13g18140.t1	13.3382	10.3073	22.0113	SMAD/FHA domain-containing protein
itb15g01200.t1	60.3248	54.648	99.5956	pleiotropic drug resistance
itb01g17190.t1	29.4331	23.3759	48.5968	FRIGIDA-like protein
itb11g11510.t1	34.2953	26.1475	56.631	Tudor/PWWP/MBT superfamily protein
itb01g35330.t1	32.9586	26.4873	54.4249	Glutathione S-transferase family protein
itb01g28200.t1	5.2184	4.7267	8.61833	DNA repair-recombination protein (RAD50)
itb02g14860.t1	6.70437	5.38889	11.0773	WW domain-containing protein
itb14g13470.t1	13.1857	10.4345	21.7976	ubiquitin-specific protease
itb04g33580.t1	8.32392	7.12769	13.7625	outer envelope protein of 80 kDa
itb05g16730.t1	9.90722	8.53854	16.3847	Domain of unknown function (DUF3598)
itb03g11420.t1	13.011	10.0384	21.5209	programmed cell death 2 C-terminal domain-containing protein
itb10g17390.t1	34.6159	26.3752	57.334	myo-inositol monophosphatase like
itb03g28290.t1	13.6826	8.79106	22.6761	OSBP(oxysterol binding protein)-related protein 4B
itb15g00440.t1	12.1161	6.575	20.0872	ACT-like superfamily protein
itb04g25090.t1	1.28744	0.548664	2.13532	indeterminate(ID)-domain
itb11g23250.t1	13.7312	10.0255	22.8148	DUF4079 domain containing protein
itb03g09250.t1	0.270323	0	0.449433	N-acetyl-l-glutamate synthase
itb07g20170.t1	7.52623	5.7722	12.5131	CBS domain-containing protein with a domain of unknown function (DUF21)
itb07g03070.t1	25.8862	22.6993	43.0653	protein containing PDZ domain, a K-box domain, and a TPR region
itb11g02050.t1	7.708	5.89874	12.8332	CCCH-type zinc finger protein with ARM repeat domain
itb15g13360.t1	24.9085	19.0363	41.4734	Nodulin MtN3 family protein
itb12g27830.t1	6.95782	6.71487	11.5869	Regulator of chromosome condensation (RCC1) family protein
itb09g18120.t1	5.02885	1.58526	8.38463	GDSL lipase
itb10g15960.t1	602.957	416.668	1005.38	ubiquitin-conjugating enzyme
itb03g04280.t1	13.5298	8.78669	22.5814	elicitor-activated gene 3-2
itb12g26600.t1	13.0645	6.82407	21.8413	Glycogen/starch synthases, ADP-glucose type
itb11g12870.t1	2.83412	1.19604	4.73956	BRI1-like
itb15g04960.t1	8.91688	5.17284	14.9226	cytochrome P450, family 94, subfamily D, polypeptide
itb03g16350.t4	12.6865	11.5372	21.2429	SC35-like splicing factor
itb08g08850.t1	20.3194	15.92	34.0356	Galactose oxidase/kelch repeat superfamily protein
itb05g10900.t1	4.86345	4.70593	8.15016	cryptochrome
itb03g27810.t1	222.631	159.141	373.512	C-CAP/cofactor C-like domain-containing protein
itb07g01310.t1	1727.43	1650.22	2899.57	cystatin B
itb15g13760.t1	22.2863	19.1537	37.4202	lipoamide dehydrogenase
itb06g15840.t1	9.564	6.38104	16.0769	HD-ZIP IV family of homeobox-leucine zipper protein with lipid-binding START domain
itb08g02410.t1	9.02294	7.93236	15.1816	mechanosensitive channel of small conductance-like
itb04g29930.t4	4.76538	2.82421	8.01844	DNA-binding protein with MIZ/SP-RING zinc finger, PHD-finger and SAP domain
itb05g03490.t2	13.1119	12.5085	22.0665	Protein of unknown function (DUF506)
itb14g04300.t1	19.8082	12.6693	33.3416	DUF3007 domain containing protein
itb05g04990.t1	7.95397	6.28745	13.3907	pentatricopeptide (PPR) repeat-containing protein
itb01g23160.t1	12.0893	7.61083	20.3592	FtsJ-like methyltransferase family protein
itb04g02800.t1	6.40819	4.17571	10.7945	SNF2 domain-containing protein / helicase domain-containing protein
itb01g33500.t1	4.08652	1.40511	6.88783	EF hand calcium-binding protein family
itb05g20820.t1	43.004	34.954	72.4981	Nucleolar GTP-binding protein
itb10g23630.t1	258.908	144.159	436.86	pathogenesis-related gene
itb07g18940.t1	10.306	9.14075	17.3928	CLIP-associated protein
itb03g13130.t1	9.09573	6.77135	15.3662	AAA-type ATPase family protein
itb01g16070.t1	8.58099	7.3404	14.5105	TBP-associated factor
itb14g18090.t1	34.6339	25.081	58.5927	translocon at the inner envelope membrane of chloroplasts
itb12g27040.t1	52.0594	32.8825	88.108	O-methyltransferase
itb15g20720.t1	60.2572	43.7164	102.005	C2H2-like zinc finger protein
itb09g27620.t1	21.3241	20.0555	36.1029	CAAX amino terminal protease family protein
itb08g00700.t1	9.58428	6.50953	16.2323	AT-hook motif nuclear-localized protein
itb04g28290.t1	7.17934	4.45155	12.1784	damaged DNA binding
itb14g19730.t5	4.25922	1.74653	7.23573	Transcription factor jumonji (jmj) family protein / zinc finger (C5HC2 type) family protein
itb02g16730.t1	7.77628	6.36241	13.226	zinc finger (C3HC4-type RING finger) family protein
itb15g05890.t1	24.7253	15.8075	42.0703	light-mediated development protein 1 / deetiolated1 (DET1)
itb15g13570.t1	280.294	173.596	477.026	Drought-responsive family protein
itb05g26860.t1	3.8843	3.46655	6.61063	Alpha amylase family protein
itb14g00220.t1	14.9237	8.97959	25.4044	MAK16 protein-related
itb15g22290.t1	27.6141	18.4707	47.013	Zinc-binding alcohol dehydrogenase family protein
itb02g09740.t1	56.4778	37.883	96.1609	methionine sulfoxide reductase B
itb08g12190.t2	4.05049	3.94118	6.89703	Calmodulin-binding transcription activator protein with CG-1 and Ankyrin domains
itb15g07340.t2	9.53596	6.42164	16.2506	AMP deaminase, putative / myoadenylate deaminase, putative
itb10g21860.t1	9.27349	5.39421	15.8388	Beta-glucosidase, GBA2 type family protein
itb02g03230.t1	10.6437	7.81905	18.1919	Remorin family protein
itb09g20230.t3	6.14492	4.43426	10.5077	GTP-binding protein Obg/CgtA
itb11g15390.t2	8.70209	6.39598	14.8839	photosystem II stability/assembly factor, chloroplast (HCF136)
itb07g11490.t1	6.45085	5.18551	11.0358	plant U-box
itb01g20700.t2	14.8892	12.786	25.474	IAP-like protein
itb02g16570.t1	47.1081	35.4869	80.6174	NDH dependent flow
itb05g00220.t1	34.192	28.5571	58.5166	aspartate kinase
itb14g06720.t1	9.48874	8.77631	16.2493	ATP binding;leucine-tRNA ligases;aminoacyl-tRNA ligases;nucleotide binding;ATP binding;aminoacyl-tRNA ligases
itb08g09610.t1	29.6828	24.7304	50.8643	KNOTTED-like homeobox of Arabidopsis thaliana
itb12g27930.t1	1.43562	0.508169	2.46243	diacylglycerol kinase
itb13g03930.t1	2.82606	1.67948	4.84743	RNA-binding CRS1 / YhbY (CRM) domain protein
itb04g04690.t2	24.1144	22.4979	41.3761	SWAP (Suppressor-of-White-APricot)/surp domain-containing protein / D111/G-patch domain-containing protein
itb02g14180.t1	12.5045	11.6073	21.4699	BTB and TAZ domain protein
itb11g12150.t1	322.698	263.151	554.129	B-S glucosidase
itb08g12610.t1	11.5893	8.05534	19.9239	cytochrome P450, family 81, subfamily D, polypeptide
itb05g00040.t1	12.3036	8.32547	21.1785	PCF11P-similar protein
itb01g12370.t1	18.1523	15.5737	31.3034	copper/zinc superoxide dismutase
itb15g10310.t2	8.71782	8.0084	15.034	multiple chloroplast division site
itb08g02540.t1	2.77742	0.812257	4.79053	Wall-associated kinase family protein
itb04g33070.t1	6.8735	6.30186	11.8586	ALBINA
itb15g07200.t1	13.0838	11.0979	22.5791	Thiamine pyrophosphate dependent pyruvate decarboxylase family protein
itb03g00840.t1	8.7892	6.71836	15.1749	NHL domain-containing protein
itb12g15770.t1	18.7675	10.3354	32.4079	copper ion binding;electron carriers
itb02g03940.t1	11.9105	7.66594	20.5723	Acyl-CoA N-acyltransferases (NAT) superfamily protein
itb10g11640.t1	4.29987	3.73671	7.42787	zinc finger (Ran-binding) family protein
itb02g14970.t1	14.402	8.86482	24.8881	cellulose synthase like E1
itb15g00250.t2	9.86938	7.35412	17.071	RNApolymerase sigma-subunit F
itb02g15000.t1	8.79617	7.94106	15.2214	NOL1/NOP2/sun family protein / antitermination NusB domain-containing protein
itb14g14340.t3	5.95387	4.3833	10.3111	UBP1-associated protein 2A
itb08g06840.t1	20.7143	15.8014	35.8745	methyltransferases
itb04g02280.t1	3.25943	0.606148	5.64616	glycine-rich protein
itb12g07520.t1	4.58011	2.9212	7.93813	polyribonucleotide nucleotidyltransferase, putative
itb14g01390.t4	0.750257	0	1.30036	lipid phosphate phosphatase
itb09g01840.t1	12.1806	10.0209	21.121	SWIB complex BAF60b domain-containing protein
itb05g18350.t1	26.0239	17.1558	45.1322	Alternative splicing regulator domain containing protein
itb04g28260.t1	2.71849	1.02207	4.71828	Protein of unknown function (DUF1313)
itb05g21590.t1	20.9775	18.1362	36.4356	Small GTP-binding protein
itb03g25050.t1	12.2725	9.83035	21.317	Peptidase C78, ubiquitin fold modifier-specific peptidase 1/
itb07g07620.t1	2.37081	0.610796	4.1182	receptor serine/threonine kinase, putative
itb09g01800.t1	0.54822	0.218336	0.952417	phragmoplast orienting kinesin
itb04g09770.t1	24.5771	12.1602	42.7081	triglyceride lipases;triglyceride lipases
itb08g07480.t1	15.3551	12.3569	26.6924	FAR1-related sequence
itb05g16420.t1	23.8272	14.4048	41.4264	Calcium-binding EF-hand family protein
itb15g15420.t2	28.7103	21.4107	49.9492	MBOAT (membrane bound O-acyl transferase) family protein
itb15g02590.t1	2.70965	1.42633	4.7183	RNA binding;RNA binding
itb03g17320.t1	6.54428	0.398302	11.4038	phosphoenolpyruvate carboxylase kinase
itb13g16600.t1	36.1964	31.7925	63.0802	rotamase FKBP
itb13g18840.t1	0.21713	0	0.378693	putative protein kinase
itb11g07980.t1	4.9096	3.80873	8.56356	DNA binding
itb10g06480.t1	16.6647	7.67518	29.0691	PPPDE putative thiol peptidase family protein
itb09g16870.t1	15.9094	10.1128	27.776	high chlorophyll fluorescence
itb15g09920.t1	17.5662	5.85137	30.6726	Mitochondrial substrate carrier family protein
itb13g07970.t1	26.836	19.7171	46.8649	polymerase gamma
itb15g06260.t1	3.54874	2.68913	6.19768	SLOW GROWTH
itb05g21860.t1	21.8796	17.8753	38.2201	Amino acid kinase family protein
itb06g24200.t1	148.744	130.264	259.88	actin
itb02g09250.t2	0.695888	6.12738e-06	1.21651	Magnesium transporter CorA-like family protein
itb05g24900.t1	10.895	10.5586	19.0489	RNA binding;GTP binding
itb05g03300.t1	9.55955	6.49089	16.7274	purine biosynthesis
itb12g18820.t1	13.5194	10.9842	23.6633	Galactose mutarotase-like superfamily protein
itb10g00540.t1	23.2199	20.8591	40.653	Plastid-lipid associated protein PAP / fibrillin family protein
itb09g06690.t5	15.6258	14.4463	27.3629	HSI2-like
itb09g11570.t1	5.18382	2.8776	9.07977	KDPG and KHG aldolase domain containing protein
itb01g33190.t1	1.25496	0.367901	2.20033	CYCLIN D3;1
itb12g02020.t1	6.78536	1.21307	11.8971	YELLOW STRIPE like
itb12g11050.t1	8.82367	6.76462	15.4832	thylakoid ATP/ADP carrier
itb11g06950.t1	5.26612	4.8414	9.24287	non-photochemical quenching
itb05g01950.t1	2.43617	0.365869	4.27805	expansin A8
itb03g18110.t1	4.62087	3.82517	8.11956	tubulin-tyrosine ligases;tubulin-tyrosine ligases
itb04g24930.t1	9.68058	7.86271	17.0136	tRNAHis guanylyltransferase
itb01g33060.t1	30.6271	14.6364	53.845	cytochrome P450, family 81, subfamily F, polypeptide
itb15g14610.t1	4.68488	0.132261	8.24273	basic leucine-zipper
itb13g22750.t1	90.7525	69.9611	159.719	histidine-containing phosphotransmitter
itb13g21430.t1	28.9112	21.9395	50.882	RNA binding;abscisic acid binding
itb10g22260.t4	9.81685	7.17661	17.2777	Arginine and glutamate-rich 1 domain containing protein
itb15g18800.t2	7.54631	4.49553	13.2904	neurochondrin family protein
itb12g14920.t1	6.10985	4.61274	10.7607	ribosome biogenesis regulatory protein (RRS1) family protein
itb15g02080.t5	22.345	13.24	39.4311	BEL1-like homeodomain
itb04g12620.t1	0.250702	0.0204414	0.442965	BAK1-interacting receptor-like kinase
itb12g11480.t1	8.15081	6.45665	14.4167	D-alanine--D-alanine ligase family
itb04g10750.t1	6.35613	4.47849	11.2499	Mitochondrial transcription termination factor family protein
itb04g00220.t1	6.08776	4.90459	10.7754	cyclic nucleotide gated channel
itb12g10470.t1	11.1486	9.30541	19.7416	XB3 ortholog 5 in Arabidopsis thaliana
itb08g02490.t2	16.5114	16.0761	29.2435	Amino acid permease family protein
itb08g06200.t1	14.1379	9.05537	25.0524	K-box region and MADS-box transcription factor family protein
itb08g03620.t1	2.8072	1.88125	4.97476	Forkhead-associated (FHA) domain-containing protein
itb03g17570.t1	506.492	259.545	898.207	DNAJ homologue
itb08g09900.t1	0.222369	0	0.394626	sacI homology domain-containing protein / WW domain-containing protein
itb01g30460.t1	10.643	9.17911	18.8928	RH39
itb07g03130.t1	14.9125	12.3145	26.4966	antitermination NusB domain-containing protein
itb01g12660.t1	16.8995	13.364	30.0357	chloroplast RNA-binding protein
itb14g06330.t2	9.48247	7.56248	16.8635	shoot gravitropism 2 (SGR2)
itb07g03080.t1	91.4457	53.5662	162.701	TCP-1/cpn60 chaperonin family protein
itb12g16450.t1	3.49762	2.49095	6.22368	nuclear RNA polymerase A1
itb09g19170.t1	5.01336	4.78951	8.92411	BR-signaling kinase
itb11g12210.t2	2.36748	0.139072	4.21737	Translation elongation factor EF1A/initiation factor IF2gamma family protein
itb09g11080.t1	2.50085	1.13948	4.45617	GRAS family transcription factor
itb05g25250.t1	24.1284	17.5966	43.0716	Protein of unknown function (DUF1637)
itb13g24250.t1	185.388	113.665	330.971	winged-helix DNA-binding transcription factor family protein
itb01g28070.t3	13.9765	12.1777	24.9713	HARMLESS TO OZONE LAYER
itb08g06910.t1	6.27877	4.99542	11.2254	toprim domain-containing protein
itb14g02180.t1	4.61158	2.63277	8.24825	bZIP transcription factor family protein
itb02g06890.t1	11.5738	7.72313	20.7009	cyclin p2;1
itb04g24620.t1	14.8534	7.12582	26.5735	oxidoreductase, 2OG-Fe(II) oxygenase family protein
itb06g04350.t1	81.3598	61.799	145.59	magnesium ion binding;thiamin pyrophosphate binding;hydro-lyases;catalytics;2-succinyl-5-enolpyruvyl-6-hydroxy-3-cyclohexene-1-carboxylic-acid synthases
itb05g27860.t1	14.1585	10.1324	25.345	Per1-like family protein
itb01g18180.t3	10.0412	6.92777	17.9849	Cyclophilin-like peptidyl-prolyl cis-trans isomerase family protein
itb06g10420.t1	31.3552	15.0446	56.2108	Heat shock protein 70 (Hsp 70) family protein
itb15g19690.t1	6.2167	3.17989	11.1485	ascorbate peroxidase
itb12g14320.t2	23.7259	18.4787	42.5665	DCD (Development and Cell Death) domain protein
itb10g21410.t1	6.8137	6.27922	12.2272	tRNA synthetase class I (I, L, M and V) family protein
itb07g01950.t1	6.37305	5.25299	11.4573	3'-5'-exoribonuclease family protein
itb03g19310.t2	4.55623	4.45925	8.19693	RNA-dependent RNA polymerase family protein
itb03g18610.t2	8.12953	7.21059	14.6436	CwfJ-like family protein / zinc finger (CCCH-type) family protein
itb08g02560.t1	10.317	5.93619	18.5922	wall associated kinase-like
itb01g34700.t1	4.00441	2.89551	7.22008	inositol-pentakisphosphate 2-kinase
itb11g04070.t5	2.945	0.940803	5.30995	protein kinase C substrate, heavy chain-related
itb01g06680.t1	9.22084	7.93075	16.6416	heat shock transcription factor A4A
itb08g15430.t1	6.33099	5.6407	11.4289	RNA helicase family protein
itb06g26080.t1	8.34473	6.79066	15.072	Ribosomal protein L2 family
itb11g02950.t2	14.7663	12.936	26.7078	light-regulated zinc finger protein
itb14g16170.t1	7.78672	6.05324	14.094	RNAligase
itb03g28130.t1	24.618	19.126	44.6257	Plant protein 1589 of unknown function (A_thal_3526) domain containing protein
itb03g29260.t1	5.92359	4.94287	10.743	DNA/RNA polymerases superfamily protein
itb08g02690.t1	15.2392	9.39764	27.6395	nine-cis-epoxycarotenoid dioxygenase
itb05g28040.t2	3.14081	2.62421	5.7005	FTSH protease
itb13g09680.t4	7.54837	4.80383	13.7293	HAUS augmin-like complex subunit 4 domain containing protein
itb03g01090.t4	1.91877	0.788944	3.49011	CVP2 like
itb14g12820.t1	7.88725	5.16356	14.3501	GTP-binding family protein
itb01g34590.t2	10.2363	8.52825	18.6281	Maf-like protein
itb10g25800.t1	38.5882	25.3326	70.2468	farnesylated protein
itb01g09470.t2	3.39003	1.77185	6.18135	transducin family protein / WD-40 repeat family protein
itb14g05260.t1	36.5885	29.9532	66.7212	associated molecule with the SH3 domain of STAM
itb10g00700.t1	7.48045	5.30055	13.6463	AP2/B3-like transcriptional factor family protein
itb02g20590.t1	1550.1	1439.68	2828.79	Bifunctional inhibitor/lipid-transfer protein/seed storage 2S albumin superfamily protein
itb14g21720.t2	10.2513	8.32035	18.7081	DOMAIN OF UNKNOWN FUNCTION 724
itb12g06370.t2	21.9476	21.288	40.0966	RS2-interacting KH protein
itb11g06770.t1	15.141	10.8046	27.6689	HEAT SHOCK PROTEIN 89.1
itb01g00570.t2	28.1893	25.0138	51.5247	targeting protein for XKLP2
itb03g17800.t2	8.68905	6.90671	15.8989	Zn-dependent exopeptidases superfamily protein
itb02g24210.t1	9.02343	6.06245	16.5193	RNAse THREE-like protein
itb12g27190.t1	29.5477	24.0064	54.1341	Mitochondrial import inner membrane translocase subunit Tim17/Tim22/Tim23 family protein
itb10g22480.t1	22.5639	14.7483	41.3462	protein-protein interaction regulator family protein
itb14g08960.t1	7.90583	6.18746	14.4891	homolog of histone chaperone HIRA
itb03g14180.t1	36.684	13.6213	67.2467	ethylene responsive element binding factor
itb04g20610.t1	13.2878	8.90869	24.3756	chloroplast heat shock protein 70-1
itb05g00710.t1	7.05194	4.74809	12.937	MUTL-homologue
itb04g20950.t1	225.665	167.167	414.412	Peptidyl-tRNA hydrolase family protein
itb12g15080.t1	18.9447	12.2623	34.7985	DUF3119 domain containing protein
itb03g14620.t2	2.78703	1.69849	5.11981	Protein of unknown function (DUF3133)
itb12g25170.t1	2.67713	2.33385	4.91847	cleavage and polyadenylation specificity factor
itb03g19410.t1	51.7026	45.7294	95.0452	Glyoxalase/Bleomycin resistance protein/Dioxygenase superfamily protein
itb02g03200.t1	2.30654	0.895925	4.24367	pectin methylesterase
itb13g19940.t1	21.5981	15.1734	39.7921	high affinity K+ transporter
itb12g08080.t1	32.9496	27.7706	60.7372	lysine histidine transporter
itb12g22030.t1	13.7015	12.4795	25.2591	AT hook motif DNA-binding family protein
itb05g17460.t1	7.73332	7.2118	14.2569	NSP-interacting kinase
itb08g15540.t1	4.77166	3.07572	8.81048	DEAD/DEAH box helicase, putative
itb10g10340.t1	48.891	24.5896	90.3179	VACUOLAR SORTING RECEPTOR
itb10g16910.t3	3.33399	3.17115	6.15957	Nucleoporin autopeptidase
itb11g04580.t2	5.398	5.04516	9.98295	pyrimidin
itb04g29040.t1	21.7072	20.1421	40.1516	protein kinase 1B
itb11g05660.t1	4.98843	4.83855	9.23283	glutamate receptor 3.4
itb14g17810.t2	2.22662	1.08618	4.12673	Protein CHUP1, chloroplastic
itb15g08570.t1	171.823	149.542	318.61	one helix protein
itb04g30890.t1	12.5482	9.5336	23.2959	Acyl-CoA N-acyltransferase with RING/FYVE/PHD-type zinc finger domain
itb12g08810.t1	11.8682	10.5236	22.0337	Phosphatidylinositol N-acetylglucosaminyltransferase subunit Y domain containing protein
itb10g01370.t1	119.3	109.425	221.493	photosynthetic electron transfer C
itb01g21390.t1	11.5647	6.65886	21.4942	Fasciclin-like arabinogalactan family protein
itb02g23140.t1	8.73659	7.50103	16.2387	non-intrinsic ABC protein
itb11g23510.t1	14.4662	13.1705	26.9323	dicer-like
itb11g11600.t3	9.10811	8.88734	16.9612	Domain of unknown function (DUF298)
itb01g29180.t1	8.36877	7.04463	15.5851	Preprotein translocase SecA family protein
itb15g05460.t2	7.8033	5.48693	14.5418	ABA-responsive element binding protein
itb14g05620.t1	8.41111	6.67408	15.6939	sphere organelles protein-related
itb11g12560.t1	2.75537	0.629805	5.14122	Stress up-regulated Nod 19 domain containing protein
itb12g11700.t1	4.93005	4.58297	9.20065	serine/threonine protein kinase
itb12g21880.t1	10.1648	7.04121	18.977	disease resistance protein (TIR-NBS-LRR class)
itb01g30370.t1	3.05194	1.04946	5.69964	Pyridoxal phosphate (PLP)-dependent transferases superfamily protein
itb04g28430.t1	3.02954	1.01428	5.661	peptide transporter
itb06g04650.t2	3.2868	1.72766	6.14249	KH domain-containing protein
itb01g02970.t1	328.269	221.161	613.519	evolutionarily conserved C-terminal region
itb07g24390.t1	5.94571	4.41883	11.1126	nuclear RNA polymerase C2
itb15g00910.t1	2.97964	0.619341	5.57371	sequence-specific DNA binding transcription factors
itb04g31240.t2	3.23016	2.89765	6.04261	cyclophilin71
itb13g05010.t1	3.57431	1.62815	6.6866	BON association protein
itb12g24770.t3	6.96435	6.33235	13.0287	splicing factor-related
itb09g03950.t1	7.4516	1.03021	13.941	AGD2-like defense response protein
itb07g04540.t1	5.15377	3.30237	9.65602	beta-1,4-N-acetylglucosaminyltransferase family protein
itb04g32310.t2	12.1549	7.61114	22.7899	C2H2 zinc-finger protein SERRATE (SE)
itb05g06590.t1	7.19913	5.30985	13.5156	TATA-binding related factor (TRF) of subunit 20 of Mediator complex
itb01g29530.t1	6.35989	5.77281	11.9566	Zinc finger C-x8-C-x5-C-x3-H type family protein
itb10g18360.t4	8.90116	4.69528	16.7384	Aldolase-type TIM barrel family protein
itb05g10100.t3	5.7923	4.79296	10.8925	Thioredoxin superfamily protein
itb14g15410.t1	93.5008	59.9391	175.873	chaperonin-60alpha
itb12g21800.t1	5.89388	3.64285	11.0869	N-terminal C2 in EEIG1 and EHBP1 proteins domain containing protein
itb11g03600.t1	15.3514	11.4296	28.8883	phosphoenolpyruvate carboxylase
itb01g30890.t1	13.0681	2.92203	24.5975	sulfate transporter 1;3
itb14g10460.t1	11.7396	9.57952	22.1043	MORN (Membrane Occupation and Recognition Nexus) repeat-containing protein
itb01g30080.t1	23.7355	19.2847	44.7448	UDP-Glycosyltransferase superfamily protein
itb04g25240.t1	11.694	7.70603	22.0812	magnesium transporter
itb09g03360.t2	0.675767	0	1.27667	dynamin-related protein 3A
itb07g15190.t4	3.90646	3.58067	7.38148	F-box/RNI-like superfamily protein
itb02g14510.t3	0.232283	0	0.439234	Sec14p-like phosphatidylinositol transfer family protein
itb04g14850.t4	22.5872	16.1943	42.7258	SER/ARG-rich protein 34A
itb15g11970.t1	12.6418	7.9212	23.9215	L-Aspartase-like family protein
itb13g01910.t1	5.35755	1.77759	10.1422	low-molecular-weight cysteine-rich
itb05g02240.t1	4.02976	2.72572	7.63985	Sec20 family protein
itb03g24430.t20	3.14429	2.87698	5.96823	Golgin candidate
itb05g00380.t2	32.3993	13.466	61.5123	TEOSINTE BRANCHED 1, cycloidea, PCF (TCP)-domain family protein
itb15g19200.t1	6.51328	3.53432	12.3731	Cysteinyl-tRNA synthetase, class Ia family protein
itb02g18270.t1	46.8456	41.9147	89.0933	calcium sensing receptor
itb02g19910.t1	10.5262	4.8948	20.1046	Calmodulin binding protein-like
itb11g11200.t1	14.4525	12.8027	27.6118	uridylyltransferase-related
itb08g14840.t2	5.21589	4.8144	9.96595	spermidine synthase
itb03g12290.t1	1.70714	0.345757	3.26239	Eukaryotic aspartyl protease family protein
itb09g19820.t2	7.27517	5.87894	13.9188	adenine nucleotide transporter
itb15g12690.t1	23.5394	0.591561	45.0413	allene oxide synthase
itb04g23480.t1	2.7172	2.2421	5.19977	Protein of unknown function (DUF789)
itb06g05000.t1	6.82402	4.84384	13.0636	Acyl-CoA N-acyltransferase with RING/FYVE/PHD-type zinc finger protein
itb03g00120.t1	15.8402	15.0733	30.3255	Peptidase family M48 family protein
itb05g18730.t2	10.2011	9.5423	19.5524	Chaperone DnaJ-domain superfamily protein
itb14g01490.t1	4.98437	4.67751	9.55363	chloride channel E
itb03g27820.t1	3.40935	2.70871	6.54709	NAD(P)H dehydrogenase C1
itb15g03580.t1	28.5431	23.7458	54.9326	elongation factor family protein
itb04g15090.t3	2.42314	1.8486	4.6663	Ran BP2/NZF zinc finger-like superfamily protein
itb13g06080.t1	1.5614	1.36424	3.00831	armadillo repeat kinesin
itb15g21880.t1	11.8924	5.95596	22.9283	BRI1-associated receptor kinase
itb12g04340.t1	10.5042	8.365	20.2602	5'-AMP-activated protein kinase-related
itb02g01620.t1	1.34374	1.07755	2.59187	ATPase E1-E2 type family protein / haloacid dehalogenase-like hydrolase family protein
itb03g21460.t1	12.0832	5.69263	23.3083	WUS-interacting protein
itb14g16540.t1	2.51834	2.09584	4.86105	Polymerase/histidinol phosphatase-like
itb14g07600.t1	9.06762	8.1533	17.5224	ACD1-like
itb01g16920.t1	1.44097	0.684138	2.78648	heat-shock protein 70T-2
itb09g01900.t1	7.22814	3.72248	13.9845	Protein of unknown function (DUF1645)
itb02g22270.t1	8.87676	4.49118	17.1863	transferases, transferring glycosyl groups
itb06g15330.t1	12.7722	8.17731	24.7389	HMG (high mobility group) box protein
itb13g07490.t1	3.53978	2.7877	6.86181	protein arginine methyltransferase
itb12g16350.t2	3.64497	3.44952	7.06708	cinnamyl-alcohol dehydrogenase
itb07g03000.t1	2.0535	2.01067	3.98178	RNA polymerase II transcription mediators
itb12g06840.t1	15.2269	11.4549	29.526	starch synthase
itb05g26200.t3	4.07746	3.91881	7.9159	PapD-like superfamily protein
itb15g06410.t1	0.685819	0.059418	1.33327	ovate family protein
itb08g15170.t2	4.99315	4.11196	9.71383	3-oxo-5-alpha-steroid 4-dehydrogenase family protein
itb04g11990.t1	425.005	404.66	826.987	Glycine rich protein family domain containing protein
itb05g11530.t1	7.20953	6.37089	14.0297	Mog1/PsbP/DUF1795-like photosystem II reaction center PsbP family protein
itb12g17810.t1	9.1844	8.40639	17.8739	methyltransferases;copper ion binding
itb03g01160.t1	5.53974	4.43716	10.7846	FAD/NAD(P)-binding oxidoreductase family protein
itb14g17160.t1	14.4137	7.36081	28.0721	splicing factor PWI domain-containing protein
itb03g05630.t2	7.31928	5.97053	14.2722	Histone superfamily protein
itb15g10740.t1	25.4069	23.9819	49.5559	Patched family protein
itb05g01560.t8	0.152172	0	0.296932	Nuclear-pore anchor
itb07g01860.t1	8.66392	4.33667	16.9119	Protein of unknown function (DUF3411)
itb01g15260.t2	4.88815	3.61387	9.54454	Thioredoxin family protein
itb03g13540.t2	4.41955	2.77205	8.6504	phosphoenolpyruvate carboxylase-related kinase
itb10g20460.t1	5.17285	3.07919	10.1269	secretory carrier
itb12g02160.t2	1.53126	1.05516e-05	2.99836	signal recognition particle binding
itb11g05100.t2	2.61033	1.74157	5.11474	NAD(P)H dehydrogenase B1
itb08g01060.t1	1.52181	0.116433	2.98376	Lactate/malate dehydrogenase family protein
itb15g16990.t3	4.89621	2.56376	9.60534	catalytics
itb04g17510.t1	15.9895	14.8471	31.4512	NAC
itb01g32460.t1	9.99873	7.58619	19.6714	xylulose kinase-2
itb02g07120.t1	4.07217	1.13867	8.01224	pinoid-binding protein
itb05g20620.t1	54.0307	42.7068	106.482	30S ribosomal protein, putative
itb13g05290.t1	2.47838	2.03019	4.88618	ATP synthase subunit alpha
itb11g18200.t1	14.3428	12.4087	28.3021	Haloacid dehalogenase-like hydrolase (HAD) superfamily protein
itb04g27600.t1	3.43056	2.42489	6.78938	RNA-directed DNA methylation
itb12g08110.t4	3.27124	2.86017	6.49624	Rubisco methyltransferase family protein
itb06g13020.t1	2.15509	1.134	4.2879	lectin receptor kinase a4.1
itb09g29440.t1	13.0739	10.4152	26.0232	sorting nexin 2B
itb03g00110.t1	25.6373	17.1797	51.0691	DHBP synthase RibB-like alpha/beta domain
itb01g21560.t1	12.2544	11.8524	24.4284	RING/U-box superfamily protein
itb13g25670.t1	65.9116	50.3255	131.4	Chaperone protein htpG family protein
itb08g07810.t1	53.4633	50.306	106.591	Ycf3-interacting protein 1, chloroplastic
itb14g21030.t1	32.9893	32.0404	65.7781	C2H2 and C2HC zinc fingers superfamily protein
itb01g35740.t1	2.60601	0.380125	5.19855	Iron-Sulfur binding protein C terminal domain containing protein
itb12g02550.t1	4.8597	3.98018	9.70139	ankyrin repeat protein
itb05g20100.t2	14.7284	11.0785	29.4063	CCT motif family protein
itb14g06970.t1	8.39273	5.94413	16.7838	FAD-dependent oxidoreductase family protein
itb03g21060.t1	53.0664	46.0851	106.256	DnaJ/Hsp40 cysteine-rich domain superfamily protein
itb07g03480.t1	9.27368	7.7697	18.575	PLC-like phosphodiesterases superfamily protein
itb05g23170.t1	1.49126	0.847989	2.98986	U-box domain-containing protein kinase family protein
itb03g18350.t1	7.33835	6.40591	14.7215	Pyridoxal-5'-phosphate-dependent enzyme family protein
itb13g03980.t1	18.7506	15.3796	37.6292	HIT-type Zinc finger family protein
itb13g10320.t1	2.61578	2.16561	5.2545	tRNA/rRNA methyltransferase (SpoU) family protein
itb03g28930.t2	2.91172	1.34632	5.85129	P450 reductase
itb13g17820.t1	7.92751	7.24791	15.9315	Nuclear transport factor 2 (NTF2) family protein with RNA binding (RRM-RBD-RNP motifs) domain
itb03g07180.t6	0.380602	2.11426e-06	0.766585	Protein of unknown function (DUF726)
itb01g32360.t4	5.02226	3.8014	10.1156	indole-3-acetic acid inducible
itb04g28570.t1	7.27933	4.65109	14.6663	UDP-glucosyl transferase 76E12
itb12g05440.t1	49.8282	46.2184	100.685	Protein of unknown function (DUF1685)
itb02g10330.t1	11.2248	8.01304	22.696	sodium/calcium exchanger family protein / calcium-binding EF hand family protein
itb07g20370.t1	3.61251	2.14128	7.31032	NAD(P)-linked oxidoreductase superfamily protein
itb13g23640.t1	7.08075	3.14253	14.3445	sulfate transporter 3;1
itb11g13570.t1	4.61747	3.66779	9.36259	D-aminoacyl-tRNA deacylases
itb10g18900.t1	9.78965	6.11868	19.9213	subtilase family protein
itb14g09320.t2	1.80592	0.70019	3.67961	general transcription factor II H2
itb04g12170.t1	8.58066	5.86096	17.4997	Nucleic acid-binding proteins superfamily
itb06g17460.t1	0.874923	0.155871	1.78802	flavin-dependent monooxygenase
itb13g24340.t1	8.61396	7.46989	17.6124	ureidoglycolate amidohydrolase
itb12g06010.t1	6.06953	4.10623	12.422	CONSTANS-like
itb05g18190.t1	11.8292	10.1498	24.2288	SAP domain-containing protein
itb07g20070.t1	24.3697	16.2464	49.9395	ribosome recycling factor, chloroplast precursor
itb09g16190.t1	2.54194	1.7538	5.21254	plastid transcriptionally active
itb13g20330.t1	20.7936	19.5446	42.6744	Sterile alpha motif (SAM) domain-containing protein
itb01g04540.t1	4.33832	1.05114	8.91885	zinc finger (C2H2 type) family protein
itb07g17880.t1	8.68461	6.77562	17.8773	Seven transmembrane MLO family protein
itb12g18430.t1	13.547	7.29984	27.8886	glycosyl hydrolase 9C2
itb08g03780.t1	0.395247	0	0.814603	cytokinin oxidase
itb03g00360.t2	2.50655	1.96771	5.17055	TPX2 (targeting protein for Xklp2) protein family
itb01g26930.t1	55.8216	44.2566	115.163	chloroplast RNA binding
itb09g11070.t1	7.72025	6.78137	15.9423	Amino acid dehydrogenase family protein
itb12g23230.t1	12.882	11.388	26.6069	DHFS-FPGS homolog B
itb07g19990.t3	6.96169	6.27453	14.4079	Protein of unknown function (DUF581)
itb08g12950.t1	50.6144	48.762	104.981	PLAT/LH2 domain-containing lipoxygenase family protein
itb09g08970.t1	9.20224	7.45661	19.0967	shikimate kinase like
itb13g04760.t1	2.72281	2.39617	5.66898	DEA(D/H)-box RNA helicase family protein
itb12g12030.t1	2.05154	0.156531	4.28183	WUSCHEL related homeobox
itb08g05930.t1	2.96446	1.23991	6.19186	RNA-binding KH domain-containing protein
itb05g06630.t1	42.3319	28.819	88.4859	ELF4-like
itb04g28520.t2	6.91963	4.04745	14.4688	Neutral/alkaline non-lysosomal ceramidase
itb01g27120.t2	13.0237	5.88025	27.243	Endomembrane protein 70 protein family
itb13g24300.t1	5.82984	5.53444	12.2031	Protein of unknown function (DUF_B2219) domain containing protein
itb14g20940.t1	16.528	12.8546	34.5984	B-box type zinc finger protein with CCT domain
itb05g16850.t1	1.8191	1.30843	3.80836	UDP-glucose 6-dehydrogenase family protein
itb06g16220.t1	4.4559	3.0794	9.33408	basic helix-loop-helix (bHLH) DNA-binding superfamily protein
itb01g20840.t1	159.239	123.339	333.606	Heavy metal transport/detoxification superfamily protein
itb04g09530.t1	460.709	95.9275	965.845	MLP-like protein
itb07g18960.t1	3.6054	3.34715	7.56712	RNI-like superfamily protein
itb09g12730.t2	4.08099	1.29531	8.57106	IQ-domain
itb01g07500.t1	9.93237	7.24437	20.8712	Disease resistance protein (CC-NBS-LRR class) family
itb09g31070.t1	21.6324	16.734	45.4866	methylenetetrahydrofolate reductase
itb02g11430.t3	0.124861	0	0.262603	Domain of unknown function (DUF1995)
itb07g00560.t1	1.17915	0.0806705	2.48891	Protein of unknown function (DUF3049)
itb14g18320.t2	6.60805	4.41728	13.9622	Cystathionine beta-synthase (CBS) family protein
itb07g20010.t1	3.56767	2.82465	7.54642	FZO-like
itb07g07610.t1	5.0477	2.07272	10.6795	Malectin/receptor-like protein kinase family protein
itb10g19990.t1	338.935	261.671	717.467	dormancy-associated protein-like
itb04g25100.t1	2.65587	1.79209	5.62535	2-oxoglutarate (2OG) and Fe(II)-dependent oxygenase superfamily protein
itb03g22480.t1	11.3685	6.8461	24.0821	adenylate kinase family protein
itb14g19510.t1	1.95436	1.89114	4.14286	phospholipid sterol acyl transferase
itb03g19550.t2	11.2988	10.725	23.9554	RNA-binding protein-related
itb12g22380.t1	3.88912	3.31233	8.25719	SAC3/GANP/Nin1/mts3/eIF-3 p25 family
itb14g18130.t1	27.6825	22.1629	58.8408	with no lysine (K) kinase
itb01g13890.t3	3.91324	2.73763	8.32812	P-loop containing nucleoside triphosphate hydrolases superfamily protein
itb12g26960.t1	6.60049	5.4954	14.0537	Lung seven transmembrane receptor family protein
itb06g01040.t1	516.697	340.783	1100.36	BURP domain-containing protein
itb05g14030.t1	43.3791	41.063	92.4233	DERLIN-1
itb01g26990.t1	10.1641	9.3455	21.661	Protein of unknown function (DUF3531)
itb11g08010.t1	1.96294	1.58103	4.18386	photosystem I light harvesting complex gene
itb09g11020.t1	3.37314	2.83317	7.21612	calmodulin like
itb06g21850.t3	2.00385	0.744285	4.29446	cytochrome P450, family 81, subfamily K, polypeptide
itb12g24960.t1	2.52309	1.18822	5.41592	Plant invertase/pectin methylesterase inhibitor superfamily
itb10g06510.t1	3.89539	2.20866	8.37839	disease resistance protein (TIR-NBS-LRR class), putative
itb15g00110.t1	11.2653	9.5557	24.2886	TCP family transcription factor
itb14g21730.t1	9.04049	8.4844	19.544	myb-like transcription factor family protein
itb09g13460.t1	3.72743	2.90555	8.05822	zinc finger protein
itb14g18230.t1	7.97106	6.10668	17.2474	cytokinin response factor
itb04g04980.t1	16.6761	14.2414	36.1491	Putative lysine decarboxylase family protein
itb01g16270.t1	2.29317	1.73964	4.97641	IQ calmodulin-binding motif family protein
itb10g16950.t1	13.2518	11.3288	28.7792	Coproporphyrinogen III oxidase
itb04g20220.t1	4.91761	3.08524	10.6931	GATA transcription factor
itb01g07160.t1	3.19756	2.84312	6.97216	Peptidase S41 family protein
itb12g01010.t8	1.20475	0.519916	2.62858	glutamate receptor 3.6
itb08g06990.t2	2.59932	2.13113	5.67813	Ubiquitin C-terminal hydrolases superfamily protein
itb12g03860.t1	19.5625	12.7192	42.7743	3-ketoacyl-CoA synthase
itb14g20830.t5	4.87641	4.7046	10.6628	sequence-specific DNA binding;sequence-specific DNA binding transcription factors
itb15g00780.t2	3.42907	2.50357	7.53403	Pentatricopeptide repeat (PPR) superfamily protein
itb10g14080.t1	1.49469	0.794982	3.28536	Outer arm dynein light chain 1 protein
itb08g17400.t2	6.23541	6.08174	13.7137	cyclin-related
itb13g26560.t1	4.35175	3.70124	9.62278	Di-glucose binding protein with Leucine-rich repeat domain
itb13g24260.t2	1.28991	1.20525	2.8552	zinc knuckle (CCHC-type) family protein
itb07g04670.t2	50.2981	49.1521	111.462	alanine-2-oxoglutarate aminotransferase
itb11g01980.t1	10.3823	3.82873	23.068	Protein of unknown function, DUF642
itb12g14970.t1	26.6604	14.0267	59.3961	Terpenoid cyclases family protein
itb06g11950.t1	9.56165	2.74484	21.3102	cytochrome P450, family 76, subfamily C, polypeptide
itb07g08540.t1	4.99499	4.50995	11.1333	Zinc-binding dehydrogenase family protein
itb06g04420.t5	2.7715	2.40996	6.18555	TRF-like
itb09g13500.t1	7.67152	3.3522	17.1431	Protein of unknown function (DUF620)
itb15g09720.t1	2.1624	1.27473	4.83343	rho guanyl-nucleotide exchange factor
itb07g08150.t1	35.9067	18.5878	80.3722	homolog of carrot EP3-3 chitinase
itb04g28000.t2	6.5846	3.45602	14.7624	Sgf11 (transcriptional regulation protein) domain containing protein
itb13g04690.t3	8.78979	7.16773	19.7237	Nucleic acid-binding, OB-fold-like protein
itb02g01370.t1	13.2168	11.4864	29.664	calcineurin B-like protein
itb14g07500.t2	1.31698	0.848782	2.95615	phytochromobilin:ferredoxin oxidoreductase, chloroplast / phytochromobilin synthase (HY2)
itb03g21870.t1	2.69442	2.49698	6.05736	Calcium-dependent lipid-binding (CaLB domain) family protein
itb07g13060.t1	10.3455	5.8065	23.2692	Protein of unknown function, DUF584
itb11g10570.t2	5.21278	1.9586	11.7304	gibberellin 3-oxidase
itb09g05650.t2	5.65578	4.14602	12.7399	Pseudouridine synthase family protein
itb01g06210.t1	2.95987	1.14112	6.68194	Protein of unknown function (DUF688)
itb05g04500.t1	16.3144	1.32945	36.9103	cytochrome P450, family 87, subfamily A, polypeptide
itb15g14170.t1	6.42928	4.60984	14.5481	haloacid dehalogenase-like hydrolase family protein
itb08g07080.t1	11.7824	6.57425	26.662	SBP (S-ribonuclease binding protein) family protein
itb07g20520.t1	4.64489	4.4791	10.5143	DEGP protease
itb13g23620.t1	2.84483	0.860779	6.45392	Leucine-rich repeat (LRR) family protein
itb03g23100.t1	11.2284	8.74328	25.5038	cycloartenol synthase
itb04g04550.t3	1.97511	1.59589	4.48949	tetratricopeptide repeat (TPR)-containing protein
itb06g15910.t1	5.46095	4.91147	12.4156	NDH-dependent cyclic electron flow
itb01g01620.t1	12.2222	4.11505	27.7964	calmodulin-like
itb10g04140.t1	6.25537	4.24711	14.2569	SCP1-like small phosphatase 4b
itb09g10800.t1	685.635	91.15	1563.31	lipid transfer protein
itb14g10550.t3	13.0908	8.04087	29.9015	U2 snRNP auxiliary factor small subunit, putative
itb04g20350.t1	2.27277	1.10119	5.19196	leucine-rich repeat transmembrane protein kinase family protein
itb08g04290.t1	9.19601	8.90024	21.0282	phospholipase A 2A
itb05g14050.t1	11.0495	8.91188	25.438	Leucine-rich repeat transmembrane protein kinase protein
itb12g03450.t1	2.0292	0.429427	4.6725	Late embryogenesis abundant (LEA) protein
itb02g23660.t1	6.631	2.69356	15.2752	multidrug resistance-associated protein
itb04g23910.t2	2.50034	2.0159	5.76088	thiamin pyrophosphokinase1
itb06g02030.t1	12.3367	10.0711	28.4327	K+ transporter
itb10g00350.t3	9.52734	6.5375	22.0119	vesicle associated protein
itb03g19790.t1	3.18746	1.5077	7.37038	Curculin-like (mannose-binding) lectin family protein
itb13g22800.t1	2.86614	0.919941	6.6433	DNAse I-like superfamily protein
itb05g23380.t1	30.5529	9.67217	71.0957	GAST1 protein homolog
itb08g14770.t2	14.0572	11.6839	32.7648	splicing factor PWI domain-containing protein / RNA recognition motif (RRM)-containing protein
itb06g18570.t1	2.87611	1.40272	6.70698	ROP-interactive CRIB motif-containing protein
itb15g24090.t1	33.7422	11.1631	78.7789	terpene synthase
itb01g12120.t1	8.9706	4.35727	20.952	proline extensin-like receptor kinase
itb03g19030.t1	8.55546	3.44249	20.0315	CCCH-type zinc finger family protein
itb02g23730.t1	5.18224	2.73149	12.1367	CBL-interacting protein kinase
itb10g25890.t3	15.122	10.5587	35.4283	Alanyl-tRNA synthetase, class IIc
itb13g11960.t4	2.86653	2.12364	6.7181	Man1-Src1p-C-terminal domain containing protein
itb13g23870.t3	4.47429	3.62065	10.4943	Saposin-like aspartyl protease family protein
itb07g19190.t1	2.45108	1.7779	5.75138	cellulose synthase A4
itb01g24350.t2	8.89757	4.02013	20.9332	response regulator
itb03g16690.t1	3.6564	3.3679	8.60952	C2H2-type zinc finger family protein
itb08g14310.t1	19.2879	15.3046	45.4387	Oxidoreductase, zinc-binding dehydrogenase family protein
itb08g16710.t1	1.20687	1.15545	2.84377	Dihydroxyacetone kinase
itb15g06730.t3	4.01459	3.03429	9.48421	WRKY DNA-binding protein
itb10g19930.t1	69.9178	47.6058	166.089	Protein E6
itb03g06890.t1	1.45852	1.25426	3.47039	ferredoxin-NADP(+)-oxidoreductase
itb02g02980.t1	0.894948	0.505555	2.13721	glutamate receptor 2.8
itb04g26960.t1	4.84884	2.28941	11.5827	RAB GTPase homolog A5B
itb07g07720.t2	1.25514	0.72452	2.99927	Metallo-hydrolase/oxidoreductase superfamily protein
itb06g07700.t1	1.01319	0.507795	2.42634	poly(A) polymerase
itb01g32290.t1	27.6474	25.1456	66.29	AGAMOUS-like
itb03g06710.t2	1.2757	1.21482	3.0616	PLAC8 family protein
itb08g02190.t2	0.881325	0.595028	2.12022	extra-large GTP-binding protein
itb02g25170.t1	59.8695	16.74	144.159	blue-copper-binding protein
itb03g13680.t1	1.96119	1.00015	4.72316	DEAD box RNA helicase (PRH75)
itb08g15450.t5	2.8034	1.84374	6.75422	zinc ion binding
itb12g20640.t1	2.06115	1.46152	4.96766	GATA type zinc finger transcription factor family protein
itb06g24520.t1	13.9481	9.8414	33.6637	cytochrome P450, family 78, subfamily A, polypeptide
itb03g07200.t1	2.53785	0.738823	6.13568	ferulic acid 5-hydroxylase
itb02g15970.t1	3.48925	2.17392	8.45206	cyclic nucleotide-binding transporter
itb11g05670.t1	5.96952	4.83977	14.4635	glutamate receptor
itb08g03110.t3	3.09964	1.17671	7.51089	Basic-leucine zipper (bZIP) transcription factor family protein
itb07g15010.t1	4.6704	4.26302	11.3384	cytochrome P450, family 82, subfamily C, polypeptide
itb05g13940.t1	23.1014	19.7899	56.1249	subunit NDH-M of NAD(P)H:plastoquinone dehydrogenase complex
itb01g31350.t2	0.627796	5.12524e-09	1.52619	FAM91 N-terminus domain containing protein
itb01g34970.t1	1.9345	1.8553	4.70472	plastid developmental protein DAG, putative
itb03g13690.t1	2.46041	1.21297	6.01612	glycosyltransferase
itb03g07920.t3	0.963794	0.0102136	2.36381	SIN-like family protein
itb12g22980.t1	1.54999	1.07727	3.80868	FIZZY-related
itb01g33410.t1	4.6872	2.14663	11.5293	Subtilisin-like serine endopeptidase family protein
itb10g01110.t1	0.986881	0.717833	2.43996	DNA topoisomerase, type IA, core
itb08g16450.t2	1.80082	1.65443	4.47942	glycerol-3-phosphate acyltransferase
itb05g21580.t1	2.42125	0.986021	6.03141	NmrA-like negative transcriptional regulator family protein
itb06g08610.t2	13.3285	10.0625	33.2781	calmodulin-binding family protein
itb12g27550.t1	4.24831	4.11989	10.6398	Tumour-associated protein domain containing protein
itb04g29890.t1	23.379	2.53722	58.7006	LOB domain-containing protein
itb02g13760.t1	1.42477	1.27335	3.58125	tryptophan aminotransferase related
itb10g07700.t1	9.51184	6.9318	23.9283	acetyl CoA:(Z)-3-hexen-1-ol acetyltransferase
itb15g02880.t1	5.35396	2.22063	13.4708	peroxidase
itb04g33130.t1	0.884882	0.549978	2.22996	Saccharopine dehydrogenase
itb11g18340.t1	9.13522	5.2062	23.0284	GDSL-like Lipase/Acylhydrolase superfamily protein
itb04g26920.t1	3.71435	2.6845	9.36457	AGC (cAMP-dependent, cGMP-dependent and protein kinase C) kinase family protein
itb14g11550.t1	9.89136	1.7357	24.9381	O-methyltransferase family protein
itb12g27130.t3	1.45441	1.1793	3.66875	DNA mismatch repair protein MutS, type
itb06g14490.t1	1.96003	1.4213	4.96556	Pentatricopeptide repeat (PPR-like) superfamily protein
itb15g23760.t1	3.55829	0.383144	9.0246	cytochrome P450, family 71, subfamily B, polypeptide
itb11g06400.t3	0.864634	0.613969	2.19555	AMP-dependent synthetase and ligase family protein
itb05g26130.t1	3.32657	2.13225	8.45804	myosin
itb04g11240.t1	7.34588	5.42474	18.6979	HXXXD-type acyl-transferase family protein
itb07g05830.t1	4.5891	1.8098	11.7051	CASP-like protein 4D1
itb05g16430.t1	10.99	5.60962	28.0763	expansin A10
itb12g27560.t1	3.96551	2.32813	10.1494	Got1/Sft2-like vescicle transport protein family
itb02g11300.t1	1.02916	0.371526	2.65637	Terpenoid cyclases/Protein prenyltransferases superfamily protein
itb12g07550.t3	1.83309	0.966511	4.73193	zinc finger (CCCH-type) family protein / RNA recognition motif (RRM)-containing protein
itb04g15130.t1	6.20209	0.959857	16.0572	glycosyl hydrolase 9B1
itb03g16300.t1	3.0157	1.24375	7.81134	expansin A6
itb09g08900.t1	4.30034	2.77128	11.1484	disease resistance family protein / LRR family protein
itb03g24160.t1	8.87118	7.57756	23.0667	UbiA prenyltransferase family protein
itb14g02510.t1	6.89217	3.36512	17.9367	DNAJ heat shock family protein
itb10g05980.t1	0.79906	0.268314	2.09354	Cyclin family protein
itb06g13780.t2	0.19026	0	0.499567	zinc ion binding;transcription regulators
itb02g00570.t1	2.11967	0	5.56588	RAD3-like DNA-binding helicase protein
itb07g06100.t1	23.0388	19.2039	60.561	Cytochrome b561/ferric reductase transmembrane protein family
itb07g14510.t1	2.95508	1.5745	7.7897	cellulose synthase-like A02
itb09g23270.t1	8.40272	6.93065	22.2227	Zincin-like metalloproteases family protein
itb05g18070.t1	7.3674	2.35245	19.5697	Polynucleotidyl transferase, ribonuclease H-like superfamily protein
itb10g19230.t1	1.35424	1.26345	3.60733	Leucine-rich repeat receptor-like protein kinase family protein
itb10g00840.t1	2.64377	0.743404	7.06528	SKU5 similar
itb08g00790.t1	12.7116	10.9129	33.9805	Copper amine oxidase family protein
itb12g10270.t1	1.00986	0.289778	2.70023	receptor lectin kinase
itb13g18530.t1	3.35541	2.68426	9.0316	AUX/IAA transcriptional regulator family protein
itb02g25380.t2	1.51931	1.03578	4.0903	aspartate-glutamate racemase family
itb02g09980.t1	7.146	4.52675	19.2525	pathogenesis-related family protein
itb15g01740.t1	3.64846	2.03202	9.85055	F-box family protein
itb08g00570.t1	13.3839	12.7661	36.1992	copper chaperone for SOD1
itb03g07740.t3	9.28138	5.54325	25.2126	Cytochrome P450 superfamily protein
itb01g29070.t1	29.7421	20.2236	81.1839	cytochrome P450, family 716, subfamily A, polypeptide
itb02g04920.t1	7.29033	2.8586	19.9287	Protein of unknown function (DUF707)
itb02g08060.t1	11.0485	10.3969	30.2993	GBF's pro-rich region-interacting factor
itb08g01700.t1	16.844	14.6322	46.2934	Single hybrid motif superfamily protein
itb02g10710.t1	41.237	17.9791	113.334	Protein of unknown function (DUF2921)
itb04g23300.t2	8.18673	2.7028	22.6213	Adenine nucleotide alpha hydrolases-like superfamily protein
itb03g22060.t1	7.50868	3.55368	20.7815	Leucine-rich repeat family protein
itb08g07280.t1	1.61816	1.18752	4.48323	Tetratricopeptide repeat (TPR)-like superfamily protein
itb09g13490.t1	10.4566	4.95228	29.0427	Jojoba acyl CoA reductase-related male sterility protein
itb02g07930.t1	6.19332	4.73886	17.2279	squamosa promoter binding protein-like
itb07g06550.t1	2.41919	2.02245	6.73008	GRF1-interacting factor
itb07g00120.t2	1.70565	0.967777	4.74618	Ubiquitin-like superfamily protein
itb08g02770.t1	1.74284	1.21364	4.87169	cytochrome P450, family 707, subfamily A, polypeptide
itb05g08310.t1	8.90586	7.11427	24.9656	beta galactosidase
itb01g28180.t1	0.601193	0	1.68537	serine hydroxymethyltransferase
itb11g07680.t1	6.63058	6.14365	18.5935	Transmembrane amino acid transporter family protein
itb07g24470.t1	3.1671	2.3622	8.91547	exocyst complex component sec10
itb07g14170.t1	2.03806	0.320076	5.742	Serine carboxypeptidase S28 family protein
itb15g06060.t2	1.3647	0.222473	3.84869	HAD superfamily, subfamily IIIB acid phosphatase
itb14g03470.t1	4.22555	3.94933	11.9514	EF-TU receptor
itb14g17010.t1	33.6266	17.4014	95.1233	cytochrome P450, family 714, subfamily A, polypeptide
itb04g28870.t1	3.28729	2.23869	9.30634	SCARECROW-like
itb15g24230.t2	1.04645	0.58942	2.96671	DDB1-CUL4 associated factor
itb05g13440.t1	0.45513	0.102093	1.29352	Glycosyl hydrolase family protein
itb05g00060.t1	1.4505	1.12138	4.14674	STELAR K+ outward rectifier
itb04g27960.t1	1.97291	0.798992	5.66735	Leucine-rich repeat protein kinase family protein
itb03g03690.t6	0.479341	0.363908	1.38345	glutamate receptor 3.3
itb08g04030.t2	1.55761	0	4.50126	EXS (ERD1/XPR1/SYG1) family protein
itb01g10800.t1	2.89598	2.70788	8.37299	nuclear poly(a) polymerase
itb01g07510.t1	1.56235	1.32983	4.51853	NB-ARC domain-containing disease resistance protein
itb10g19460.t1	38.6946	7.56963	112.046	Cysteine proteinases superfamily protein
itb10g15600.t3	2.33503	1.32606	6.80152	Phosphoglycerate mutase family protein
itb09g09530.t2	4.80417	1.77297	14.0063	NAD(P)-binding Rossmann-fold superfamily protein
itb12g16430.t1	1.20854	1.0976	3.53058	NOD26-like intrinsic protein 5;1
itb12g03100.t1	0.950076	0.42577	2.79223	beta-galactosidase
itb15g22050.t1	2.87678	2.64224	8.56237	Integrase-type DNA-binding superfamily protein
itb04g31900.t1	0.350896	2.42901e-05	1.04441	transcription factor-related
itb09g25380.t2	1.16013	0.963103	3.454	Protein of unknown function (DUF3754)
itb07g15790.t2	0.537108	0	1.60044	CLP-similar protein
itb11g22920.t2	1.33063	1.67645e-07	3.97458	pyridoxin (pyrodoxamine) 5'-phosphate oxidase
itb01g34070.t1	0.85365	0.129092	2.58716	Homeodomain-like superfamily protein
itb01g27840.t3	0.469833	0.459757	1.42965	LETM1-like protein
itb13g16010.t2	3.44798	2.30712	10.4996	thylakoidal ascorbate peroxidase
itb13g17500.t1	11.374	6.87017	34.7282	vesicle-associated membrane protein
itb02g06140.t1	7.11735	5.84978	21.7591	FASCICLIN-like arabinoogalactan
itb08g06650.t1	3.51884	3.30843	10.8322	alpha/beta-Hydrolases superfamily protein
itb14g10410.t1	1.45071	1.05272	4.48036	Family of unknown function (DUF662)
itb09g09140.t1	5.09988	2.05079	15.899	FAD-binding Berberine family protein
itb10g18710.t1	0.881253	0.695348	2.76105	O-acetyltransferase family protein
itb09g05310.t1	1.30591	0.574384	4.10689	F-box family protein with a domain of unknown function (DUF295)
itb10g05050.t1	9.62895	2.08915	30.3233	hydroxy methylglutaryl CoA reductase
itb15g03590.t2	0.700762	0.469813	2.20756	calmodulin-domain protein kinase
itb01g09400.t1	4.07245	2.56915	12.8381	tonoplast intrinsic protein 4;1
itb11g05840.t1	3.43126	3.23789	10.8243	WRKY family transcription factor
itb15g21800.t1	9.55846	2.51789	30.1582	Leucine-rich receptor-like protein kinase family protein
itb01g31340.t4	2.38937	2.00549	7.5603	isoamylase
itb08g06340.t1	0.392754	0.318187	1.25204	Rho GTPase activation protein (RhoGAP) with PH domain
itb15g06590.t1	35.8633	25.6303	114.404	Peroxidase superfamily protein
itb02g22660.t1	0.768628	0.160428	2.45777	receptor like protein
itb03g21800.t1	1.91509	0.63688	6.12782	cytochrome P450, family 71, subfamily A, polypeptide
itb13g15630.t1	6.48784	3.56851	20.8185	pinoresinol reductase
itb14g15900.t1	0.294202	0.152029	0.954558	glutamate receptor 1.3
itb11g08820.t1	2.543	0.636272	8.27204	Plant protein of unknown function (DUF936)
itb09g19430.t1	3.89928	3.59622	12.7443	Plant invertase/pectin methylesterase inhibitor superfamily protein
itb14g09200.t1	0.729303	0.406592	2.38668	strictosidine synthase-like
itb02g09530.t1	4.26975	3.36676	14.0366	Bystin domain containing protein
itb01g31600.t1	1.07612	0.821062	3.53961	RNA-binding (RRM/RBD/RNP motifs) family protein
itb12g08210.t1	6.87136	3.39518	22.6665	Cupredoxin superfamily protein
itb05g15420.t1	0.832461	0.799919	2.78971	protein kinase-related
itb04g29630.t4	0.846399	0.651601	2.84886	BTB/POZ domain-containing protein
itb10g23260.t1	0.863928	0.198051	2.9199	Concanavalin A-like lectin protein kinase family protein
itb15g06900.t1	0.523079	0.37694	1.80221	TRICHOME BIREFRINGENCE-LIKE
itb04g33430.t2	3.77766	1.97704	13.1232	aldehyde dehydrogenase 3F1
itb15g11000.t1	10.322	5.52521	36.0636	phototropin
itb06g07830.t2	0.487871	0.310536	1.71328	Core-2/I-branching beta-1,6-N-acetylglucosaminyltransferase family protein
itb08g15020.t1	0.458256	0.37947	1.61486	nodulin MtN21 /EamA-like transporter family protein
itb14g19670.t1	89.5988	56.9332	316.047	Helicase protein with RING/U-box domain
itb09g06820.t1	2.93914	0.183846	10.567	cysteine-rich RLK (RECEPTOR-like protein kinase)
itb02g00370.t2	4.7143	4.01762	17.1246	GRAM domain-containing protein / ABA-responsive protein-related
itb10g16390.t1	1.40304	0.993902	5.17941	auxin response factor
itb05g08280.t1	0.321038	0.221916	1.18674	Alkaline-phosphatase-like family protein
itb03g20810.t1	0.334429	0.215637	1.24248	receptor kinase
itb05g17050.t1	1.82942	1.74311	6.8067	COBRA-like extracellular glycosyl-phosphatidyl inositol-anchored protein family
itb03g29400.t3	1.16163	0.000554175	4.32396	Translation initiation factor 3 protein
itb09g11930.t1	16.7379	10.1845	62.5258	Major facilitator superfamily protein
itb03g25350.t1	1.34191	0.552386	5.03124	expansin B2
itb01g01560.t1	0.682608	0.390273	2.57874	COPI associated protein domain containing protein
itb01g25720.t2	0.952231	0.130897	3.63565	Ankyrin repeat family protein
itb01g15080.t1	0.671318	0.615559	2.56866	Rho GTPase activating protein with PAK-box/P21-Rho-binding domain
itb09g13890.t1	0.288127	0.110503	1.10768	nuclear factor Y, subunit A10
itb02g10350.t1	0.521925	0	2.06196	glutamate receptor 2.5
itb01g06700.t1	22.0808	5.52114	87.3585	NOD26-like intrinsic protein 1;2
itb11g05780.t1	1.25618	1.06849	4.98371	S-locus lectin protein kinase family protein
itb07g23980.t1	0.450748	0.290814	1.80103	Cupin superfamily protein domain containing protein
itb14g15890.t1	2.16379	0.583124	8.87334	glutamate receptor 1.4
itb12g01810.t1	0.931248	0.319951	3.82606	glutamate decarboxylase
itb08g06100.t1	1.6191	1.24816	6.68023	Rhamnogalacturonate lyase family protein
itb13g05830.t7	0.45759	0.239732	1.89316	exostosin family protein
itb14g20480.t2	0.26218	0.18321	1.09062	MIRO-related GTP-ase
itb05g19690.t1	12.357	6.43327	52.1146	Late embryogenesis abundant (LEA) hydroxyproline-rich glycoprotein family
itb03g08380.t2	0.381261	0.313506	1.61401	Plant protein of unknown function (DUF827)
itb10g19490.t1	6.67211	1.21326	28.4103	senescence-associated gene
itb13g05020.t1	0.121037	0.087591	0.517005	Protein of unknown function (DUF810)
itb10g06900.t2	0.144317	0.0250182	0.626426	Hydroxyproline-rich glycoprotein family protein
itb04g30980.t1	0.239129	0.0796363	1.0393	Lecithin:cholesterol acyltransferase family protein
itb08g12740.t2	0.359217	0.261163	1.57463	Nucleoporin complex subunit 54 domain containing protein
itb01g06820.t1	7.87074	2.38481	34.6189	Leucine-rich repeat transmembrane protein kinase
itb05g01340.t1	1.22474	0.616535	5.46257	vascular related NAC-domain protein
itb02g07290.t2	2.34377	1.39077	10.5211	Transducin/WD40 repeat-like superfamily protein
itb01g30140.t1	26.245	25.0099	118.129	Protein kinase family protein with leucine-rich repeat domain
itb12g14570.t1	0.13186	0.0744287	0.601548	protein serine/threonine kinases;protein kinases;ATP binding;sugar binding;kinases;carbohydrate binding
itb06g11490.t1	34.1818	21.5457	157.274	Chlorophyll A-B binding family protein
itb01g34610.t1	0.474823	0.457666	2.18472	homeobox protein
itb15g07260.t1	0.338141	0.157509	1.56909	wall associated kinase
itb07g21690.t2	0.297568	0.0716888	1.40548	Disease resistance protein (TIR-NBS-LRR class) family
itb13g00150.t3	0.947927	0.0471183	4.53368	SECY homolog
itb05g02870.t1	0.719077	0.649242	3.46242	sedoheptulose-bisphosphatase
itb06g14680.t1	0.203768	0	0.981888	DNA-binding bromodomain-containing protein
itb02g13410.t1	0.573104	2.09254e-05	2.79583	ataxia-telangiectasia mutated
itb04g29540.t1	2.61144	1.99666	13.0178	Protein of unknown function (DUF1635)
itb08g17240.t1	2.00361	1.77012	10.0024	nitrate transporter2.5
itb10g04820.t1	0.231607	0.130483	1.15631	camelliol C synthase
itb01g00630.t1	1.84999	1.41867	9.55936	Arabidopsis RAC-like
itb12g07600.t1	4.17712	3.7569	21.6022	carbonic anhydrase
itb03g29390.t1	0.545527	0.474578	2.82247	Cellulose synthase family protein
itb09g15270.t1	0.636367	0.215982	3.3	Pectin lyase-like superfamily protein
itb01g03880.t1	0.452062	0.243461	2.38139	cardiolipin synthase
itb04g03080.t1	5.2543	4.82349	27.7606	uclacyanin
itb13g00770.t2	0.220488	0.127283	1.22202	Utp25, U3 small nucleolar RNA-associated SSU processome protein 25 domain containing protein
itb15g10290.t1	10.2511	8.01289	57.194	xylem cysteine peptidase
itb04g04850.t1	0.175128	0.141082	0.98026	myb domain protein
itb02g16010.t3	0.0770057	0.0343584	0.432881	ATP-binding cassette A2
itb12g18950.t1	1.97937	1.83386	11.2183	Disease resistance-responsive (dirigent-like protein) family protein
itb02g16870.t1	0.201039	0.182018	1.15262	Flavin-binding monooxygenase family protein
itb03g18290.t2	0.939297	0.412623	5.39752	nuclear factor Y, subunit A3
itb03g28710.t2	0.220025	0.190588	1.2726	GDSL-like Lipase/Acylhydrolase family protein
itb01g26340.t1	1.00473	0.854795	5.97363	S-adenosyl-L-methionine-dependent methyltransferases superfamily protein
itb02g10340.t1	0.274056	0.0504815	1.6686	glutamate receptor 2.7
itb10g15990.t1	0.12625	0.0429198	0.781259	Protein kinase family protein
itb02g26240.t1	0.374717	0.239901	2.36679	alpha-galactosidase
itb04g14910.t3	0.242175	0.0734015	1.55587	Kinase interacting (KIP1-like) family protein
itb02g11100.t1	2.61402	2.10932	16.9071	Wound-responsive family protein
itb12g22740.t2	0.114463	0.0637317	0.770714	UDP-XYL synthase
itb10g22060.t2	0.389456	0.00559765	2.97075	ubiquitin family protein
itb03g17750.t1	0.446452	0.161456	3.83495	RmlC-like cupins superfamily protein
itb07g06930.t1	8.74415	1.05772	77.054	Polyketide cyclase/dehydrase and lipid transport superfamily protein
itb15g10420.t1	0.413908	0.336016	3.67119	glyceraldehyde-3-phosphate dehydrogenase B subunit
itb06g07640.t4	0.232354	0.0333526	2.16404	NADP-malic enzyme
itb14g15480.t1	0.080611	0.0457715	0.832976	Protein of unknown function, DUF547
itb03g17420.t1	0.21081	0.180995	2.38444	hypothetical protein
itb01g32730.t2	0.0872377	0.0527713	1.02894	growth-regulating factor
itb03g28120.t4	0.100274	0.0875435	1.23717	heavy metal atpase
itb13g10330.t1	0.0816039	0.038953	1.18382	PA-domain containing subtilase family protein
itb01g17470.t1	0.118331	0	2.48616	PLANT HOMOLOGOUS TO PARAFIBROMIN
itb11g09070.t3	0.0628995	0	1.52517	ARM repeat superfamily protein
itb03g15570.t3	0.0246896	0.0134541	0.783406	Nucleotide-diphospho-sugar transferases superfamily protein
itb10g16510.t2	0.00877975	0	0.404884	conserved peptide upstream open reading frame
itb05g27250.t1	0.113476	0	5.58662	cytochrome P450, family 96, subfamily A, polypeptide
itb02g17460.t13	0.00413613	3.19968e-06	0.226117	histone-lysine N-methyltransferases
itb09g25470.t3	0.0212682	6.03765e-07	1.20637	BRCA2-like B
itb06g22960.t5	0.0162697	0	1.13559
itb09g10780.t5	0.00530165	5.0217e-10	0.426293	PAP/OAS1 substrate-binding domain superfamily
itb14g20920.t1	0.00565365	0	0.491071	dehydroquinate dehydratase, putative / shikimate dehydrogenase, putative
itb10g16740.t1	0.00656864	0.000100139	0.946107	CTC-interacting domain
itb01g00660.t5	0.00263261	0	0.386281	acyl-CoA oxidase
itb09g30640.t3	0.00716378	0.00424636	1.12765	Minichromosome maintenance (MCM2/3/5) family protein
itb02g05980.t4	0.00128392	0.00078621	0.220247	histidine kinase
itb09g28590.t1	0.000793883	2.41277e-05	0.305207	heat shock factor
itb14g19100.t3	0.000942223	1.07108e-09	0.369296	Helicase/SANT-associated, DNA binding protein
itb02g19350.t1	0.000878133	0.000257212	0.462011	signal recognition particle receptor alpha subunit family protein
itb12g03390.t1	5.7397e-05	0	0.268637	laccase
itb01g32610.t1	2.01688e-05	3.02312e-06	0.560582	glycosyl hydrolase family 10 protein / carbohydrate-binding domain-containing protein
itb09g15610.t1	1.66956e-06	0	0.80226	ATP binding cassette subfamily B1
itb02g10560.t4	2.12345e-08	0	0.512889	Protein kinase superfamily protein
itb04g29840.t4	1.59006e-09	0	0.310269	ROP interactive partner
itb15g02210.t4	1.7619e-09	0	0.885375	conserved hypothetical protein
