# Supplementary material for: Natural Allelic Variations in IbCHYR1–IbZnFR Complex Regulate Fusarium Root Rot Resistance in Sweet Potato
Source: Adv Sci (Weinh). 2025 Jun 26;12(33):e15202. doi: 10.1002/advs.202415202 (PMC12412572; doi:10.1002/advs.202415202)
Supplement: Supplementary file 7 — Supplemental Table 6 [file ADVS-12-e15202-s001.xlsx]

## Sheet: 781
Table S6. List of 781 and 592 DEGs exhibiting opposite trends in expression patterns between IbZnFR-OE plants and IbZnFR-Ri plants, compared to the WT, 10 DAP in a root rot field.
Gene ID	WT_FPKM	OE-Z32_FPKM	Ri-Z1_FPKM	Description
itb04g07460.t2	1.32574e-09	4.13251	0	Protein of unknown function (DUF1084)
itb01g12500.t7	3.10254e-09	9.27725	1.11442e-09	ABC-2 type transporter family protein
itb12g27870.t4	3.08297e-10	0.607349	0	RING/FYVE/PHD zinc finger superfamily protein
itb04g06620.t6	1.28197e-10	0.231416	0	ROP interactive partner
itb03g17440.t2	1.73031e-09	1.1785	0	O-Glycosyl hydrolases family 17 protein
itb07g00400.t2	8.5806e-09	0.59944	5.45189e-09	conserved hypothetical protein
itb05g04660.t2	8.05617e-06	59.1035	8.88935e-07
itb10g17320.t1	3.04958e-07	1.68964	0	K+ uptake permease
itb03g01170.t4	7.66027e-08	0.314054	1.18648e-10	Phosphoglycerate mutase-like family protein
itb05g02160.t3	1.42564e-07	0.339861	0	potassium transporter
itb15g11430.t1	2.3378e-06	0.618426	1.27828e-07	NIMA-related serine/threonine kinase
itb06g05950.t2	1.49807e-05	1.06261	0	P-loop containing nucleoside triphosphate hydrolases superfamily protein
itb15g11710.t2	1.41096e-05	0.502901	5.63705e-06	Plant protein of unknown function (DUF247)
itb09g14850.t3	1.64086e-05	0.249549	2.12936e-07	demeter-like
itb08g14360.t2	8.30575e-05	1.20817	1.61878e-05	basic leucine zipper
itb14g19520.t2	0.000424434	1.75814	0.000301018	ROP-interactive CRIB motif-containing protein
itb02g06100.t5	0.00041885	1.22167	0	RNA-binding (RRM/RBD/RNP motifs) family protein
itb01g26020.t1	0.000124779	0.303361	5.23446e-05	alpha/beta-Hydrolases superfamily protein
itb08g01670.t11	0.000545178	0.96407	0.000265221	suppressor of abi3-5
itb04g33620.t2	0.066625	71.2635	0	NIMA-related kinase
itb00g03900.t1	0.00123148	0.990998	0.000524432	oxophytodienoate-reductase
itb01g31460.t3	0.000990816	0.65715	1.86948e-08	transferases, transferring glycosyl groups
itb04g05510.t5	0.00127738	0.763876	0.00010961	Restriction endonuclease, type II-like superfamily protein
itb09g06720.t6	0.00175879	0.777643	0	TatD related DNase
itb01g13830.t2	0.00409981	1.70105	0	putative type 1 membrane protein
itb09g09780.t2	0.00336548	0.987367	0	Protein of unknown function (DUF3527)
itb01g18180.t2	0.0116303	3.15653	0.00592676	Cyclophilin-like peptidyl-prolyl cis-trans isomerase family protein
itb09g18590.t2	0.00271454	0.681435	9.21566e-05	myosin-like protein XIF
itb14g20920.t1	0.00565365	0.936769	0	dehydroquinate dehydratase, putative / shikimate dehydrogenase, putative
itb12g22230.t1	0.00288763	0.345733	0.00187394	Transcription factor jumonji (jmj) family protein / zinc finger (C5HC2 type) family protein
itb01g01990.t1	8.23525	819.195	1.72042e-08	kunitz trypsin inhibitor
itb10g23480.t5	0.022759	1.17014	1.04689e-10	Magnesium transporter CorA-like family protein
itb08g00140.t4	0.0243306	0.783356	0.00085012	Protein kinase superfamily protein
itb07g24160.t2	0.094275	2.98303	0.000588136	putative endonuclease or glycosyl hydrolase with C2H2-type zinc finger domain
itb14g02470.t2	11.5112	261.657	1.8363	hypothetical protein
itb02g22990.t2	0.364038	7.47678	0.137171	uridylyltransferase-related
itb02g17460.t12	0.0182764	0.342503	0.00202358	histone-lysine N-methyltransferases
itb11g09070.t3	0.0628995	1.06204	0.0173633	ARM repeat superfamily protein
itb02g15780.t1	0.262058	4.2421	0.138319	SPFH/Band 7/PHB domain-containing membrane-associated protein family
itb06g15030.t1	0.816155	11.4763	0.570029	chloroplastic lipocalin
itb03g24590.t1	0.0808144	1.08036	0.0177472	2-oxoglutarate (2OG) and Fe(II)-dependent oxygenase superfamily protein
itb01g26110.t2	0.168389	2.21987	6.47845e-08	BLISTER
itb02g05960.t2	0.159787	1.88744	0.0530441	ARID/BRIGHT DNA-binding domain-containing protein
itb04g03680.t2	0.430761	5.00869	0.237409	multidrug resistance-associated protein
itb02g08420.t3	0.410461	4.72863	0.10932	HXXXD-type acyl-transferase family protein
itb07g16780.t1	2.76626	29.0716	1.06388	Saposin-like aspartyl protease family protein
itb15g00430.t1	0.329594	3.38009	0.25877	xyloglucan endotransglucosylase/hydrolase
itb13g05080.t1	0.204637	2.03125	0.0074257	RHOMBOID-like protein
itb10g03380.t1	0.0569646	0.534319	0.0071479	Leucine-rich repeat transmembrane protein kinase
itb11g07470.t3	0.298097	2.70789	2.18392e-07	Zn-dependent exopeptidases superfamily protein
itb12g17620.t1	0.81733	7.13975	0.518164	Ribosomal protein L23/L15e family protein
itb14g04540.t1	2.44518	19.1988	2.29063	Ankyrin repeat family protein
itb04g19570.t1	1.56107	11.6281	1.52946	ribosomal protein S13A
itb02g00700.t4	0.120362	0.885599	0.114727	Phox-associated domain;Phox-like;Sorting nexin, C-terminal
itb14g15400.t1	0.20534	1.49153	0.0714827	Subtilase family protein
itb03g21740.t1	2.71186	19.3815	2.38803	Bifunctional inhibitor/lipid-transfer protein/seed storage 2S albumin superfamily protein
itb10g16240.t1	0.170707	1.20293	0.158402	AMP-dependent synthetase and ligase family protein
itb09g01680.t2	0.216936	1.52521	0.050632	Protein of unknown function, DUF547
itb06g09530.t1	5.20041	35.8236	3.70625	Kunitz family trypsin and protease inhibitor protein
itb10g06250.t2	0.190082	1.29822	0.147501	Homeobox-leucine zipper family protein / lipid-binding START domain-containing protein
itb11g03220.t1	4.77337	32.1659	0.864364	glutathione S-transferase TAU
itb15g16820.t1	1.0157	6.83692	0.661735	homeobox protein
itb13g16690.t2	0.499458	3.35339	0.422534	Putative methyltransferase family protein
itb05g03980.t1	2.39829	15.4327	2.17345	Ca2+regulated serine-threonine protein kinase family protein
itb10g18010.t1	0.273113	1.71521	0.124432	amino acid transporter
itb02g18100.t3	1.02365	6.31739	0.170977	porphyromonas-type peptidyl-arginine deiminase family protein
itb09g02940.t2	0.171345	0.997036	0.11184	serine carboxypeptidase-like
itb02g09860.t3	3.01448	17.3647	2.3589e-06	TRICHOME BIREFRINGENCE-LIKE
itb12g10480.t1	0.430198	2.46005	0.216156	Major facilitator superfamily protein
itb01g21610.t1	0.31404	1.77508	0.273027	zinc finger protein
itb09g05940.t3	0.776894	4.32217	0.57618	cysteine-rich RLK (RECEPTOR-like protein kinase)
itb15g06410.t1	0.685819	3.70455	0.57636	ovate family protein
itb05g26170.t1	2.6105	13.8659	2.14596	cyclic nucleotide-gated cation channel
itb01g07420.t1	0.824633	4.37425	0.788326	NB-ARC domain-containing disease resistance protein
itb02g09710.t2	0.898875	4.70507	0.0323844	cytochrome P450, family 72, subfamily A, polypeptide
itb10g04350.t1	0.497646	2.55109	0.368549	Leucine-rich receptor-like protein kinase family protein
itb15g20290.t2	0.418486	2.11246	0.389856	cytokinin oxidase
itb07g01300.t2	23.2684	114.779	16.6469	cystatin-1
itb07g11950.t4	0.314813	1.52334	0.242698	UDP-galactose transporter
itb12g18410.t2	0.545791	2.61919	0.292579	Leucine-rich repeat (LRR) family protein
itb01g01560.t1	0.682608	3.25812	0.406599	COPI associated protein domain containing protein
itb13g20470.t1	2.49571	11.5594	2.21403	ACT domain repeat
itb03g08450.t1	1.23988	5.62906	1.05276	MATE efflux family protein
itb15g14640.t1	1.22421	5.55649	1.1658	disease resistance family protein / LRR family protein
itb09g13910.t2	2.19643	9.85404	1.22202	syntaxin of plants
itb08g14770.t6	0.156862	0.70278	0	splicing factor PWI domain-containing protein / RNA recognition motif (RRM)-containing protein
itb04g27960.t3	0.513494	2.26872	0.432634	Protein kinase family protein
itb10g25190.t1	0.815861	3.60038	0.378737	SNF2 domain-containing protein / helicase domain-containing protein
itb15g21560.t1	1.64688	7.24503	1.04552	HPT phosphotransmitter
itb04g26000.t2	0.318296	1.39558	6.89417e-06	transducin family protein / WD-40 repeat family protein
itb11g09010.t1	0.345285	1.50399	0.0660024	Cytochrome P450 superfamily protein
itb02g23730.t1	5.18224	22.4138	5.02215	CBL-interacting protein kinase
itb15g23740.t1	1.17745	5.07062	0.787006	terpene synthase
itb13g01890.t1	1.9711	8.46654	1.21912	low-molecular-weight cysteine-rich
itb15g01310.t2	3.89682	16.5092	3.62187	GDSL-like Lipase/Acylhydrolase superfamily protein
itb06g07640.t4	0.232354	0.979374	4.78815e-07	NADP-malic enzyme
itb14g04020.t4	0.208499	0.872773	0.203176	Disease resistance protein (CC-NBS-LRR class) family
itb01g16080.t2	0.492385	2.02907	0.34486	uridine-ribohydrolase
itb13g06440.t1	2.31969	9.49888	2.00441	cytochrome P450, family 706, subfamily A, polypeptide
itb03g09750.t1	0.732683	2.97117	0.689439	Auxin-responsive GH3 family protein
itb12g03270.t1	1.17023	4.70152	0.823576	Glycosyl hydrolase superfamily protein
itb03g06690.t1	14.885	59.7974	9.03322	Basic-leucine zipper (bZIP) transcription factor family protein
itb09g02030.t1	0.468016	1.87835	0.367514	redox responsive transcription factor
itb02g25940.t3	0.290004	1.14034	0.246357	Coatomer, beta' subunit
itb03g24480.t1	0.672283	2.56959	0.000118873	GRF1-interacting factor
itb12g10390.t1	0.946897	3.58625	0.879707	Tetratricopeptide repeat (TPR)-like superfamily protein
itb01g20110.t2	0.74823	2.8109	0	Protein of unknown function DUF92, transmembrane
itb03g23770.t1	1.84966	6.92521	1.28388	PR5-like receptor kinase
itb14g09010.t1	1.04235	3.87286	0.782247	cytochrome P450, family 94, subfamily C, polypeptide
itb03g05670.t2	0.824222	3.04029	0.656927	GCR2-like
itb02g13190.t1	1.07774	3.95538	1.00074	UDP-Glycosyltransferase superfamily protein
itb10g04930.t1	0.76264	2.76743	0.581275	Terpenoid cyclases family protein
itb08g02160.t2	0.238023	0.84998	0.000233021	cellulose synthase-like D3
itb07g01300.t1	683.326	2431.34	436.392	cystatin B
itb04g25660.t2	6.93549	24.1159	2.56058	ribophorin II (RPN2) family protein
itb02g05980.t2	0.241399	0.83104	4.45069e-07	histidine kinase
itb06g22790.t2	1.86538	6.31441	0.39368	Rhamnogalacturonate lyase family protein
itb06g23640.t2	8.3945	28.0679	6.45927	WRKY DNA-binding protein
itb15g04680.t2	10.0184	33.2395	9.30918	Transmembrane amino acid transporter family protein
itb01g30120.t1	1652.53	5439.81	924.579	ABA/WDS induced protein domain containing protein
itb13g04900.t1	20.7037	67.2475	17.5639	osmotin
itb08g05490.t1	0.475933	1.54162	0.417266	Cellulose-synthase-like C12
itb10g23350.t1	0.807104	2.60452	0.780767	Concanavalin A-like lectin protein kinase family protein
itb14g14780.t1	2.24967	7.25864	2.03943	Outer membrane OMP85 family protein
itb01g33500.t1	4.08652	13.1582	1.72517	EF hand calcium-binding protein family
itb05g00060.t1	1.4505	4.61314	0.771486	STELAR K+ outward rectifier
itb13g26850.t1	1.26739	3.99636	0.436814	3-ketoacyl-CoA synthase
itb09g18830.t3	8.54322	26.5554	5.38096	DUF4787 domain containing protein
itb11g04070.t5	2.945	9.06479	2.49714	protein kinase C substrate, heavy chain-related
itb05g24460.t2	0.194479	0.596945	0	VPS35 homolog B
itb12g02020.t1	6.78536	20.727	5.75727	YELLOW STRIPE like
itb08g17240.t1	2.00361	6.09207	1.52187	nitrate transporter2.5
itb01g02570.t3	0.982229	2.9504	0.677291	Acyl transferase/acyl hydrolase/lysophospholipase superfamily protein
itb15g22130.t2	1.60086	4.79366	1.35572	disease resistance protein (TIR-NBS-LRR class), putative
itb14g14250.t1	11.1749	33.252	10.5412	calmodulin
itb15g24230.t2	1.04645	3.10231	0.337296	DDB1-CUL4 associated factor
itb13g17880.t2	4.18604	12.3319	3.6569	Plant protein of unknown function domain containing protein
itb02g12490.t1	9.34154	27.315	7.32943	Leucine-rich repeat receptor-like protein kinase family protein
itb06g20120.t1	23.3224	68.1781	17.0464	Putative lysine decarboxylase family protein
itb06g10540.t1	8.04453	23.375	0	ribosomal protein S11-beta
itb11g01680.t2	4.86056	14.0762	3.31445	Phosphoribosyltransferase family protein
itb11g15390.t1	2.08161	5.96158	1.9514	photosystem II stability/assembly factor, chloroplast (HCF136)
itb10g23500.t2	0.195612	0.55896	0	global transcription factor group E7
itb02g02530.t1	1.63918	4.68295	0.842194	Plant invertase/pectin methylesterase inhibitor superfamily
itb01g06220.t1	14.5817	41.2439	11.8978	xylem bark cysteine peptidase
itb05g05450.t1	0.21546	0.607515	0	Single-stranded nucleic acid binding R3H protein
itb09g24320.t1	2.9237	8.14703	2.68708	cytochrome P450, family 704, subfamily A, polypeptide
itb03g13420.t1	2.15498	5.91896	1.64965	phloem protein 2-A13
itb01g24490.t1	0.691328	1.89882	0.647706	Auxin efflux carrier family protein
itb10g23140.t2	0.519915	1.4245	0	K-box region and MADS-box transcription factor family protein
itb08g05950.t1	6.2494	17.0646	5.0405	Leucine-rich repeat transmembrane protein kinase family protein
itb04g09350.t2	1.77923	4.83543	1.48633	Cyclopropane-fatty-acyl-phospholipid synthase
itb14g05600.t1	0.836701	2.26558	0.630243	Phototropic-responsive NPH3 family protein
itb11g08610.t1	14.1884	37.6835	11.7167	STRUBBELIG-receptor family
itb05g00200.t1	12.5976	33.3461	11.7116	CCR-like
itb04g31900.t1	0.350896	0.919734	8.73668e-06	transcription factor-related
itb15g06290.t1	584.013	1523.39	569.666	lipid transfer protein
itb03g08400.t6	0.226938	0.581775	1.2009e-10	lipid phosphate phosphatase
itb14g00720.t3	9.38783	23.9776	8.29616	oligopeptide transporter
itb06g17050.t1	3.09054	7.88814	2.88081	autoinhibited Ca(2+)-ATPase
itb11g14620.t2	43.4775	110.507	33.2085	D-ribulose-5-phosphate-3-epimerase
itb03g08550.t1	0.249742	0.633748	4.61317e-08	AAR2 protein family
itb09g12020.t1	6.26936	15.7414	5.59076	beta-6 tubulin
itb05g24420.t1	3.36624	8.38273	3.1799	PLAC8 family protein
itb03g19030.t1	8.55546	21.2887	6.74538	CCCH-type zinc finger family protein
itb04g22220.t1	1.78125	4.40664	1.51422	Sucrose-phosphate synthase family protein
itb09g09170.t1	4.29961	10.601	1.26206	FAD-binding Berberine family protein
itb14g16230.t1	18.5576	45.7217	17.4546	tetraspanin3
itb12g02230.t1	24.5054	59.5298	23.8539	Ribosomal protein S6e
itb11g00930.t1	1.0092	2.43647	0.469693	FASCICLIN-like arabinogalactan-protein
itb08g04080.t1	15.9171	38.341	10.0864	pathogenesis-related gene
itb15g00920.t2	5.35873	12.8855	3.9219	Pyruvate kinase family protein
itb05g13470.t3	1.85611	4.44167	1.09279	Transducin/WD40 repeat-like superfamily protein
itb13g18860.t1	7.76349	18.3359	7.49059	C2H2-like zinc finger protein
itb06g25720.t1	7.48302	17.572	7.2805	Protein of unknown function (DUF1645)
itb03g23780.t1	7.02936	16.4162	6.05997	RING/U-box superfamily protein
itb09g14010.t8	0.157485	0.366894	0	exocyst subunit exo70 family protein A2
itb08g04100.t1	15.0602	34.9921	14.4309	thaumatin-like protein
itb06g08750.t3	2.04427	4.73825	0.796756	S-adenosyl-L-methionine-dependent methyltransferases superfamily protein
itb11g09970.t3	2.50561	5.80712	2.4345	Predicted eukaryotic LigT
itb06g05570.t1	9.6101	22.2445	7.35776	VQ motif-containing protein
itb02g25380.t2	1.51931	3.50231	1.48603	aspartate-glutamate racemase family
itb03g28800.t1	1.97121	4.49754	1.42224	CCT motif family protein
itb02g06430.t1	222.366	505.337	179.411	hydroperoxide lyase
itb04g31330.t2	1.74803	3.8929	0.824234	Jojoba acyl CoA reductase-related male sterility protein
itb02g10880.t1	1.41677	3.15408	0.554454	acyl-CoA oxidase
itb03g04290.t1	4.03643	8.90283	2.20379	elicitor-activated gene 3-2
itb15g04180.t1	14.062	30.9741	10.3283	UDP-glcnac-adolichol phosphate glcnac-1-p-transferase
itb12g27430.t1	12.811	28.1931	11.8415	NAD(P)-binding Rossmann-fold superfamily protein
itb04g29940.t1	60.1926	132.455	46.0166	GTP binding Elongation factor Tu family protein
itb01g29670.t1	5.12074	11.265	4.73355	Dof-type zinc finger DNA-binding family protein
itb13g00850.t2	5.75047	12.6503	5.41717	Leucine-rich repeat protein kinase family protein
itb10g14210.t1	11.3374	24.8731	9.65359	basic helix-loop-helix (bHLH) DNA-binding superfamily protein
itb08g06830.t4	0.181075	0.395202	0	CRS1 / YhbY (CRM) domain-containing protein
itb05g13490.t4	0.645076	1.40446	9.08665e-07	wound-responsive family protein
itb05g13150.t1	0.330551	0.711664	0	bZIP transcription factor family protein
itb10g21420.t1	34.908	74.8839	31.8197	ERD (early-responsive to dehydration stress) family protein
itb11g16690.t3	0.360318	0.771905	0	2-isopropylmalate synthase
itb15g10440.t1	3.75307	8.01699	3.13519	RNA-directed DNA methylation
itb02g11630.t1	3.46354	7.37267	2.87386	thiazole biosynthetic enzyme, chloroplast (ARA6) (THI1) (THI4)
itb09g12770.t2	10.1875	21.6502	8.77621	autoinhibited Ca(2+)-ATPase, isoform
itb11g09380.t1	1.39563	2.9629	0.986833	beta galactosidase
itb10g25770.t12	0.191284	0.404378	0	Protein kinase protein with adenine nucleotide alpha hydrolases-like domain
itb11g06860.t2	1.65279	3.47879	1.43442	cytochrome P450, family 97, subfamily A, polypeptide
itb03g27820.t1	3.40935	7.17257	3.33858	NAD(P)H dehydrogenase C1
itb09g13850.t2	0.672669	1.40646	0.338671	Pentatricopeptide repeat (PPR) superfamily protein
itb03g24430.t9	2.27382	4.73853	1.36055	Cilia- and flagella-associated protein
itb04g03650.t1	45.9709	94.7625	25.2033	Fatty acid hydroxylase superfamily
itb07g10710.t1	1.99079	4.07351	0.828499	signal recognition particle-related / SRP-related
itb12g27200.t1	7.89892	16.1594	5.48173	response to low sulfur
itb02g03390.t3	1.45417	2.97054	0.775935	ATPase family AAA domain-containing protein At1g05910
itb11g05660.t1	4.98843	10.1715	4.07627	glutamate receptor 3.4
itb07g00700.t1	0.186798	0.380777	0	5'-3' exoribonuclease
itb04g06830.t2	10.2235	20.8226	7.00194	plasma membrane intrinsic protein 2;4
itb01g26030.t2	6.93751	14.1157	6.12548	Purple acid phosphatases superfamily protein
itb07g00850.t2	5.15208	10.4635	4.62397	replication factor C1
itb13g00830.t2	1.63513	3.31608	0.647757	purine permease
itb02g23320.t1	5.50144	11.1286	3.09828	ARIA-interacting double AP2 domain protein
itb11g04010.t1	18.8976	37.9188	15.4276	TEOSINTE BRANCHED 1, cycloidea and PCF transcription factor
itb03g17930.t2	4.17448	8.35868	2.26008	alkaline/neutral invertase
itb01g31340.t2	0.157894	0.316023	0	isoamylase
itb06g15840.t1	9.564	19.1316	8.95599	HD-ZIP IV family of homeobox-leucine zipper protein with lipid-binding START domain
itb04g32090.t2	10.7421	21.4208	10.3463	Plant-specific transcription factor YABBY family protein
itb08g03170.t1	265.841	529.673	244.352	Chaperone protein htpG family protein
itb08g09860.t3	11.8235	23.5525	6.87629	MAP kinase
itb10g25730.t1	4.47533	8.90686	3.076	subtilisin-like serine protease
itb10g07030.t1	2.0223	4.02319	1.24104	Root hair defective 3 GTP-binding protein (RHD3)
itb10g16390.t1	1.40304	2.78762	1.17418	auxin response factor
itb09g03870.t18	3.09545	6.14589	1.89002	dentin sialophosphoprotein-related
itb14g19980.t1	4.1846	8.29746	3.49111	cytochrome P450, family 94, subfamily B, polypeptide
itb01g05550.t1	0.562348	1.11221	2.01798e-07	Telomerase activating protein Est1
itb14g19290.t1	2.90121	5.73667	2.44229	pfkB-like carbohydrate kinase family protein
itb07g17980.t1	66.5601	131.285	28.4614	ribonuclease
itb13g23580.t10	3.70538	7.30503	3.04251	SER/ARG-rich protein 34A
itb04g05640.t1	7.30734	14.3908	6.07382	scarecrow-like
itb04g30880.t1	12.2804	24.1405	7.35989	cyclin-dependent kinase-subunit
itb09g10070.t1	293.206	574.938	178.055	cation exchanger
itb10g04920.t2	0.699933	1.37094	0.236423	camelliol C synthase
itb05g28100.t3	0.329306	0.644281	2.55112e-07	Cation efflux family protein
itb11g12360.t1	15.715	30.682	13.852	cytochrome P450, family 77, subfamily A, polypeptide 5 pseudogene
itb12g09080.t1	87.0686	169.924	80.4978	GDP-D-mannose 3',5'-epimerase
itb02g05870.t1	14.2895	27.8836	12.9794	5'-AMP-activated protein kinase beta-2 subunit protein
itb03g09210.t1	10.1924	19.8129	8.70429	Galactosyl transferase GMA12/MNN10 family protein
itb06g11970.t4	0.549692	1.0659	0.0002641	DNAse I-like superfamily protein
itb15g14430.t1	6.51098	12.5487	4.64222	Protein of unknown function, DUF538
itb10g13160.t1	0.427686	0.824264	0.00762266	Subtilisin-like serine endopeptidase family protein
itb06g23800.t4	5.40497	10.3941	3.32782	ortholog of human splicing factor SC35
itb03g17320.t1	6.54428	12.535	3.55234	phosphoenolpyruvate carboxylase kinase
itb02g06180.t1	29.7033	56.8713	26.479	PDI-like 2-2
itb15g23960.t1	11.7109	22.4042	5.59941	cytochrome P450, family 71, subfamily B, polypeptide
itb01g33040.t1	31.3687	59.7879	27.1095	cytochrome P450, family 81, subfamily F, polypeptide
itb02g03890.t1	0.908295	1.72832	4.14828e-05	Ribophorin I
itb10g25670.t1	30.8873	58.3623	25.8597	PLC-like phosphodiesterases superfamily protein
itb15g01550.t2	10.7494	20.193	7.19713	myb-related protein
itb03g14170.t1	37.5776	70.3482	34.775	ethylene responsive element binding factor
itb03g09000.t3	0.62088	1.16222	0	zinc ion binding
itb06g15600.t3	0.341007	0.635795	2.01595e-10	S-locus lectin protein kinase family protein
itb01g26740.t1	4.32472	8.0539	3.91137	Protein of unknown function (DUF1685)
itb02g10760.t1	5.03936	9.38089	4.71359	Seven transmembrane MLO family protein
itb11g06950.t1	5.26612	9.79903	2.76397	non-photochemical quenching
itb03g08250.t2	3.41549	6.33587	2.97061	Elongator complex protein
itb07g13110.t4	9.57473	17.739	8.56428	SIT4 phosphatase-associated family protein
itb13g08960.t1	25.0286	46.339	23.9246	nudix hydrolase homolog
itb02g14970.t1	14.402	26.5691	13.3075	cellulose synthase like E1
itb11g03180.t1	1.19043	2.19377	0.541787	CTC-interacting domain
itb05g10100.t3	5.7923	10.6346	3.45944	Thioredoxin superfamily protein
itb01g34660.t1	5.54591	10.1267	3.57188	NmrA-like negative transcriptional regulator family protein
itb04g14330.t1	23.2161	41.9175	17.6887	Cupredoxin superfamily protein
itb08g04800.t1	19.7982	35.7455	18.7971	myb domain protein r1
itb09g25390.t1	5.93332	10.5949	5.49034	long chain base2
itb15g09920.t1	17.5662	31.303	16.7253	Mitochondrial substrate carrier family protein
itb11g11880.t8	0.944148	1.67877	0.270308	glycoprotease
itb04g00390.t4	0.113274	0.200415	0	SPA (suppressor of phyA-105) protein family
itb10g15610.t1	51.359	90.8137	48.2062	POX (plant homeobox) family protein
itb03g19320.t1	37.3569	65.9079	34.3579	staurosporin and temperature sensitive 3-like A
itb01g26430.t1	95.0724	167.475	91.853	pleiotropic drug resistance
itb11g03520.t1	7.72192	13.5748	6.45175	Integrin-linked protein kinase family
itb12g08840.t2	4.1614	7.27652	2.82207	RAP
itb02g00870.t1	86.9767	152.064	79.636	phytochrome-associated protein
itb04g01590.t1	6.63896	11.6071	5.90277	Calcium-dependent lipid-binding (CaLB domain) family protein
itb12g15400.t1	93.111	162.522	89.582	phospholipase D alpha
itb01g25170.t1	10.3968	18.1469	8.10849	sterol methyltransferase
itb07g16440.t1	9.88623	17.2259	6.07323	Peroxidase superfamily protein
itb06g20570.t3	6.64764	11.5757	3.54004	ADPGLC-PPase large subunit
itb12g19950.t4	0.319215	0.553979	0.00273616	elongation factor Ts family protein
itb05g01160.t5	1.03906	1.79766	0	translocase inner membrane subunit 44-1
itb03g00360.t1	8.48557	14.6326	7.42362	TPX2 (targeting protein for Xklp2) protein family
itb07g01600.t1	7.36417	12.6797	6.48829	Protein kinase protein with tetratricopeptide repeat domain
itb06g21680.t1	133.942	230.505	118.553	DREB and EAR motif protein
itb05g23050.t1	29.3044	50.1731	26.7264	O-fucosyltransferase family protein
itb14g17450.t1	47.422	81.1374	46.2499	Thylakoid soluble phosphoprotein TSP9 domain containing protein
itb01g30970.t1	7.02411	11.984	5.3186	Glycosyl hydrolase family protein
itb05g13620.t1	14.8569	25.2987	12.2133	amino acid permease
itb06g24720.t2	6.79965	11.5783	3.38312	biotin carboxyl carrier protein
itb11g14030.t1	0.482069	0.818735	1.84704e-06	transporter associated with antigen processing protein
itb07g14580.t3	5.0288	8.5335	3.49961	phosphoglycerate/bisphosphoglycerate mutase family protein
itb14g13680.t1	94.1645	159.45	82.2844	signal peptide peptidase
itb04g01980.t3	7.66333	12.9368	5.75961	Disease resistance protein (TIR-NBS-LRR class) family
itb15g13030.t1	30.449	51.3873	27.5324	Heavy metal transport/detoxification superfamily protein
itb11g13660.t1	31.6595	53.3612	27.4275	N-terminal nucleophile aminohydrolases (Ntn hydrolases) superfamily protein
itb08g02170.t4	0.416951	0.697275	2.90573e-06	DNAJ heat shock N-terminal domain-containing protein
itb01g30370.t1	3.05194	5.09388	1.9452	Pyridoxal phosphate (PLP)-dependent transferases superfamily protein
itb11g02050.t2	1.29001	2.14551	0.518696	CCCH-type zinc finger protein with ARM repeat domain
itb13g03990.t2	2.28865	3.80171	1.34387	with no lysine (K) kinase
itb05g01950.t1	2.43617	4.04369	1.0413	expansin A8
itb13g12000.t2	7.65749	12.7005	7.33184	CheY-like two-component responsive regulator family protein
itb12g00390.t1	27.703	45.8997	22.605	CONSTANS-like
itb07g03960.t1	10.7397	17.7479	8.50314	plant U-box
itb01g35220.t1	8.18537	13.5087	6.44184	tubulin beta-1 chain
itb05g13830.t1	21.2828	34.9599	20.8492	DPP6 N-terminal domain-like protein
itb10g05480.t1	84.2344	138.136	62.0694	Early-responsive to dehydration stress protein (ERD4)
itb11g05100.t1	6.35959	10.4264	4.10361	NAD(P)H dehydrogenase B1
itb15g11590.t1	68.682	112.092	52.3075	Carbohydrate-binding X8 domain superfamily protein
itb01g34730.t1	0.327415	0.533979	0	Cyclin family protein
itb05g27780.t2	1.5852	2.58491	0.329042	Chaperone DnaJ-domain superfamily protein
itb09g05410.t1	50.9061	82.9523	43.5491	APS reductase
itb11g02950.t2	14.7663	24.0391	12.6789	light-regulated zinc finger protein
itb13g11460.t1	1.05683	1.71465	0.361082	ribulose-bisphosphate carboxylases
itb10g18310.t3	2.65397	4.30245	1.52375	F-box family protein
itb09g05240.t4	1.65428	2.67971	0.789024	malonyl-CoA decarboxylase family protein
itb03g30600.t2	2.16127	3.49761	0.603735	PDI-like 1-2
itb13g15070.t1	50.9612	82.4298	33.538	sucrose-proton symporter
itb02g09950.t1	4.96028	8.02082	3.50043	Plant protein of unknown function (DUF641)
itb01g26630.t2	0.394029	0.637035	0	translation initiation factor 3 subunit H1
itb15g13770.t1	58.8933	94.8925	52.2516	calreticulin 1b
itb02g24020.t1	25.1715	40.5385	22.4921	stromal cell-derived factor 2-like protein precursor
itb06g11370.t2	4.82918	7.77628	3.37661	Enhancer of polycomb-like transcription factor protein
itb14g17650.t1	5.76488	9.27499	4.84933	phosphatidylinositol-speciwc phospholipase C4
itb01g05670.t1	33.6782	54.0519	33.0022	Nucleic acid-binding, OB-fold-like protein
itb02g10800.t1	60.2352	96.4244	48.7236	Aluminium induced protein with YGL and LRDR motifs
itb08g05040.t1	4.13905	6.61738	2.87005	Protein of unknown function (DUF620)
itb09g02060.t1	14.0412	22.4413	13.7003	fucosyltransferase
itb01g12360.t1	59.9612	95.5521	53.093	tubulin alpha-3
itb11g01770.t2	0.742428	1.17821	0	ATPase family associated with various cellular activities (AAA)
itb01g29430.t2	0.143315	0.227148	0	SEUSS transcriptional co-regulator
itb09g12630.t1	56.8629	90.1013	49.2549	Calcium-binding EF-hand family protein
itb09g13300.t1	36.1292	57.2139	30.3296	fatty acid desaturase
itb11g09890.t1	18.4675	29.2028	13.4234	Protein of unknown function (DUF1677)
itb03g18310.t1	24.3182	38.4434	18.5678	alfin-like
itb11g05650.t2	3.19768	5.04856	1.97484	Ras-related small GTP-binding family protein
itb03g18060.t1	7.26477	11.4469	6.13621	cation calcium exchanger
itb04g01030.t2	18.8334	29.5963	18.1898	U-box domain-containing protein kinase family protein
itb11g09810.t1	9.82951	15.4231	6.31704	Mannose-binding lectin superfamily protein
itb02g12860.t1	10.4477	16.3335	7.08732	Glycosyl hydrolase family 47 protein
itb13g14480.t1	12.772	19.7707	10.5665	chloroplast import apparatus
itb10g13390.t2	12.5268	19.3791	9.00954	importin alpha isoform
itb03g14990.t1	33.2293	51.3944	26.1326	dehydration-induced protein (ERD15)
itb02g05360.t1	63.4982	97.8742	45.6633	heat shock protein 70 (Hsp 70) family protein
itb13g17260.t1	19.1625	29.4282	18.6519	tonneau 2 (TON2)
itb11g19090.t1	0.247041	0.379065	0	Peroxisomal membrane 22 kDa (Mpv17/PMP22) family protein
itb02g21860.t4	2.05315	3.13263	1.23216	Coiled-coil domain-containing protein SCD2
itb09g05560.t1	50.3499	76.5472	45.3235	DERLIN-2.2
itb06g16880.t1	20.724	31.4973	17.0393	pectin methylesterase
itb08g00600.t1	11.656	17.7135	9.30984	C4-dicarboxylate transporter/malic acid transport protein
itb11g07930.t1	16.7978	25.5018	12.5832	Histone superfamily protein
itb02g24200.t1	3.84756	5.83599	1.69867	RNAse THREE-like protein
itb11g06050.t2	4.2093	6.368	3.01292	Ypt/Rab-GAP domain of gyp1p superfamily protein
itb11g12150.t1	322.698	487.572	242.034	B-S glucosidase
itb05g00610.t1	46.8452	70.5202	36.0564	emp24/gp25L/p24 family/GOLD family protein
itb13g18740.t1	19.5512	29.3935	17.1364	ATP sulfurylase
itb10g15110.t1	13.0189	19.5613	10.7826	zinc finger (C3HC4-type RING finger) family protein
itb03g10280.t1	25.6543	38.5103	24.9896	Integrase-type DNA-binding superfamily protein
itb04g20670.t1	2.59664	3.88926	1.58234	CRINKLY4 related
itb01g12800.t1	5.84476	8.73841	4.6779	transmembrane kinase
itb06g18090.t1	46.3724	69.103	35.0111	PDI-like 1-4
itb01g25530.t1	9.18407	13.6312	6.51159	PsbQ-like
itb09g26460.t2	19.1678	28.4275	18.779	RNA-binding KH domain-containing protein
itb02g15550.t2	1.41746	2.09389	0.665888	Phosphatidate cytidylyltransferase family protein
itb09g13960.t10	1.78758	2.63414	0.971414	BTB/POZ domain-containing protein
itb12g23060.t1	59.2132	87.1523	48.9235	RING-H2 finger C2A
itb11g06870.t3	0.684345	1.00706	0.106682	chromatin remodeling
itb05g13050.t3	50.5155	74.1146	42.1424	regulatory particle triple-A 1A
itb03g23720.t2	17.449	25.5948	13.921	cyclic nucleotide gated channel
itb11g04580.t2	5.398	7.88659	3.57983	pyrimidin
itb03g06080.t2	7.00295	10.2073	5.56323	ubiquitin family protein
itb02g10630.t2	21.3162	31.0562	15.7085	early nodulin-like protein
itb08g17180.t1	5.20338	7.57875	1.27032	Phosphorylase superfamily protein
itb13g21690.t1	251.109	364.927	233.603	ubiquitin-conjugating enzyme
itb11g00140.t2	7.07076	10.2585	5.13232	POZ/BTB containin G-protein
itb04g18510.t2	7.29322	10.5601	5.9748	Sec23/Sec24 protein transport family protein
itb15g13760.t1	22.2863	32.2386	20.1974	lipoamide dehydrogenase
itb11g11800.t1	19.6263	28.3665	16.43	magnesium-protoporphyrin IX methyltransferase
itb11g02680.t4	2.83535	4.09225	2.0575	pseudo-response regulator
itb05g27620.t6	0.697198	1.00179	0.214617	Sec14p-like phosphatidylinositol transfer family protein
itb02g22490.t5	5.92007	8.49321	3.4847	eukaryotic translation initiation factor 2 gamma subunit
itb09g25530.t1	4.56751	6.54222	2.75383	Duplicated homeodomain-like superfamily protein
itb04g09150.t1	7.39788	10.5937	5.6225	AGC (cAMP-dependent, cGMP-dependent and protein kinase C) kinase family protein
itb02g08300.t1	3.89433	5.56862	2.02741	O-methyltransferase family protein
itb05g07210.t1	43.32	61.8509	32.0269	DERLIN-1
itb11g08060.t1	83.5487	119.156	73.433	chaperonin
itb07g15120.t1	1.01715	1.44929	0.573402	F-box/RNI-like superfamily protein
itb12g00710.t1	47.0452	66.8317	36.8382	myo-inositol-1-phosphate synthase
itb07g23430.t1	2.5749	3.65772	1.14755	Putative membrane lipoprotein
itb12g19480.t1	24.9991	35.4539	15.407	Peptidase M1 family protein
itb02g16490.t1	60.6227	85.9669	47.8145	cycling DOF factor
itb11g18500.t4	0.192446	0.272445	0	RING domain ligase2
itb09g03690.t1	15.1112	21.3614	10.7723	white-brown complex homolog protein
itb11g07040.t1	2.32588	3.28477	1.10358	IQ-domain
itb01g30880.t1	8.5952	12.104	6.68099	slufate transporter 2;1
itb04g30340.t1	3.34659	4.6863	2.56179	cyclic nucleotide-gated channel
itb02g21460.t1	7.56859	10.5984	4.24355	zinc finger (Ran-binding) family protein
itb02g25140.t1	2.11357	2.95844	1.21612	post-illumination chlorophyll fluorescence increase
itb05g13370.t1	2.6964	3.77332	1.81846	STAS domain / Sulfate transporter family
itb02g22760.t1	19.5082	27.2905	12.2332	TUDOR-SN protein
itb09g00830.t1	19.917	27.8515	15.1762	GLN phosphoribosyl pyrophosphate amidotransferase
itb02g06360.t1	23.3636	32.6235	18.667	glycosyltransferase
itb13g08350.t1	43.6294	60.8485	36.02	Tryptophan RNA-binding attenuator protein-like
itb01g08240.t4	1.23568	1.72334	0.604499	Protein of unknown function (DUF300)
itb04g31050.t2	6.4318	8.97	3.34394	Vacuolar-sorting protein 54, of GARP complex domain containing protein
itb09g05720.t1	88.2182	123.011	79.1307	Oligosaccharyltransferase complex/magnesium transporter family protein
itb09g18940.t3	2.12665	2.96494	0.147209	protein serine/threonine kinases;protein kinases;ATP binding;sugar binding;kinases;carbohydrate binding
itb06g20730.t3	4.95037	6.87628	3.61622	DNA glycosylase superfamily protein
itb05g20620.t1	54.0307	74.5311	44.6476	30S ribosomal protein, putative
itb01g35680.t1	53.3619	73.6008	37.5189	secretion-associated RAS super family
itb05g28020.t2	56.4783	77.8884	47.2321	phosphoglycerate kinase
itb04g19630.t1	10.4656	14.4279	6.14515	nuclear-encoded CLP protease P7
itb10g21990.t1	146.091	201.382	123.215	evolutionarily conserved C-terminal region
itb03g05560.t3	0.401911	0.554004	0.0932667	plant intracellular ras group-related LRR
itb06g19080.t1	15.8046	21.7803	11.9648	Plant protein of unknown function (DUF946)
itb10g01040.t1	4.15935	5.7255	2.98888	Plant regulator RWP-RK family protein
itb05g25500.t1	14.479	19.8835	11.5179	monodehydroascorbate reductase
itb12g09400.t1	90.4655	124.008	85.7803	ETHYLENE-INSENSITIVE3-like
itb11g04750.t1	39.4597	53.9635	29.1281	Tetraspanin family protein
itb03g07130.t2	7.77685	10.6199	3.66466	Protein of unknown function (DUF3353)
itb01g13920.t1	1.49087	2.03024	0.857633	BRCT domain-containing DNA repair protein
itb11g08900.t1	4.21111	5.73315	2.42183	Lung seven transmembrane receptor family protein
itb06g17890.t2	2.43498	3.30761	0.538134	Iron-sulphur cluster biosynthesis family protein
itb11g03670.t2	1.53747	2.08203	0.518589	Protein of unknown function (DUF1637)
itb13g24500.t1	491.19	665.141	441.269	HR-like lesion-inducing protein-related
itb02g22750.t1	297.535	402.719	174.342	calnexin
itb05g24780.t1	8.47687	11.4576	4.65086	GATA transcription factor
itb11g00450.t1	37.8315	51.0487	27.2713	Small nuclear ribonucleoprotein family protein
itb11g04510.t1	7.15469	9.63369	5.74779	O-acyltransferase (WSD1-like) family protein
itb06g16840.t2	307.717	413.342	266.518	related to AP2
itb06g23060.t3	9.01147	12.0985	5.45841	Serine hydrolase (FSH1) domain containing protein
itb06g17010.t1	27.6616	37.1158	17.1352	D-3-phosphoglycerate dehydrogenase
itb01g08840.t2	0.178388	0.239263	0	mechanosensitive channel of small conductance-like
itb01g30890.t1	13.0681	17.5262	8.64954	sulfate transporter 1;3
itb06g01800.t2	3.50448	4.69942	1.53418	RNA polymerase Rpb7 N-terminal domain-containing protein
itb03g29030.t2	2.15195	2.88512	1.52541	Vps51/Vps67 family (components of vesicular transport) protein
itb12g02030.t1	8.41488	11.2757	2.60346	NC domain-containing protein-related
itb01g29240.t3	4.51974	6.04652	2.17441	Thiamin diphosphate-binding fold (THDP-binding) superfamily protein
itb12g23380.t1	5.05872	6.76225	3.10442	UDP-glucosyl transferase 85A2
itb03g07990.t1	110.269	147.125	108.026	dolichyl-diphosphooligosaccharide-protein glycosyltransferase 48kDa subunit family protein
itb02g25190.t1	11.9408	15.9187	6.05314	blue-copper-binding protein
itb04g21340.t1	5.05876	6.72892	3.4032	AGAMOUS-like
itb03g11990.t2	37.9487	50.4678	28.78	26S proteasome regulatory subunit, putative (RPN5)
itb05g26340.t1	136.263	180.999	113.589	histone H2A
itb11g06500.t2	15.8214	20.9566	10.4053	nuclear factor Y, subunit C1
itb12g17460.t1	24.817	32.8159	18.8027	cytochrome P450, family 78, subfamily A, polypeptide
itb04g19750.t1	8.53613	11.2686	4.12165	methionine--tRNA ligase, putative / methionyl-tRNA synthetase, putative / MetRS, putative
itb08g02030.t1	3.74487	4.94172	2.7256	Inositol 1,3,4-trisphosphate 5/6-kinase family protein
itb11g15920.t1	29.2344	38.5496	23.9519	high chlorophyll fluorescent
itb11g12080.t4	13.5041	17.7978	10.0835	Protein of unknown function (DUF1295)
itb11g06450.t1	18.5219	24.3655	11.9709	homolog of nucleolar protein NOP56
itb05g25990.t2	1.96256	2.57774	1.18072	beta glucosidase
itb01g15090.t4	10.6176	13.9299	6.94375	4'-phosphopantetheinyl transferase superfamily
itb06g12790.t2	3.90449	5.11258	2.63929	mevalonate kinase
itb02g23400.t2	4.28379	5.60654	2.81191	GPI biosynthesis protein family Pig-F domain containing protein
itb09g13610.t1	4.21806	5.51609	2.17332	glutamate dehydrogenase
itb10g01310.t2	2.39972	3.13539	1.67503	DHHC-type zinc finger family protein
itb11g04080.t1	12.9549	16.9167	9.3818	RAB GTPase homolog A1F
itb09g30740.t1	36.2471	47.3148	29.6705	tubulin beta
itb10g22130.t1	23.7533	30.9712	18.483	UDP-glucose:glycoprotein glucosyltransferases;transferases, transferring hexosyl groups;transferases, transferring glycosyl groups
itb10g25850.t5	1.66052	2.16484	0.721356	ACT-like protein tyrosine kinase family protein
itb04g00720.t1	37.2476	48.4464	30.6784	VIRB2-interacting protein
itb03g13950.t1	0.622789	0.809821	0	Haloacid dehalogenase-like hydrolase (HAD) superfamily protein
itb12g26180.t1	26.3064	34.2019	19.1633	plastidic pyruvate kinase beta subunit
itb12g13840.t1	89.6796	116.523	62.8871	Cobalamin-independent synthase family protein
itb11g02250.t1	20.8129	26.9942	16.0118	pheophytinase
itb06g13400.t1	72.9622	94.5568	55.6934	Ribosomal protein S5/Elongation factor G/III/V family protein
itb11g09390.t1	12.817	16.5973	9.57476	transmembrane nine
itb06g20440.t2	6.93813	8.94792	4.77866	BEL1-like homeodomain
itb04g11340.t1	40.2818	51.9068	31.2652	serine hydroxymethyltransferase
itb03g07200.t1	2.53785	3.25622	1.64257	ferulic acid 5-hydroxylase
itb04g27980.t1	10.2769	13.1712	7.77692	pentatricopeptide (PPR) repeat-containing protein
itb01g12840.t1	40.5006	51.8815	28.5012	NDR1/HIN1-like
itb04g17090.t1	47.2622	60.5347	39.4913	endoplasmic reticulum retention defective 2B
itb04g25780.t1	10.8137	13.8235	9.02155	no pollen germination related
itb05g23870.t1	8.05702	10.2974	5.86583	NADPH-dependent thioredoxin reductase A
itb10g22230.t1	4.72996	6.02815	3.49626	oxidoreductase, 2OG-Fe(II) oxygenase family protein
itb09g16600.t1	17.1703	21.8802	14.1409	Calcium-dependent ARF-type GTPase activating protein family
itb10g13010.t1	172.031	219.157	118.804	thioredoxin family protein
itb06g00810.t3	3.84199	4.89145	2.4601	ENTH/VHS/GAT family protein
itb11g08870.t1	80.4348	102.378	67.0732	jasmonate-zim-domain protein
itb05g24720.t1	165.893	211.072	107.48	Lactoylglutathione lyase / glyoxalase I family protein
itb11g06830.t1	5.02417	6.37054	3.21314	Nucleoporin, Nup133/Nup155-like
itb06g13650.t1	44.2167	56.0343	36.4965	actin-related protein
itb11g04310.t8	4.5515	5.76734	2.21541	nuclear fusion defective
itb02g21620.t1	2.88962	3.65851	1.55785	receptor-like kinase
itb05g04500.t1	16.3144	20.6459	4.85852	cytochrome P450, family 87, subfamily A, polypeptide
itb11g07120.t1	5.89878	7.45582	3.6396	glutathione transferase lambda
itb06g19410.t1	57.0999	72.133	47.6878	tryptophan synthase beta type
itb09g20760.t1	0.46536	0.586878	0.0994787	1-amino-cyclopropane-1-carboxylate synthase
itb01g14730.t1	12.4901	15.7273	10.1491	sorting nexin
itb11g11050.t1	8.38593	10.5407	5.74617	DEAD-box protein abstrakt, putative
itb11g06590.t1	5.19536	6.52913	4.07176	NOL1/NOP2/sun family protein
itb10g21560.t2	27.5496	34.6194	19.5341	carboxylesterases
itb09g31080.t2	11.2093	14.0741	7.8236	DUF410 domain containing protein
itb10g19490.t1	6.67211	8.37707	0.705607	senescence-associated gene
itb03g18390.t2	3.83319	4.81041	2.2193	homology to ABI2
itb11g10060.t1	75.8362	95.0307	61.8438	ribosomal protein S17
itb04g28270.t4	6.0243	7.54545	4.76629	smr (Small MutS Related) domain-containing protein
itb12g02500.t1	2.26963	2.84242	1.07462	Arabidopsis protein of unknown function (DUF241)
itb06g21440.t1	25.1757	31.5253	18.9777	BRI1 kinase inhibitor
itb05g26600.t1	13.6141	17.0439	10.7945	AT hook motif-containing protein
itb04g21900.t1	1.9309	2.41702	1.19138	Beta-glucosidase, GBA2 type family protein
itb05g19830.t1	8.28307	10.3451	6.41153	septum site-determining protein (MIND)
itb07g21000.t2	58.6529	73.1599	46.5481	Ribosomal protein L19e family protein
itb10g15420.t1	114.562	142.702	88.7815	methyl-CPG-binding domain
itb10g03180.t1	281.669	350.753	239.512	SecY protein transport family protein
itb10g17170.t1	16.5489	20.5962	14.0329	protein kinase family protein / C-type lectin domain-containing protein
itb11g08330.t1	11.0035	13.678	8.13497	HOPM interactor
itb11g00210.t1	24.8377	30.8578	19.7732	ABI-1-like
itb02g23490.t1	2.27184	2.82198	1.13415	heat shock protein
itb10g19460.t1	38.6946	48.0395	28.0015	Cysteine proteinases superfamily protein
itb06g21670.t1	14.3009	17.7408	11.2863	poly(A) binding protein
itb06g21760.t1	15.8826	19.695	10.8849	Granulin repeat cysteine protease family protein
itb11g05870.t1	46.5794	57.7263	28.5409	Protein of unknown function (DUF1068)
itb08g15940.t1	25.9528	32.1514	22.835	glycine-rich protein
itb08g00400.t2	2.66393	3.29571	1.18175	PAS domain-containing protein tyrosine kinase family protein
itb08g14180.t1	44.807	55.4155	33.1989	GTP-binding family protein
itb09g04600.t1	2.98782	3.69263	1.69178	Sodium Bile acid symporter family
itb04g07280.t2	2.36199	2.9185	1.4508	gibberellin 2-oxidase
itb11g15510.t1	4.88233	6.0323	3.45186	Succinyl-CoA ligase, alpha subunit
itb04g02690.t2	7.22414	8.92443	4.33064	Preprotein translocase Sec, Sec61-beta subunit protein
itb09g13260.t2	31.5424	38.8782	27.6784	Emsy N Terminus (ENT)/ plant Tudor-like domains-containing protein
itb01g21100.t1	8.50535	10.4632	3.91439	glycerol-3-phosphate acyltransferase
itb06g25330.t1	81.6872	100.353	67.8125	H(+)-ATPase
itb02g21150.t1	16.749	20.5381	12.5531	high mobility group A5
itb04g00950.t2	4.57932	5.61368	2.85695	transmembrane protein-related
itb11g13470.t1	50.5323	61.8567	37.5862	Glutathione S-transferase, C-terminal-like;Translation elongation factor EF1B/ribosomal protein S6
itb13g05110.t3	6.33974	7.75683	4.76033	VIRE2 interacting protein
itb11g12090.t1	5.7512	7.03503	3.68459	FKBP-like peptidyl-prolyl cis-trans isomerase family protein
itb08g15930.t1	12.4254	15.1925	7.83765	DNAJ heat shock family protein
itb11g00870.t1	25.1887	30.7726	19.382	Zinc finger, C3HC4 type (RING finger) family protein
itb11g11780.t1	19.6762	24.0222	14.8458	Calcium-dependent phospholipid-binding Copine family protein
itb03g08110.t1	8.70566	10.6209	6.92649	Rad23 UV excision repair protein family
itb04g34290.t2	16.5903	20.2257	12.85	protein phosphatase 2A-3
itb01g30250.t1	31.7337	38.6101	23.9627	vacuolar H+-pyrophosphatase
itb06g21550.t1	9.32463	11.3424	7.90174	THO complex, subunit
itb06g16830.t1	1.80249	2.19075	0.722673	GDSL-motif lipase
itb10g23620.t1	1135.63	1380.05	450.814	CAP (Cysteine-rich secretory proteins, Antigen 5, and Pathogenesis-related 1 protein) superfamily protein
itb10g18600.t1	18.5744	22.5233	13.0823	3-ketoacyl-acyl carrier protein synthase I
itb05g24490.t1	5.72593	6.93944	3.83394	3-dehydroquinate synthase, putative
itb02g04710.t2	2.44616	2.95974	1.60177	Alpha-1,4-glucan-protein synthase family protein
itb07g18570.t1	110.287	133.406	74.0658	cytochrome P450, family 82, subfamily G, polypeptide
itb06g18190.t2	10.2789	12.4218	7.21198	Tudor/PWWP/MBT superfamily protein
itb09g11810.t1	7.82946	9.44871	5.82827	3-ketoacyl-acyl carrier protein synthase III
itb11g08830.t2	18.6384	22.4637	13.1944	Synaptobrevin family protein
itb03g01670.t1	2.91344	3.50934	2.088	Plant protein of unknown function (DUF863)
itb11g14060.t1	3.16905	3.81471	2.27186	Mitochondrial transcription termination factor family protein
itb13g08340.t1	7.05922	8.49578	5.58886	DWNN domain, a CCHC-type zinc finger
itb11g07940.t1	12.1442	14.6104	9.73239	Protein of unknown function (DUF1997)
itb11g00950.t1	8.01544	9.62918	4.73797	SMAD/FHA domain-containing protein
itb12g09780.t1	776.56	932.615	627.25	heat shock cognate protein 70-1
itb05g17100.t1	13.1414	15.7792	11.0259	N2,N2-dimethylguanosine tRNA methyltransferase
itb11g22530.t1	53.7046	64.4734	48.7328	1-deoxy-D-xylulose 5-phosphate reductoisomerase
itb11g10930.t1	41.4784	49.5987	31.5631	hydroxyproline-rich glycoprotein family protein
itb10g08450.t1	35.4364	42.359	25.3441	Glucosidase II beta subunit-like protein domain containing protein
itb03g15980.t1	40.3365	48.1608	35.1825	delta 1-pyrroline-5-carboxylate synthase
itb12g19570.t1	23.4049	27.9278	15.4698	aldehyde dehydrogenase 2C4
itb05g15800.t6	1.83081	2.18406	0.900505	U2 snRNP auxilliary factor, large subunit, splicing factor
itb11g07230.t1	2.59706	3.0976	1.02586	plasma membrane intrinsic protein 2;5
itb01g23010.t1	15.7341	18.76	13.3	coatomer gamma-2 subunit, putative / gamma-2 coat protein, putative / gamma-2 COP, putative
itb02g09480.t1	20.0573	23.8998	16.48	endoplasmic reticulum oxidoreductins
itb11g00170.t1	129.719	154.568	94.8812	BCL-2-associated athanogene
itb11g13580.t1	2.40207	2.86048	1.52888	nucleic acid binding;ATP-dependent helicases;ATP binding;helicases;ATP-dependent helicases
itb03g21120.t1	16.5018	19.6482	13.723	SPX domain gene
itb05g22670.t2	1.06836	1.27104	0.38888	cyclin-dependent kinase C;1
itb11g07170.t1	27.7991	33.0622	20.2637	tonneau family protein
itb11g00290.t1	32.3725	38.4883	21.0856	Homeodomain-like superfamily protein
itb02g18970.t2	4.29075	5.09704	2.35009	Ribosomal protein S7e family protein
itb01g35230.t1	7.29847	8.66	5.72184	Protein of unknown function (DUF668)
itb03g13460.t1	23.269	27.6095	18.8277	arginine/serine-rich splicing factor
itb11g10020.t1	13.7674	16.3226	10.0204	Isochorismatase family protein
itb03g30020.t2	3.69633	4.38165	2.42275	Tic22-like family protein
itb10g23930.t2	3.72786	4.41709	2.75605	Family of unknown function (DUF566)
itb11g03070.t1	3.27637	3.87972	2.40159	cationic amino acid transporter
itb09g03900.t1	30.5378	36.16	23.22	Thioesterase superfamily protein
itb11g01570.t3	35.2921	41.7866	24.0954	tubulin folding cofactor A (KIESEL)
itb06g05100.t3	3.89877	4.61242	2.44365	myb-like transcription factor family protein
itb11g07520.t2	3.08503	3.6483	1.62756	phosphoglucosamine mutase family protein
itb11g07670.t1	10.4668	12.3703	6.56146	WCRKC thioredoxin
itb11g06770.t1	15.141	17.8621	11.0946	HEAT SHOCK PROTEIN 89.1
itb11g09250.t1	10.2982	12.1304	5.21341	ATPase E1-E2 type family protein / haloacid dehalogenase-like hydrolase family protein
itb01g12980.t1	12.1826	14.3456	8.16955	Double Clp-N motif-containing P-loop nucleoside triphosphate hydrolases superfamily protein
itb11g06490.t2	22.7174	26.7422	17.4078	AAA-type ATPase family protein
itb04g28450.t1	27.4467	32.2844	22.9145	peptide transporter
itb02g25790.t1	26.635	31.3239	21.788	proline-rich family protein
itb06g11590.t1	20.6913	24.3051	17.6576	UDP-glucosyltransferase 74F2
itb12g10030.t1	1.07284	1.25937	0.629994	GRAS family transcription factor
itb11g09220.t2	8.46037	9.91624	6.23557	myristoyl-CoA:protein N-myristoyltransferase
itb03g05350.t1	2.97921	3.49123	2.29487	kinesin-like calmodulin-binding protein (ZWICHEL)
itb04g32750.t1	163.329	191.201	147.694	Ribosomal protein S3Ae
itb06g24080.t1	9.40528	11.0072	6.91424	cellulose synthase A2
itb04g05410.t2	5.64712	6.60031	2.91704	Protein of unknown function (DUF3245)
itb11g04910.t1	8.44454	9.86596	6.12787	Protein phosphatase 2C family protein
itb12g22770.t1	12.2901	14.3476	9.45164	FYD
itb07g02930.t3	2.54788	2.97318	0.0220706	SC35-like splicing factor 30A
itb11g01760.t1	31.3493	36.5804	25.4754	non-specific phospholipase C3
itb07g00240.t1	61.4415	71.673	42.0165	TLR4 regulator and MIR-interacting MSAP domain containing protein
itb11g02190.t1	8.85932	10.3323	4.82388	Ribosomal protein L1p/L10e family
itb10g15530.t1	16.7915	19.5785	12.0303	Sin3 binding region of histone deacetylase complex subunit SAP30 domain containing protein
itb08g11770.t2	16.3292	19.0337	13.3783	YbaK/aminoacyl-tRNA synthetase-associated domain
itb01g12260.t3	0.173578	0.202078	0	Tesmin/TSO1-like CXC domain-containing protein
itb10g18400.t1	22.6831	26.4048	17.7154	Transketolase family protein
itb11g15940.t1	9.54344	11.0948	4.96118	Pectin lyase-like superfamily protein
itb09g08000.t2	3.42539	3.98108	2.01585	DNA topoisomerase I alpha
itb01g23720.t2	2.37786	2.76342	1.12649	3'-5'-exoribonuclease family protein
itb11g02900.t1	5.26998	6.11771	1.92143	homolog of mamallian P58IPK
itb11g10380.t1	3.30949	3.83984	2.05091	structural molecules
itb04g00620.t1	42.0921	48.8319	23.0462	chitinase A
itb11g01640.t1	16.2753	18.8558	10.8082	DYNAMIN-like 1E
itb01g26280.t1	7.02445	8.13747	5.12343	Chalcone and stilbene synthase family protein
itb04g02420.t1	105.465	122.002	62.1129	arginase
itb12g10140.t1	50.4663	58.3752	42.0905	acetyl Co-enzyme a carboxylase carboxyltransferase alpha subunit
itb10g17710.t3	6.39709	7.39878	5.15817	ethylene-responsive nuclear protein / ethylene-regulated nuclear protein (ERT2)
itb04g29930.t4	4.76538	5.50983	3.23502	DNA-binding protein with MIZ/SP-RING zinc finger, PHD-finger and SAP domain
itb02g09510.t1	15.0014	17.345	12.3147	ubiquitin-specific protease
itb11g08450.t1	9.81654	11.3334	6.18609	vacuolar ATP synthase subunit A
itb11g01710.t3	42.8903	49.4352	30.3939	transthyretin-like protein
itb09g28830.t1	14.1454	16.2947	11.036	AT hook motif DNA-binding family protein
itb11g02200.t1	21.2777	24.5084	14.202	glutamine-fructose-6-phosphate transaminase (isomerizing)s;sugar binding;transaminases
itb11g02340.t1	45.4836	52.3849	28.919	Plant calmodulin-binding protein-related
itb02g01470.t1	127.951	147.325	105.382	Late embryogenesis abundant (LEA) hydroxyproline-rich glycoprotein family
itb00g00390.t1	31.1355	35.7858	26.581	Inorganic H pyrophosphatase family protein
itb11g07160.t1	52.4607	60.2839	39.8965	Ribosomal protein L10 family protein
itb11g13460.t1	16.1336	18.5212	11.4924	BSD domain-containing protein
itb09g13030.t4	171.55	196.496	147.369	Remorin family protein
itb11g15300.t1	14.257	16.3295	11.6334	Protein of unknown function (DUF1712)
itb03g08080.t1	55.971	64.0883	49.4254	acclimation of photosynthesis to environment
itb11g09920.t1	67.4183	77.166	51.6628	TCP-1/cpn60 chaperonin family protein
itb12g17400.t2	13.7895	15.7769	6.99892	homeobox
itb09g05200.t1	52.2159	59.73	43.5551	plant UBX domain containing protein
itb10g16370.t3	1.87875	2.14859	0.993784	DCD (Development and Cell Death) domain protein
itb01g29860.t1	12.3478	14.1018	9.98035	Regulator of chromosome condensation (RCC1) family with FYVE zinc finger domain
itb11g06460.t2	17.5737	20.0677	8.90706	SAP domain-containing protein
itb12g13980.t1	20.7564	23.6973	16.3637	ankyrin repeat family protein / regulator of chromosome condensation (RCC1) family protein
itb04g11360.t1	86.6436	98.8917	65.288	S-adenosyl-L-homocysteine hydrolase
itb09g07080.t1	52.9684	60.3773	45.8357	proline-rich spliceosome-associated (PSP) family protein
itb11g01460.t1	33.8851	38.6122	22.443	Hyaluronan / mRNA binding family
itb11g05000.t1	11.878	13.5006	8.46147	nuclear assembly factor
itb11g02690.t1	67.7511	76.9845	44.5682	Ribosomal protein L4/L1 family
itb11g02040.t1	20.3457	23.1134	13.9991	Cellulose synthase family protein
itb10g21120.t1	25.1119	28.5119	21.6807	pentatricopeptide repeat
itb04g03870.t1	137.981	156.561	89.9024	Calcium-binding EF hand family protein
itb11g14340.t1	64.3992	72.9176	45.6902	Ribosomal protein S19e family protein
itb13g03940.t2	7.38596	8.36225	4.90428	glutathione S-transferase THETA
itb10g14340.t1	7.8259	8.84905	5.97047	Exostosin family protein
itb11g11060.t4	1.80292	2.03858	1.17354e-07	Leucine-rich repeat family protein
itb07g04500.t2	6.44772	7.28639	4.69956	Protein of unknown function (DUF707)
itb09g10330.t3	16.5409	18.6855	13.413	ubiquitin-activating enzyme
itb11g14470.t2	34.8954	39.419	27.5299	HNH endonuclease domain-containing protein
itb11g14410.t1	8.27285	9.34433	6.10074	nucleotide repair protein, putative
itb02g05770.t1	45.383	51.2507	37.6865	acetoacetyl-CoA thiolase
itb05g21070.t1	18.2719	20.6268	14.7686	sigma factor A
itb05g00340.t1	257.854	290.921	173.809	homolog of Medicago truncatula MTN3
itb12g00380.t1	110.403	124.496	82.29	Calmodulin-binding protein
itb08g00420.t1	8.25621	9.30889	6.08484	MBOAT (membrane bound O-acyl transferase) family protein
itb09g11180.t1	16.0579	18.105	11.9366	Peptidase M50 family protein
itb11g08440.t2	14.9807	16.8854	11.0235	lipid-binding serum glycoprotein family protein
itb12g27040.t1	52.0594	58.612	45.2661	O-methyltransferase
itb10g14320.t1	7.61724	8.57439	5.60002	glycyl-tRNA synthetase / glycine--tRNA ligase
itb05g25490.t1	53.3862	60.0887	44.9483	ribosomal protein L12-A
itb13g01440.t1	2.80046	3.15177	1.77269	Ankyrin repeat family protein with DHHC zinc finger domain
itb11g02430.t1	4.94789	5.56461	3.50522	Protein with RING/U-box and TRAF-like domains
itb03g15010.t2	0.149134	0.167705	0	inflorescence meristem receptor-like kinase
itb06g05220.t1	9.4072	10.5782	6.99207	phosphatidylinositol synthase
itb02g06300.t1	7.67514	8.62114	5.97624	Lycopene beta/epsilon cyclase protein
itb13g03500.t1	17.2927	19.4006	12.987	histone H2A protein
itb04g15450.t1	94.5146	105.949	85.6162	O-acetylserine (thiol) lyase (OAS-TL) isoform A1
itb07g18140.t1	105.999	118.747	93.5269	FRIGIDA-like protein
itb01g28690.t1	16.6143	18.6089	11.3043	F-box and associated interaction domains-containing protein
itb05g25840.t1	8.32664	9.32595	6.76717	Pentatricopeptide repeat (PPR-like) superfamily protein
itb02g06130.t2	10.4796	11.729	5.73123	Auxin-responsive family protein
itb11g10970.t1	10.4251	11.6432	6.7542	Signal recognition particle, SRP54 subunit protein
itb11g07730.t1	12.2007	13.6206	8.31957	Sec1/munc18-like (SM) proteins superfamily
itb04g28520.t2	6.91963	7.71664	5.41918	Neutral/alkaline non-lysosomal ceramidase
itb12g19400.t2	4.41188	4.90913	2.73284	homolog of xeroderma pigmentosum complementation group B
itb02g00060.t1	13.5867	15.0963	11.3971	Histidine kinase-, DNA gyrase B-, and HSP90-like ATPase family protein
itb10g14020.t1	28.7449	31.9127	21.4439	HCP-like superfamily protein
itb11g00050.t1	15.7519	17.4859	9.6659	Fumarylacetoacetate (FAA) hydrolase family
itb08g16710.t2	22.3388	24.7868	17.2081	Dihydroxyacetone kinase
itb05g17460.t1	7.73332	8.58017	6.36801	NSP-interacting kinase
itb11g00310.t1	7.31005	8.10852	5.34187	Mechanosensitive ion channel protein
itb04g23560.t1	13.3625	14.8173	10.6939	RELA/SPOT homolog
itb11g01500.t1	7.62684	8.45695	5.61154	homolog of asparagine-linked glycosylation
itb11g03640.t1	16.3507	18.1269	11.6373	Mitogen activated protein kinase kinase kinase-related
itb01g30330.t1	3.40102	3.76781	1.88851	Nucleotide-sugar transporter family protein
itb12g15260.t1	2.97612	3.29521	1.95989	Cytochrome c oxidase, subunit III
itb11g00480.t1	36.9235	40.8818	26.2996	pleiotropic regulatory locus
itb11g14400.t2	9.26676	10.259	5.22824	glucuronidase
itb10g23890.t1	116.977	129.437	83.1587	vaculolar sorting receptor
itb11g12410.t1	7.66703	8.47702	5.21004	delta-adaptin
itb04g20510.t1	727.065	803.57	625.069	Proteinase inhibitor, propeptide
itb06g25740.t2	25.749	28.4564	20.2092	pantothenate kinase
itb10g17750.t1	84.6372	93.4669	74.9504	GTP binding
itb03g01620.t4	2.98516	3.29601	1.57491	sec7 domain-containing protein
itb02g24640.t1	13.6776	15.1018	10.4813	Ribosomal L28 family
itb06g06510.t1	14.1392	15.6097	10.7857	Protein of unknown function (DUF3754)
itb01g01590.t1	36.8932	40.6705	24.9075	beta carbonic anhydrase
itb04g27790.t1	12.213	13.459	8.62373	catalytics;transferases;[acyl-carrier-protein] S-malonyltransferases;binding
itb11g06840.t2	17.9551	19.7758	14.3809	Mediator-associated protein
itb06g10580.t3	0.951943	1.04754	0.404228	TRS120
itb04g25860.t1	18.6868	20.5314	14.8463	Glutathione S-transferase family protein
itb11g02710.t1	53.7169	59.0005	42.2167	Zinc finger C-x8-C-x5-C-x3-H type family protein
itb01g16750.t3	1.09607	1.20349	0.350398	chloride channel D
itb11g08600.t1	30.4438	33.4171	19.0705	phytoene desaturase
itb05g19150.t2	3.74692	4.11264	2.60959	little nuclei4
itb13g01830.t1	29.4909	32.3597	24.9828	purple acid phosphatase
itb11g01110.t1	20.62	22.6118	14.5553	golgi snare
itb09g00480.t1	134.077	146.952	116.916	RAC-like
itb10g24300.t1	34.8593	38.1908	28.343	Ribosomal protein S5 domain 2-like superfamily protein
itb05g15680.t1	52.1143	57.0348	44.7167	Regulator of chromosome condensation (RCC1) family protein
itb01g36080.t2	6.67628	7.29458	4.89613	Plant neutral invertase family protein
itb11g05390.t5	17.0951	18.6774	11.285	Outer arm dynein light chain 1 protein
itb01g28530.t1	35.3221	38.5751	31.6367	cullin
itb11g13300.t1	8.00314	8.73358	4.05372	Ribosomal protein L7Ae/L30e/S12e/Gadd45 family protein
itb06g20310.t1	1533.51	1672.76	1174.11	Papain family cysteine protease
itb12g27550.t2	30.7133	33.4856	27.2493	Tumour-associated protein domain containing protein
itb09g08750.t4	0.375902	0.409661	0	B-box type zinc finger protein with CCT domain
itb04g20210.t2	1.40223	1.52803	0.520285	ABC transporter family protein
itb02g21380.t1	11.6095	12.6309	8.48264	DUF4539 domain containing protein
itb06g14470.t1	48.5795	52.8393	40.0282	EPS15 homology domain
itb01g07550.t1	16.5656	18.0167	13.6102	sequence-specific DNA binding transcription factors;sequence-specific DNA binding
itb06g24130.t1	11.832	12.8495	9.54317	Protein of unknown function (DUF793)
itb10g22530.t1	75.9909	82.4745	67.0387	tubby like protein
itb01g29870.t1	45.8812	49.7837	37.1043	VIRE2-interacting protein
itb11g07340.t1	32.6309	35.3996	25.8932	rhomboid protein-related
itb03g19210.t1	1.92868	2.0919	1.06724	Protein kinase family protein with leucine-rich repeat domain
itb06g19280.t1	15.888	17.23	12.9423	Conserved oligomeric complex COG6 domain containing protein
itb11g01980.t1	10.3823	11.2497	6.88221	Protein of unknown function, DUF642
itb04g34030.t1	22.0489	23.889	17.3786	KH domain-containing protein / zinc finger (CCCH type) family protein
itb02g17550.t1	14.4138	15.6165	12.0135	reversibly glycosylated polypeptide
itb10g23080.t2	0.40891	0.443001	0.100793	phosphoenolpyruvate carboxylase-related kinase
itb07g23570.t1	4.02772	4.3622	2.48523	response regulator
itb12g00130.t1	124.24	134.556	103.406	Ribosomal L38e protein family
itb11g00640.t1	72.8554	78.8123	53.4268	SIN3 associated polypeptide P18
itb11g08030.t1	177.737	192.167	126.16	TIFY domain/Divergent CCT motif family protein
itb11g03440.t1	7.33828	7.93125	4.95165	RWP-RK domain containing protein
itb06g07700.t5	1.13867	1.23006	0.656138	poly(A) polymerase
itb02g10310.t1	39.573	42.7103	34.0636	global transcription factor group E4
itb02g21420.t1	23.1067	24.8935	18.955	translocon at the outer membrane of chloroplasts 64-III
itb05g20520.t1	11.871	12.7797	10.0107	CDPK-related kinase
itb09g14230.t1	2.74127	2.94975	1.49043	TATA binding protein associated factor 21kDa subunit
itb10g24750.t2	26.9403	28.9564	17.6048	cold-regulated 413-plasma membrane
itb02g05390.t1	46.3355	49.7862	40.3507	polyamine oxidase
itb10g14970.t1	5.33215	5.72628	3.60516	Polynucleotidyl transferase, ribonuclease H-like superfamily protein
itb09g15730.t1	36.9227	39.6197	29.877	adenosine kinase
itb11g01340.t4	0.500695	0.537195	0.154167	ARABIDILLO-1
itb11g01170.t1	8.84007	9.4796	6.34278	Nucleotidyltransferase family protein
itb09g08840.t2	10.8774	11.6641	8.00328	TRAM, LAG1 and CLN8 (TLC) lipid-sensing domain containing protein
itb10g13130.t1	263.569	282.03	154.074	calreticulin 1a
itb08g14440.t3	15.154	16.2054	10.4024	Ribosomal protein L27 family protein
itb05g16110.t1	26.6752	28.5187	22.7971	succinate dehydrogenase 1-1
itb05g28150.t1	125.888	134.537	108.34	LEM3 (ligand-effect modulator 3) family protein / CDC50 family protein
itb11g09640.t1	34.5547	36.9198	25.7076	serine acetyltransferase 1;1
itb11g07380.t3	7.4769	7.98718	4.58446	Pseudouridine synthase family protein
itb04g31010.t1	11.6297	12.4216	8.8639	Adaptor protein complex AP-2, alpha subunit
itb12g00970.t1	4.40306	4.70158	3.52409	MUTL protein homolog
itb03g23190.t1	14.8894	15.8904	12.6444	RNA helicase, ATP-dependent, SK12/DOB1 protein
itb09g15560.t1	63.9654	68.2621	52.9592	methionine adenosyltransferase
itb03g16810.t1	175.177	186.888	147.524	ribosomal protein L23AB
itb05g27360.t4	6.61438	7.05229	4.78721	D6 protein kinase like
itb09g13380.t1	11.262	12.0063	8.49801	DNA polymerase delta small subunit
itb03g21140.t1	81.4841	86.8657	61.7005	Stress up-regulated Nod 19 domain containing protein
itb06g11910.t2	25.4364	27.1138	19.08	associated molecule with the SH3 domain of STAM
itb11g02740.t1	85.5735	91.1586	57.5692	Ribosomal protein S12/S23 family protein
itb06g13640.t1	16.2221	17.2745	12.7705	HMG (high mobility group) box protein with ARID/BRIGHT DNA-binding domain
itb10g25810.t1	119.727	127.44	103.913	S phase kinase-associated protein
itb11g11720.t2	18.0328	19.1615	14.6063	Flavinator of succinate dehydrogenase domain containing protein
itb04g00290.t1	25.4849	27.0797	20.1715	WRKY family transcription factor
itb12g06550.t1	11.4779	12.1828	9.46306	tRNA/rRNA methyltransferase (SpoU) family protein
itb01g20760.t1	12.1639	12.9099	10.0115	RNA recognition motif (RRM)-containing protein
itb10g17430.t1	15.5341	16.4864	13.4352	ZPR1 zinc-finger domain protein
itb11g02770.t1	12.0379	12.767	8.75719	ribonuclease P family protein
itb11g07100.t2	11.6404	12.342	9.06483	RNA binding (RRM/RBD/RNP motifs) family protein
itb01g33640.t1	49.2051	52.1647	39.7334	RNA-binding protein 47B
itb10g25900.t1	14.6797	15.5622	12.0329	Protein of unknown function (DUF630 and DUF632)
itb10g20520.t1	55.8071	59.1357	47.24	Translation initiation factor eIF3 subunit

## Sheet: 592
Gene ID	WT_FPKM	OE-Z32_FPKM	Ri-Z1_FPKM	Description
itb07g05170.t1	11.8718	8.88569	11.8739	Protein KAKU4
itb15g08660.t1	23.4765	18.1475	23.5412	RHOMBOID-like
itb07g13890.t1	215.29	153.659	216.039	Pheophorbide a oxygenase family protein with Rieske [2Fe-2S] domain
itb12g13150.t2	0.605201	0	0.608083	Plasma-membrane choline transporter family protein
itb08g06110.t1	11.5558	9.82063	11.6128	RNA helicase family protein
itb01g03710.t1	1163.47	802.264	1170.23	cytochrome c-2
itb07g02410.t1	33.6991	26.275	33.9005	ETHYLENE-INSENSITIVE3-like
itb07g20570.t1	69.9583	63.1998	70.4427	20S proteasome alpha subunit C1
itb09g11130.t1	3.6483	0.464847	3.67568	HSP20-like chaperones superfamily protein
itb07g11180.t1	44.1766	28.6924	44.5247	RAB GTPase homolog A2B
itb01g07120.t5	0.209766	0	0.212077	Integrin-linked protein kinase family
itb04g29470.t1	28.184	16.8505	28.5491	Ras-related small GTP-binding family protein
itb06g16190.t1	12.431	10.5358	12.5953	Leucine-rich repeat transmembrane protein kinase protein
itb07g00850.t1	10.0712	5.21281	10.2053	replication factor C1
itb07g04660.t1	2.09333	1.2711	2.12577	Copper amine oxidase family protein
itb11g21220.t1	23.452	17.3831	23.8302	Ribosomal L27e protein family
itb07g17080.t1	1238.6	867.723	1259.3	glutamine-dependent asparagine synthase
itb11g11210.t1	145.406	73.6868	147.879	4-coumarate:CoA ligase
itb04g14440.t1	8.59201	5.72443	8.7397	DEAD/DEAH box RNA helicase family protein
itb15g05570.t1	7.8793	6.75985	8.01566	transcription regulator NOT2/NOT3/NOT5 family protein
itb02g06830.t1	51.7383	1.49534	52.6337	Homeodomain-like superfamily protein
itb12g26830.t1	10.2811	5.14626	10.4612	YELLOW STRIPE like
itb10g16700.t1	9.79459	7.70887	9.97201	growth-regulating factor
itb12g25000.t1	418.075	193.082	426.012	Plant invertase/pectin methylesterase inhibitor superfamily protein
itb10g23670.t1	22.7227	17.9575	23.157	pathogenesis-related gene
itb13g23070.t1	4.05734	2.56649	4.13801	SNARE associated Golgi protein family
itb10g19800.t1	20.8487	9.20769	21.2961	Histone superfamily protein
itb02g04150.t1	1143.9	817.86	1169.36	vacuolar membrane ATPase
itb05g02610.t1	37.3417	32.6099	38.2443	phosphatase 2C5
itb14g10720.t1	0.555562	0.053574	0.569996	hydroxycinnamoyl-CoA shikimate/quinate hydroxycinnamoyl transferase
itb07g20780.t1	2.84325	0.464705	2.92155	signal recognition particle receptor alpha subunit family protein
itb12g05100.t1	198.367	180.17	204.246	sumo conjugation enzyme
itb12g08830.t2	0.20607	0	0.212185	Potassium transporter family protein
itb12g04810.t1	7.60078	5.53249	7.83287	ARM-repeat/Tetratricopeptide repeat (TPR)-like protein
itb12g19950.t3	5.83503	5.12304	6.03222	elongation factor Ts family protein
itb15g23320.t1	1.84693	0.969894	1.91172	cyclin a2;1
itb03g09770.t1	39.1069	27.1926	40.4963	cytochrome P450, family 81, subfamily D, polypeptide
itb11g11840.t2	0.491052	0.00187392	0.508709	auxin response factor
itb12g10210.t1	20.7943	18.0215	21.5498	receptor lectin kinase
itb07g04580.t1	354.005	199.117	368.526	Octicosapeptide/Phox/Bem1p family protein
itb05g18580.t1	53.3872	20.0408	55.7316	maternal effect embryo arrest
itb06g09210.t1	20.1206	18.5282	21.0328	Nucleoporin autopeptidase
itb06g10790.t2	24.563	20.0692	25.6887	2-phosphoglycolate phosphatase
itb05g22750.t1	0.602727	0.043631	0.634407	Transmembrane amino acid transporter family protein
itb07g22090.t1	6.96529	5.66819	7.33283	QUASIMODO2 LIKE
itb04g04390.t1	20.1994	18.6566	21.2675	homeobox from Arabidopsis thaliana
itb09g03620.t1	47.4871	21.0902	50.0495	GTP cyclohydrolase II
itb03g17860.t1	307.149	209.183	323.819	homolog of anti-oxidant
itb07g03530.t1	53.9862	43.8882	56.9557	TGF-beta receptor interacting protein
itb07g07480.t1	0.138161	0	0.146062	Protein of unknown function (DUF789)
itb05g02920.t1	30.4012	16.3134	32.1608	proline transporter
itb12g24820.t1	30.7852	22.3179	32.6105	plant VAP homolog
itb06g13030.t2	5.27596	4.06389	5.60079	CBS / octicosapeptide/Phox/Bemp1 (PB1) domains-containing protein
itb01g05060.t1	19.4814	15.6093	20.7238	alternative NAD(P)H dehydrogenase
itb15g12480.t1	238.829	212.563	254.405	glycoside hydrolase family 2 protein
itb12g11360.t1	9.8343	6.02933	10.478	RGA-like
itb12g25160.t1	290.405	212.764	309.601	Double Clp-N motif protein
itb11g04330.t1	33.5212	23.9879	35.857	ethylene response factor
itb04g14820.t1	81.0122	69.3003	86.7676	homocysteine methyltransferase
itb02g04270.t2	0.57732	0	0.619601	phosphatidylglycerolphosphate synthase
itb07g02930.t4	20.1853	13.5312	21.6757	SC35-like splicing factor 30A
itb04g09450.t1	1.26156	0.0081729	1.35637	CCT motif family protein
itb02g06730.t2	4.79071	1.17186	5.15386	high mobility group B3
itb08g08250.t4	4.52381	2.68832	4.87555	trehalase
itb04g17050.t1	21.9314	4.11707	23.6585	Major facilitator superfamily protein
itb09g12370.t1	11.5283	8.77115	12.4544	Glycosyl hydrolases family 31 protein
itb12g02030.t2	34.9894	22.8798	37.8542	NC domain-containing protein-related
itb10g23140.t4	1.27205	4.32583e-05	1.38075	AGAMOUS-like
itb11g16720.t1	69.131	60.3299	75.145	acetyl Co-enzyme a carboxylase biotin carboxylase subunit
itb10g20990.t1	462.063	348.228	502.53	C-terminal cysteine residue is changed to a serine
itb13g20530.t1	158.884	112.921	173.093	WRKY DNA-binding protein
itb01g01450.t1	9.32691	6.04373	10.1687	mitochondrial HSO70
itb08g02960.t2	6.77336	2.7018	7.42358	Pectinacetylesterase family protein
itb08g13890.t1	87.8632	49.888	96.4172	nitrate transmembrane transporters
itb01g22670.t1	36.6261	32.8866	40.3004	farnesylated protein-converting enzyme
itb01g32070.t2	0.414893	0.0094594	0.456901	P450 reductase
itb11g10800.t1	15.7524	13.8796	17.3959	Serine protease inhibitor (SERPIN) family protein
itb02g05520.t1	48.4493	44.6375	53.5147	NPR1-like protein
itb02g06520.t1	38.4661	26.6105	42.4911	cellulose synthase-like B4
itb04g13000.t1	196.591	142.48	217.202	inositol transporter
itb14g19810.t1	4.87959	1.10853	5.39387	cruciferin
itb04g09770.t1	24.5771	24.2989	27.2058	triglyceride lipases;triglyceride lipases
itb09g09490.t1	7.82263	4.63126	8.668	Concanavalin A-like lectin protein kinase family protein
itb04g09870.t2	0.383938	0.0482444	0.425551	Leucine-rich repeat receptor-like protein kinase family protein
itb05g17090.t2	7.42767	2.13229	8.24176	brassinosteroid-6-oxidase
itb07g03310.t4	0.559318	0.0576092	0.621441	ATP-dependent Clp protease
itb07g00150.t1	315.198	44.6613	350.477	transcription activator-related
itb07g11630.t1	112.394	101.68	125.002	NADH-ubiquinone oxidoreductase B8 subunit, putative
itb11g21460.t1	18.4427	15.127	20.5519	with no lysine (K) kinase
itb14g03980.t1	19.3322	15.9406	21.5639	Actin cross-linking protein
itb09g01860.t1	29.3786	26.1118	32.81	peptidyl-prolyl cis-trans isomerase / cyclophilin-40 (CYP40) / rotamase
itb02g17560.t1	0.209595	0	0.234369	Squamosa promoter-binding protein-like (SBP domain) transcription factor family protein
itb09g20230.t6	3.07538	1.83976	3.44381	GTP-binding protein Obg/CgtA
itb08g08790.t2	8.51976	7.14569	9.54495	POZ/BTB containin G-protein
itb14g19310.t1	150.282	128.115	168.817	GroES-like zinc-binding dehydrogenase family protein
itb07g23840.t3	1.38351	0	1.5545	eukaryotic release factor 1-3
itb02g10940.t2	11.3644	5.13733	12.8048	NAC domain containing protein
itb07g01090.t1	5.60635	4.83289	6.33314	Protein of unknown function (DUF630 and DUF632)
itb11g16400.t1	1.04405	0.224213	1.17941	Leucine-rich repeat (LRR) family protein
itb04g31360.t1	4.44467	2.85484	5.021	WIP domain protein
itb13g03830.t1	53.4695	40.9466	60.4578	basic helix-loop-helix (bHLH) DNA-binding superfamily protein
itb07g13870.t1	54.5514	33.3838	61.727	gamma tonoplast intrinsic protein
itb07g08620.t1	5.41235	2.72749	6.14653	glutamine dumper
itb07g04080.t1	526.66	424.111	599.434	glyceraldehyde-3-phosphate dehydrogenase C subunit
itb02g10480.t1	33.7748	18.2638	38.5266	D-aminoacid aminotransferase-like PLP-dependent enzymes superfamily protein
itb07g16160.t1	58.9271	48.2823	67.2562	with no lysine (K) kinase
itb07g03560.t1	26.1106	22.2924	29.8214	Protein kinase family protein with ARM repeat domain
itb13g08890.t1	58.8081	52.32	67.1666	alpha/beta-Hydrolases superfamily protein
itb05g08720.t1	3.61097	2.82638	4.12512	regulatory protein (NPR1)
itb07g06310.t1	46.0166	43.4563	52.6472	UDP-Glycosyltransferase / trehalose-phosphatase family protein
itb09g09290.t1	8.90178	7.50091	10.2333	pol-like
itb07g04570.t1	134.618	112.401	154.876	plant intracellular ras group-related LRR
itb11g11260.t1	5.10453	4.27839	5.87672	Transcriptional regulator of RNA polII, SAGA, subunit domain containing protein
itb01g21840.t1	94.7036	72.8392	109.355	abscisic acid responsive elements-binding factor
itb06g16510.t1	1.68505	0.236749	1.94914	Protein of unknown function (DUF3511)
itb09g27860.t1	54.3435	43.1414	62.8884	pyrophosphorylase
itb02g07740.t1	127.787	116.447	147.989	RING membrane-anchor
itb11g16860.t1	27.2242	24.2107	31.5746	Pyruvate kinase family protein
itb05g01620.t2	3.3014	0.703563	3.83173	serine/threonine protein kinase
itb08g00360.t1	152.382	140.6	177.071	UDP-D-glucose/UDP-D-galactose 4-epimerase
itb07g23390.t1	266.717	65.5221	310.179	thioredoxin
itb04g12910.t1	22.8689	17.9948	26.6131	Got1/Sft2-like vescicle transport protein family
itb11g16760.t1	12.6396	11.4641	14.7542	Protein of unknown function (DUF810)
itb13g00630.t1	141.231	49.504	164.868	xyloglucan endotransglycosylase
itb04g07980.t1	24.9898	14.0741	29.1878	Signal transduction histidine kinase, hybrid-type, ethylene sensor
itb15g08050.t1	19.3527	16.9961	22.7435	Arabidopsis Inositol phosphorylceramide synthase
itb11g22040.t1	298.069	237.356	352.812	Thioredoxin superfamily protein
itb13g13530.t1	63.351	23.6401	75.2595	homolog of Medicago truncatula MTN3
itb02g23710.t1	252.511	241.52	300.623	WRKY DNA-binding protein
itb05g26420.t1	1108.57	1064.71	1320.36	polyubiquitin
itb02g06770.t1	95.2267	91.9984	113.589	glucose-6-phosphate/phosphate translocator
itb09g03780.t1	9.07456	3.77658	10.8557	metacaspase
itb13g24970.t3	2.23906	0.974397	2.67891	Protein of unknown function (DUF3527)
itb15g22160.t1	22.4359	21.4781	26.9931	tocopherol cyclase, chloroplast / vitamin E deficient 1 (VTE1) / sucrose export defective 1 (SXD1)
itb03g19430.t1	71.2789	64.1557	85.9612	basic helix-loop-helix (bHLH) DNA-binding superfamily protein
itb04g03110.t1	502.053	465.283	605.665	Nucleoside diphosphate kinase family protein
itb09g18590.t1	2.29348	0.9367	2.78062	myosin-like protein XIF
itb01g19250.t1	27.2142	19.2436	33.0712	inositol transporter
itb10g22990.t1	16.1896	13.1942	19.7632	Aldolase-type TIM barrel family protein
itb07g11430.t1	1341.58	830.734	1642.11	metallothionein 2A
itb04g26570.t1	0.240833	0	0.2956	ubiquitin-associated (UBA)/TS-N domain-containing protein
itb15g20040.t2	3.3555	2.42005	4.12087	AFG1-like ATPase family protein
itb07g22640.t1	62.7477	36.3683	77.1067	Galactose oxidase/kelch repeat superfamily protein
itb11g23230.t1	177.28	143.053	218.314	ATP synthase delta-subunit gene
itb07g02080.t1	0.437905	0.0310514	0.539422	RING/U-box superfamily protein
itb04g29090.t2	4579.57	3262.12	5646.17	metallothionein 2A
itb07g08340.t1	28.5364	15.0738	35.2055	Plant stearoyl-acyl-carrier-protein desaturase family protein
itb05g19770.t1	63.9365	56.574	79.0183	Heavy metal transport/detoxification superfamily protein
itb15g09730.t1	41.7593	9.17651	51.9333	cytochrome P450, family 82, subfamily C, polypeptide
itb01g31860.t1	137.821	111.27	171.43	conserved hypothetical protein
itb02g12630.t1	655.947	627.253	816.844	B12D protein
itb01g06300.t5	4.12413	0.397517	5.16873	Hydrolase-like protein family
itb07g02860.t1	66.8116	66.6546	83.7523	HXXXD-type acyl-transferase family protein
itb15g13230.t1	42.9661	21.1516	53.9223	Hypoxia-responsive family protein
itb07g11430.t2	15394	7545.77	19323.3	metallothionein 2A
itb09g07530.t2	22.3859	10.4045	28.1044	NAC domain containing protein
itb07g01740.t1	3.6567	1.09566	4.59482	ubiquitin-conjugating enzyme
itb07g21550.t2	17.0828	14.1526	21.4847	Prolyl oligopeptidase family protein
itb05g07110.t1	29.4002	22.8953	37.0032	oxidative stress
itb07g13110.t2	14.8428	11.1548	18.6985	SIT4 phosphatase-associated family protein
itb01g33740.t1	45.4679	42.3106	57.4184	Protein of unknown function (DUF1645)
itb03g18960.t4	1.7597	0	2.22326	Protein of unknown function (DUF3531)
itb12g20310.t1	36.3427	34.9971	45.9679	CCCH-type zinc finger family protein
itb13g21880.t1	22.1771	10.9806	28.0547	Heavy metal transport/detoxification superfamily protein
itb11g02530.t1	2.19164	0.5858	2.77609	F-box and associated interaction domains-containing protein
itb07g23800.t1	144.171	100.255	182.637	hypothetical protein
itb01g12420.t1	720.87	626.223	918.333	conserved hypothetical protein
itb04g25000.t1	3.36144	1.9501	4.28543	FORKED
itb03g03240.t1	20.4218	18.2474	26.0992	Protein of unknown function (DUF1685)
itb05g14120.t1	9.80481	0	12.5442
itb10g18480.t1	8.82615	6.70907	11.3797	gibberellin 2-oxidase
itb14g09220.t1	40.2278	33.7189	52.1285	conserved hypothetical protein
itb15g09760.t2	191.883	113.083	249.48	alpha-amylase-like
itb15g09760.t3	191.883	113.083	249.48	alpha-amylase-like
itb15g05590.t3	0.186195	0	0.242127	ARM repeat superfamily protein
itb11g23480.t1	1011.8	782.965	1316.19	Homeodomain-like superfamily protein
itb02g06720.t1	101.95	78.9376	133.135	MATE efflux family protein
itb08g08250.t5	3.18009	1.95087	4.15507	trehalase
itb11g21620.t2	11.4563	9.07927	14.9752	Octicosapeptide/Phox/Bem1p family protein
itb11g17420.t1	143.75	138.032	188.25	conserved hypothetical protein
itb08g12430.t1	24.4107	18.385	31.9749	Pyridoxal phosphate (PLP)-dependent transferases superfamily protein
itb01g31770.t1	55.9919	55.0345	73.4394	purine permease
itb14g06610.t1	43.2864	32.8407	56.8524	GDSL-like Lipase/Acylhydrolase superfamily protein
itb04g25600.t1	41.1525	14.8312	54.1343	NAC domain containing protein
itb03g12880.t1	45.6125	27.2134	60.0205	Protein of unknown function (DUF506)
itb04g30210.t1	98.3024	83.5739	129.438	Protein of unknown function, DUF584
itb02g19450.t1	30.6896	20.8854	40.4432	LOB domain-containing protein
itb13g00280.t1	32.3026	11.0106	42.5929	Fatty acid hydroxylase superfamily
itb09g31210.t1	8.80831	2.28431	11.6201	Cysteine proteinases superfamily protein
itb15g09760.t1	88.5854	47.3406	117.348	alpha-amylase-like
itb07g01170.t2	0.376742	0	0.500086	myb domain protein
itb07g00420.t2	10.2988	5.50064	13.6791	bZIP transcription factor family protein
itb07g14570.t1	14.5772	7.27255	19.3821	arogenate dehydratase
itb09g18230.t1	28.8603	23.8779	38.3773	O-fucosyltransferase family protein
itb11g20660.t1	412.824	326.557	549.376	homolog of Medicago truncatula MTN3
itb03g01010.t1	21.6773	20.8248	28.8971	Major facilitator superfamily protein
itb01g23300.t1	58.9627	16.4233	78.7318	Papain family cysteine protease
itb01g33030.t1	15.3163	7.96647	20.4762	Cytochrome P450 superfamily protein
itb09g06410.t1	58.3497	46.3461	78.0299	PLAC8 family protein
itb11g10750.t1	81.2223	59.951	108.631	glutaredoxin
itb11g16380.t1	81.1769	55.5893	108.829	conserved hypothetical protein
itb09g06730.t1	6.27747	3.18952	8.43378	bifunctional nuclease i
itb05g28390.t2	2.56295	0.853731	3.46354	PLATZ transcription factor family protein
itb04g29090.t1	371.755	287.669	503.288	metallothionein 2A
itb07g03380.t1	6.4362	3.72179	8.73542	monooxygenase
itb15g09120.t1	33.4154	19.6469	45.3624	zinc induced facilitator-like
itb03g15940.t1	22.0148	18.1927	30.1089	DA1-related protein
itb02g09190.t1	9.0533	4.32519	12.3932	xyloglucan endotransglucosylase/hydrolase
itb09g13810.t1	2.36542	1.56392	3.25406	FASCICLIN-like arabinogalactan protein 16 precursor
itb15g06730.t1	41.508	37.525	57.1116	WRKY DNA-binding protein
itb11g14190.t1	101.919	92.5367	140.297	gamma subunit of Mt ATP synthase
itb06g09960.t1	10.0975	7.78688	13.9363	cytochrome P450, family 71, subfamily B, polypeptide
itb09g10710.t1	6.60862	3.40058	9.17747	Plant protein of unknown function (DUF827)
itb14g00810.t1	29.6179	23.0514	41.1369	conserved hypothetical protein
itb08g06590.t1	6.04288	1.55459	8.42931	Cactus-binding C-terminus of cactin protein domain containing protein
itb05g27480.t4	0.177012	0	0.24692	uridine kinase-like
itb11g16410.t1	1.68365	0.522806	2.36109	high-mobility group box
itb07g20310.t1	53.0875	47.3123	74.4997	Major facilitator superfamily protein
itb05g27280.t1	3.69338	2.17471	5.18834	FASCICLIN-like arabinogalactan
itb01g23290.t2	27.6713	16.0389	38.9085	beta-galactosidase
itb03g19970.t1	1.5195	0.608753	2.13713	Serinc-domain containing serine and sphingolipid biosynthesis protein
itb02g10450.t2	18.9167	10.7915	26.6196	hypothetical protein
itb05g18140.t1	0.439105	0.0673964	0.624951	SKU5 similar
itb15g09740.t1	35.0734	8.16962	49.9275
itb12g27690.t1	14.1523	8.26654	20.1604	myb domain protein
itb09g02010.t1	149.153	85.2614	214.056	Calcium-binding EF-hand family protein
itb01g08980.t1	41.1263	37.2385	59.0337	Protein of unknown function (DUF1677)
itb01g25290.t2	6.83257	3.17555	9.81027	Protein of unknown function (DUF1666)
itb14g15100.t2	0.446869	0.0170453	0.646839	ABC-2 type transporter family protein
itb11g21630.t1	36.6894	30.6491	53.1298	ferric reduction oxidase
itb04g02900.t2	0.417825	0	0.605172	cationic amino acid transporter
itb08g07200.t1	37.6461	5.98396	54.6734	phloem protein 2-A9
itb03g02530.t1	34.6562	30.4994	50.4262	Methylenetetrahydrofolate reductase family protein
itb10g01070.t2	0.276716	0	0.404147	DNA-binding bromodomain-containing protein
itb07g00420.t1	27.019	21.4145	39.4725	bZIP transcription factor family protein
itb02g09330.t1	5.79596	4.88053	8.48326	alpha/beta-Hydrolases superfamily protein
itb15g03970.t1	74.7719	36.6617	110.11	UDP-glycosyltransferase 73B4
itb06g07100.t1	0.300569	0	0.447204	Plant protein of unknown function (DUF828) with plant pleckstrin homology-like region
itb15g06990.t1	9.66645	4.87472	14.3896	GRAS family transcription factor
itb07g20910.t1	0.410845	0.161062	0.612663	cellulose synthase-like D5
itb04g10560.t1	206.208	32.9164	307.793	Thioredoxin superfamily protein
itb01g03620.t1	16.1269	5.43974	24.1582	hypothetical protein
itb04g11920.t1	23.3687	15.0291	35.0842	xyloglucan endotransglucosylase/hydrolase
itb09g25340.t1	77.2291	12.8473	115.953	conserved hypothetical protein
itb09g06970.t1	60.4048	40.6317	91.5402	ethylene-forming enzyme
itb01g25680.t1	775.815	428.844	1177.14	eukaryotic elongation factor 5A-1
itb05g15060.t1	2.67211	1.33099	4.08639	Leucine-rich repeat protein kinase family protein
itb03g07270.t1	3.08427	2.08819	4.73049	beta-galactosidase
itb13g15350.t1	36.389	28.0683	55.8284	alternative oxidase 1D
itb01g31310.t1	140.69	101.031	216.03	hypothetical protein
itb03g22620.t1	27.7542	23.6069	42.6587	Glycosyl hydrolase family protein with chitinase insertion domain
itb14g03440.t1	7.07936	3.00361	10.9091	Ribonuclease T2 family protein
itb12g09720.t1	6.42577	3.94329	9.93741	ribonuclease
itb02g03390.t2	1.27623	0.474862	1.98224	ATPase family AAA domain-containing protein At1g05910
itb07g00100.t1	15.2965	7.12466	23.7981	SKU5 similar
itb03g13740.t1	3.04448	1.18576	4.74278	hydroxyproline-rich glycoprotein family protein
itb12g12280.t1	25.537	7.1204	39.7863
itb15g20400.t2	0.234638	0	0.366802	mechanosensitive channel of small conductance-like
itb04g23120.t4	6.71258	4.63281	10.5046	HCO3- transporter family
itb12g19590.t1	5.94349	1.63401	9.36899	Serinc-domain containing serine and sphingolipid biosynthesis protein
itb01g31370.t1	6.06899	3.9314	9.56885	homeobox protein
itb02g15380.t3	0.163801	6.9693e-08	0.25903	Kinesin motor family protein
itb02g00380.t1	45.2072	32.849	72.0102	hypothetical protein
itb14g03450.t1	63.4626	54.1668	101.203	NAD(P)-linked oxidoreductase superfamily protein
itb04g05400.t1	10.3282	4.17178	16.4886	cytokinin oxidase/dehydrogenase
itb09g30970.t1	15.6082	14.6198	24.9648	Ankyrin repeat family protein
itb02g06580.t1	2.03326	0.0430593	3.26291
itb01g33130.t1	63.1904	49.5408	101.488	hypothetical protein
itb14g19780.t1	4.76346	0.28879	7.71208	cruciferin
itb03g21440.t1	2.83871	0.271504	4.60526	Calcium-binding EF-hand family protein
itb02g02540.t2	2.89625	0.849994	4.72456	Plant invertase/pectin methylesterase inhibitor superfamily
itb01g28140.t1	7.96143	5.17819	12.9891	UDP-Glycosyltransferase superfamily protein
itb07g02450.t1	16.7972	6.58793	27.4843	Disease resistance protein (NBS-LRR class) family
itb05g01520.t1	34.0078	24.0607	55.6853	Fe superoxide dismutase
itb13g26060.t3	0.341286	0	0.559073	aminoalcoholphosphotransferase
itb02g09080.t3	0.820306	5.41212e-07	1.34424	galacturonosyltransferase
itb03g28410.t1	0.906576	0.102895	1.49754	Galactosyltransferase family protein
itb08g00640.t1	22.0851	17.4041	36.484	A20/AN1-like zinc finger family protein
itb01g35660.t1	55.1752	24.0638	91.5074	cAMP-regulated phosphoprotein 19-related protein
itb06g15340.t1	2.90142	0.268288	4.83175	Auxin-responsive GH3 family protein
itb02g07090.t2	0.43981	0.00184857	0.736231	HOPZ-ACTIVATED RESISTANCE
itb07g22560.t1	30.0338	24.5652	50.4588	NAC-like, activated by AP3/PI
itb03g09630.t1	76.2322	19.0549	128.241	hypothetical protein
itb08g06530.t1	8.43057	5.08378	14.1896	purine permease
itb12g13430.t1	0.209273	0	0.354029	Protein kinase family protein
itb11g18120.t1	6.43985	1.24423	11.1552	26S proteasome regulatory subunit S2 1A
itb07g04780.t1	6.48257	4.70715	11.26	cysteine-rich RLK (RECEPTOR-like protein kinase)
itb03g08140.t1	7.08612	3.24127	12.539	LOB domain-containing protein
itb05g17090.t1	11.2535	4.6706	19.9552	brassinosteroid-6-oxidase
itb09g03790.t1	136.603	112.703	245.654	metacaspase
itb05g00450.t1	107.909	88.0386	194.435	WRKY DNA-binding protein
itb01g31480.t1	5.04485	1.74747	9.15761	Phosphate-responsive 1 family protein
itb07g00170.t2	13.3191	10.3721	24.221	starch branching enzyme 2.1
itb08g02760.t1	968.794	822.108	1762.71	hypothetical protein
itb05g25250.t1	24.1284	7.1226	44.1469	Protein of unknown function (DUF1637)
itb08g08820.t1	10.6853	0.13579	19.9744	hypothetical protein
itb05g01370.t2	2.21282	0.565909	4.16214	conserved hypothetical protein
itb12g05300.t2	0.919238	0.00116096	1.74423	basic helix-loop-helix (bHLH) DNA-binding superfamily protein
itb04g00780.t1	2.78939	1.33377	5.41492	Domain of unknown function (DUF1767)
itb01g25860.t1	19.5636	16.296	38.0358	beta glucosidase
itb13g24110.t1	0.5997	0	1.16692	CBL-interacting protein kinase
itb04g24380.t1	3.12745	1.89427	6.11599	Protein kinase family protein
itb06g22170.t1	16.4118	9.54402	32.2052	hypothetical protein
itb09g20100.t2	1.74833	0.295852	3.44797	ABI-1-like
itb08g13850.t1	128.188	39.0242	255.526	hypothetical protein
itb04g05400.t2	1.58484	0.827787	3.18853	cytokinin oxidase/dehydrogenase
itb01g36110.t3	9.44057	5.52879	19.4033	HCO3- transporter family
itb02g17680.t1	2.48045	0.937702	5.10534	AGAMOUS-like
itb07g06500.t1	50.3542	41.7386	105.185	nudix hydrolase homolog
itb07g11860.t1	70.6968	47.8203	149.522	myb domain protein
itb08g11430.t2	0.244685	0	0.522265	Sec14p-like phosphatidylinositol transfer family protein
itb10g17620.t1	1.3296	0.593213	2.89711	FAD-binding Berberine family protein
itb15g09820.t1	9.21057	5.74724	20.3313	Major facilitator superfamily protein
itb06g03790.t1	2.12679	0.739768	4.7361	UDP-glucosyl transferase 73C1
itb01g05360.t1	189.301	83.728	446.321	Aluminium induced protein with YGL and LRDR motifs
itb13g20410.t1	59.593	12.1776	143.247	senescence-associated gene
itb04g28670.t4	0.352464	0	0.849617	type one serine/threonine protein phosphatase
itb11g14630.t1	542.52	445.545	1315.18	FKBP-like peptidyl-prolyl cis-trans isomerase family protein
itb07g02700.t1	0.444847	0	1.09555	TOPLESS-related
itb06g18190.t5	0.120962	0	0.305098	Tudor/PWWP/MBT superfamily protein
itb03g07280.t1	483.002	431.231	1239.37	thioredoxin H-type
itb10g13160.t3	0.268925	1.55816e-06	0.692272	Subtilisin-like serine endopeptidase family protein
itb09g07210.t1	0.756395	0.0602268	2.0626	Aluminium induced protein with YGL and LRDR motifs
itb02g00080.t1	29.7856	15.5886	81.4341	homolog of Medicago truncatula MTN3
itb01g31300.t1	9.35975	4.33417	28.4213	hypothetical protein
itb11g13030.t1	223.306	131.507	689.673
itb14g16280.t1	0.162509	1.31317e-08	0.5159	RNA binding (RRM/RBD/RNP motifs) family protein
itb09g10640.t1	3.33046	0.954427	11.1029	Peroxidase superfamily protein
itb01g03470.t1	1.7407	0.0160609	5.83856	Expressed protein
itb04g09100.t1	6.19784	2.21961	21.8882
itb12g27890.t3	0.496715	0.0158896	2.22393	S-adenosyl-L-methionine-dependent methyltransferases superfamily protein
itb12g27890.t2	0.0288174	0	0.189544	S-adenosyl-L-methionine-dependent methyltransferases superfamily protein
itb12g27890.t4	0.0799554	0	0.794081	S-adenosyl-L-methionine-dependent methyltransferases superfamily protein
itb03g12030.t2	0.056096	0	0.608406	ribonucleotide reductase
itb09g00050.t9	3.26303e-09	0	0.121932	SEC7-like guanine nucleotide exchange family protein
itb05g15110.t1	3.32291e-10	0	0.662949	Protein kinase superfamily protein
itb14g19130.t4	0.0727021	9.9857e-06	0.480533	Sec14p-like phosphatidylinositol transfer family protein
itb15g03380.t1	0.0011505	4.3636e-07	0.218894	conserved hypothetical protein
itb05g15310.t11	1.40182e-06	1.50858e-09	0.356233	conserved hypothetical protein
itb03g01960.t1	0.002025	2.64068e-06	0.216148	Haloacid dehalogenase-like hydrolase (HAD) superfamily protein
itb09g01800.t2	0.00132735	2.37333e-06	0.108488	phragmoplast orienting kinesin
itb14g00440.t5	0.0220819	7.56095e-05	1.62683	long chain base2
itb01g17470.t1	0.118331	0.00044605	0.776141	PLANT HOMOLOGOUS TO PARAFIBROMIN
itb15g09630.t1	0.000415239	1.54341e-05	0.383315	Zinc-binding alcohol dehydrogenase family protein
itb07g05350.t1	4.73378e-07	2.26824e-08	0.127643	P-loop containing nucleoside triphosphate hydrolases superfamily protein
itb02g05980.t9	0.0101236	0.000707914	0.149496	histidine kinase
itb09g13210.t2	0.0539715	0.0050407	0.410067	Calcium-dependent lipid-binding (CaLB domain) plant phosphoribosyltransferase family protein
itb03g24430.t2	0.00183837	0.00020452	0.179775	Cilia- and flagella-associated protein
itb09g15250.t1	8.12671	1.05168	39.2022
itb10g15910.t4	2.49155e-08	3.5998e-09	0.282351	multidrug resistance-associated protein
itb06g09210.t5	3.31358e-06	5.36775e-07	0.406812	Nucleoporin autopeptidase
itb07g23650.t1	7.67261	1.26525	30.1166	GAST1 protein homolog
itb05g13890.t1	0.824859	0.183669	8.44068	P-loop containing nucleoside triphosphate hydrolases superfamily protein
itb13g17000.t1	1.30562	0.357532	2.23217	beta-galactosidase
itb01g29720.t1	0.276814	0.0774195	1.99184	alcohol dehydrogenase
itb13g18910.t1	0.51523	0.147526	1.6434	Integrase-type DNA-binding superfamily protein
itb11g19460.t1	0.162639	0.0466025	1.25141	Kunitz family trypsin and protease inhibitor protein
itb02g06080.t3	0.0126432	0.0041926	0.746435	GRAS family transcription factor
itb12g08050.t4	0.11178	0.0383833	0.827014	Tetratricopeptide repeat (TPR)-like superfamily protein
itb07g14580.t2	2.26013	0.90517	6.33476	phosphoglycerate/bisphosphoglycerate mutase family protein
itb02g02150.t2	0.262537	0.10516	1.87027	phosphate transporter traffic facilitator1
itb05g09200.t1	13.1042	5.32736	32.8315
itb02g20240.t1	0.453674	0.189955	1.40848	ATP binding microtubule motor family protein
itb02g09170.t1	0.51954	0.220791	1.2235	xyloglucan endotransglucosylase/hydrolase
itb01g10280.t1	0.674223	0.295595	2.60485	conserved hypothetical protein
itb02g22560.t1	1.06536	0.47221	3.18903	O-methyltransferase family protein
itb15g20050.t1	38.0448	17.3394	62.9419	plant natriuretic peptide A
itb13g18840.t1	0.21713	0.104039	0.530905	putative protein kinase
itb01g29820.t1	0.318596	0.156227	1.60558	alcohol dehydrogenase
itb02g05010.t3	0.0451534	0.0222827	0.744679	Spc97 / Spc98 family of spindle pole body (SBP) component
itb09g10720.t3	5.29938	2.63518	7.49531	saposin B domain-containing protein
itb09g30640.t1	1.10496	0.550647	2.2672	Minichromosome maintenance (MCM2/3/5) family protein
itb02g15920.t1	1.11426	0.556677	1.87094	conserved hypothetical protein
itb03g27550.t1	4.02645	2.02494	7.56043
itb03g16640.t1	2.87521	1.4869	8.49332	basic helix-loop-helix (bHLH) DNA-binding superfamily protein
itb08g12010.t2	0.916656	0.487399	1.6326	GYF domain-containing protein
itb01g31300.t2	1.292	0.714139	4.28636	hypothetical protein
itb07g08010.t1	0.682787	0.388203	1.15234	NB-ARC domain-containing disease resistance protein
itb14g11530.t1	8.17476	4.67481	14.0008	Cotton fibre expressed protein domain containing protein
itb12g12770.t1	8.31561	4.76767	19.4819	conserved hypothetical protein
itb11g19600.t1	1.81626	1.04655	4.40375	Kunitz family trypsin and protease inhibitor protein
itb11g17500.t3	2.11003	1.24351	3.95584	aluminum-activated malate transporter
itb05g10170.t1	3.63118	2.15212	7.9268	homeobox protein
itb13g26500.t1	1.12478	0.676894	2.26605	Eukaryotic aspartyl protease family protein
itb11g13860.t1	4.803	2.93908	7.9429	AGAMOUS-like
itb12g04950.t3	71.4474	44.5512	104.938	hypothetical protein
itb06g14530.t1	0.225793	0.141499	0.917301	Cysteine proteinases superfamily protein
itb02g11140.t1	1.2148	0.777358	2.00026	Protein of unknown function (DUF594)
itb01g33390.t1	0.478285	0.308202	1.16331	Subtilase family protein
itb08g06100.t1	1.6191	1.06816	3.16024	Rhamnogalacturonate lyase family protein
itb07g06640.t1	2.9837	1.98411	5.28742	receptor-like kinase
itb07g15820.t1	3.71144	2.50102	5.67159	18S pre-ribosomal assembly protein gar2-related
itb15g23270.t15	0.58146	0.396343	1.12973	plant natriuretic peptide A
itb02g11090.t1	0.933171	0.636397	3.48419	Wound-responsive family protein
itb01g01510.t1	9.83621	6.795	27.081	hypothetical protein
itb03g08610.t1	17.1138	11.8494	35.0851
itb01g05550.t4	0.138898	0.0963745	0.487729	Telomerase activating protein Est1
itb07g20300.t1	243.825	169.608	383.022	Major facilitator superfamily protein
itb15g02680.t1	8.65784	6.04871	22.1223
itb15g12810.t1	1084.1	765.923	1711.38	hypothetical protein
itb11g05550.t1	0.707407	0.500527	2.83162	hypothetical protein
itb06g22540.t1	1.98466	1.41416	4.16444	amino acid permease
itb02g09180.t1	3.62542	2.58496	6.60559	xyloglucan endotransglucosylase/hydrolase
itb13g12870.t1	14.3949	10.2841	70.276	P-loop containing nucleoside triphosphate hydrolases superfamily protein
itb12g10390.t2	2.23836	1.60938	3.31834	Tetratricopeptide repeat (TPR)-like superfamily protein
itb11g15100.t1	0.228384	0.164693	2.4069	heat shock protein 18.2
itb09g03160.t1	3.96311	2.86179	7.03145	chlorophyllase
itb07g08850.t1	0.110856	0.0802986	0.443433	SCARECROW-like
itb15g24060.t1	3.70598	2.68628	7.07364	conserved hypothetical protein
itb08g11620.t1	61.6728	44.7514	106.735	alpha/beta-Hydrolases superfamily protein
itb08g05440.t1	0.483519	0.355623	0.833579	DUF3054 domain containing protein
itb14g17140.t2	0.016987	0.0125059	0.344449	Homeodomain-like superfamily protein
itb12g04690.t1	1.91595	1.41268	11.3103	hypothetical protein
itb07g12040.t1	5.07686	3.74567	9.95553	Chloroplast-targeted copper chaperone protein
itb01g22600.t1	8.27087	6.10711	51.6162
itb01g22580.t1	79.6672	59.3171	461.467
itb12g04380.t1	4.18963	3.12668	7.41901	Cysteine-rich TM module stress tolerance domain containing protein
itb01g00570.t3	1.33829	1.00189	2.89759	targeting protein for XKLP2
itb14g03430.t1	17.0303	12.7948	29.9067	hypothetical protein
itb07g24160.t1	6.23951	4.69799	7.72642	putative endonuclease or glycosyl hydrolase with C2H2-type zinc finger domain
itb07g00130.t4	1.5328	1.15551	3.31905	OPC-8:0 CoA ligase1
itb01g17220.t1	5.19594	3.92333	8.48458	conserved hypothetical protein
itb10g08530.t1	96.4418	72.8979	146.546	hypothetical protein
itb07g11860.t2	3.93886	3.00445	9.40536	myb domain protein
itb12g22000.t2	1.79676	1.37587	2.95323
itb07g06550.t1	2.41919	1.85328	5.56278	GRF1-interacting factor
itb03g00540.t2	0.45683	0.3528	0.943304	DEAD box RNA helicase
itb04g04570.t1	17.7846	13.7463	26.4765	Histone superfamily protein
itb02g08750.t1	6.13933	4.74639	10.6818	conserved hypothetical protein
itb08g02250.t1	0.31956	0.247273	1.11198	homolog of Medicago truncatula MTN3
itb03g22330.t1	12.6747	9.8084	16.8529	conserved hypothetical protein
itb12g28230.t1	2.93498	2.27394	4.50135	Transcription elongation factor (TFIIS) family protein
itb12g13060.t1	3.79563	2.94116	7.61747	metacaspase
itb12g13430.t4	3.09331	2.42408	4.56798	Protein kinase family protein
itb11g16890.t2	4.15902	3.29454	8.22702	Radical SAM superfamily protein
itb03g27810.t1	222.631	176.435	274.646	C-CAP/cofactor C-like domain-containing protein
itb07g15530.t1	5.29456	4.20517	8.16842	hypothetical protein
itb10g24080.t2	3.86837	3.08536	6.11311	zinc finger protein
itb14g01440.t1	74.3626	59.3964	147.1	hypothetical protein
itb06g20860.t1	5109.62	4087.98	7070.44	hypothetical protein
itb02g02540.t1	0.967602	0.77459	2.20293	Plant invertase/pectin methylesterase inhibitor superfamily
itb08g11640.t1	13.4572	10.8031	23.139	BED zinc finger ;hAT family dimerisation domain
itb02g04010.t2	6.03088	4.85218	9.08372	tetraspanin6
itb09g10870.t1	4.97546	4.00903	7.96279	Glycosyl hydrolase superfamily protein
itb15g13470.t1	8.53391	6.90117	11.4047	phloem protein 2-B15
itb01g22610.t1	28.6026	23.1859	63.1125
itb05g22880.t1	1.05403	0.856499	2.53296	basic helix-loop-helix (bHLH) DNA-binding superfamily protein
itb01g28530.t2	2.08333	1.69772	2.95366	cullin
itb12g06660.t1	5.27484	4.30071	7.52646	Saccharopine dehydrogenase
itb14g01410.t4	7.03019	5.74609	9.45274	conserved hypothetical protein
itb14g11250.t4	5.82179	4.76206	14.3212	hypothetical protein
itb01g31520.t1	2.96071	2.42555	4.23107	Phosphate-responsive 1 family protein
itb12g03390.t2	2.32586	1.91358	3.26738	laccase
itb04g29130.t1	12.9364	10.6904	31.8165
itb07g03270.t4	0.751445	0.621	1.54114	conserved hypothetical protein
itb11g22910.t2	1.79358	1.48228	2.757	alpha-N-acetylglucosaminidase family / NAGLU family
itb09g08170.t1	17.8908	14.7957	25.8096
itb08g04580.t1	1.66002	1.37302	5.37363	Subtilisin-like serine endopeptidase family protein
itb09g12050.t3	4.79666	3.9702	6.2437	Transcription elongation factor (TFIIS) family protein
itb13g04520.t2	48.8767	40.5756	58.8559	ubiquitin C-terminal hydrolase
itb02g22220.t1	24.4445	20.3148	40.8338
itb13g16850.t1	5.28367	4.39692	8.00624	purine permease
itb09g07760.t1	7.88525	6.56588	13.0014	Thiamine pyrophosphate dependent pyruvate decarboxylase family protein
itb08g09430.t1	5.89995	4.92196	29.2017	uclacyanin
itb02g19350.t4	1.56335	1.306	2.06455	signal recognition particle receptor alpha subunit family protein
itb01g15240.t1	14.1198	11.7984	23.4233	alpha carbonic anhydrase
itb09g05700.t1	2.13697	1.78848	3.66113	methylesterase PCR A
itb06g11970.t3	0.129836	0.108715	0.531007	DNAse I-like superfamily protein
itb12g23130.t1	5.96807	5.01067	15.631
itb11g16770.t5	4.81765	4.05028	8.21983	GC-rich sequence DNA-binding factor-like protein
itb15g21760.t1	4.31411	3.63244	7.41667	Protein kinase family protein with leucine-rich repeat domain
itb13g24930.t4	3.45646	2.92231	6.00402	RNA-binding (RRM/RBD/RNP motifs) family protein
itb09g16140.t1	39.8986	33.7343	56.01	nuclear factor Y, subunit B10
itb09g15810.t1	4.8819	4.13658	8.59881	RNA-binding (RRM/RBD/RNP motifs) family protein
itb07g00310.t1	6.87465	5.84965	9.72555	xylem cysteine peptidase
itb07g15450.t1	152.075	129.516	208.663	hypothetical protein
itb11g20820.t1	223.202	190.165	308.184
itb07g05550.t1	9.60182	8.18408	13.7669	Eukaryotic family of unknown function (DUF1754) domain containing protein
itb09g03010.t1	6.61548	5.643	9.14833	Protein of unknown function (DUF1005)
itb10g06890.t1	86.9728	74.2652	137.355	hypothetical protein
itb05g26700.t2	17.4879	14.9425	22.4494	Protein of unknown function, DUF584
itb11g23470.t1	2.23117	1.90699	3.86701	O-methyltransferase
itb02g08420.t2	3.23832	2.77234	4.65699	HXXXD-type acyl-transferase family protein
itb06g16060.t1	0.1962	0.168144	2.48129	HPT phosphotransmitter
itb11g13020.t1	41.2329	35.3789	252.342	hypothetical protein
itb04g13150.t1	2.90537	2.49742	3.85104	Protein kinase superfamily protein
itb08g15140.t1	24.8836	21.4113	31.2142	DUF4228 domain containing protein
itb02g07040.t1	40.6564	35.0204	57.7096	hypothetical protein
itb07g23810.t3	2.32133	2.00219	3.85276	HAD-superfamily hydrolase, subfamily IG, 5'-nucleotidase
itb12g19870.t2	1.0254	0.885868	1.92721	RNA-binding protein-related
itb08g00100.t1	0.308374	0.266709	0.903199	Protein of unknown function, DUF642
itb10g12870.t1	54.2129	47.0381	76.4316	hypothetical protein
itb11g16090.t1	0.118491	0.102823	0.977537	conserved hypothetical protein
itb09g27830.t1	1.95701	1.70147	4.49419
itb03g00890.t4	3.62003	3.15313	5.92648	nodulin MtN21 /EamA-like transporter family protein
itb12g11230.t1	2.50691	2.18421	4.27531	UbiA prenyltransferase family protein
itb14g00830.t1	13.5658	11.8299	57.4959	MLP-like protein
itb13g10250.t1	5.26858	4.60005	7.7874	Protein kinase superfamily protein
itb11g16200.t3	1.30945	1.14375	2.41099	initiator tRNA phosphoribosyl transferase family protein
itb04g13480.t1	2.27227	1.98656	3.4274	lipid phosphate phosphatase
itb03g04590.t1	6.02339	5.26851	9.47827	Tetratricopeptide repeat (TPR)-like superfamily protein
itb03g08420.t1	68.6457	60.0893	86.1869	conserved hypothetical protein
itb10g03370.t1	24.756	21.7218	44.5155
itb15g09200.t1	13.0282	11.4548	18.1566	calmodulin-domain protein kinase cdpk isoform
itb04g32510.t1	1410.8	1248.97	2029.73
itb08g11510.t1	34.1347	30.2513	39.4721	Sugar isomerase (SIS) family protein
itb07g13850.t3	9.32336	8.27169	11.7383	CHY-type/CTCHY-type/RING-type Zinc finger protein
itb12g24830.t3	9.11684	8.10907	12.1756	phosphate starvation-induced gene
itb13g18640.t1	466.546	417.5	566.632	conserved hypothetical protein
itb10g12100.t1	2.80364	2.51032	4.80887	soybean gene regulated by cold-2
itb11g16630.t1	0.111563	0.100126	0.641057	Eukaryotic aspartyl protease family protein
itb11g23260.t1	226.099	203.225	266.692	cytochrome B5 isoform E
itb13g26720.t1	3.79838	3.41629	11.961	alpha/beta-Hydrolases superfamily protein
itb11g16130.t1	22.0821	19.8649	65.4749	ChaC-like family protein
itb07g07790.t1	10.001	9.00554	19.4907	myb domain protein
itb03g29100.t1	5.45008	4.90969	7.58174	Eukaryotic protein of unknown function (DUF914)
itb01g10920.t1	10.8408	9.77487	13.9727	Major facilitator superfamily protein
itb13g18050.t1	10.2455	9.25675	13.7466	associated molecule with the SH3 domain of STAM
itb05g27520.t1	33.2034	30.0356	49.7232	Chaperone DnaJ-domain superfamily protein
itb03g17380.t1	1.34077	1.21531	2.44637	GDSL-like Lipase/Acylhydrolase superfamily protein
itb15g12330.t2	7.88821	7.16486	12.6202	Cyclin family protein
itb05g16120.t1	1141.01	1039.36	1331.6	hypothetical protein
itb03g23920.t1	3.09581	2.82092	4.06493	Plant invertase/pectin methylesterase inhibitor superfamily
itb14g18700.t1	18.9592	17.3041	22.9545	receptor-like protein kinase-related family protein
itb08g11520.t1	7.77899	7.11177	10.1391	Core-2/I-branching beta-1,6-N-acetylglucosaminyltransferase family protein
itb04g24140.t1	130.507	119.359	158.394	hypothetical protein
itb12g16970.t1	37.7469	34.5344	47.3407
itb11g17670.t1	12.0801	11.0548	19.0115
itb11g11180.t1	13.2484	12.1342	18.6998
itb10g22590.t1	6.11397	5.60137	10.2329	Ubiquinol-cytochrome C reductase hinge protein
itb02g26090.t8	3.38209	3.10173	6.27949	Endosomal targeting BRO1-like domain-containing protein
itb15g21790.t1	2.10225	1.93532	5.288
itb03g04720.t1	32.0756	29.5301	40.5792	ethylene response factor
itb11g21620.t1	4.85431	4.46963	7.06526	Octicosapeptide/Phox/Bem1p family protein
itb01g10210.t1	5.09685	4.69308	8.3293	Heavy metal transport/detoxification superfamily protein
itb05g15130.t1	14.4265	13.2966	18.1416	ARM repeat superfamily protein
itb12g03900.t1	23.0052	21.2902	29.2901	alpha/beta-Hydrolases superfamily protein
itb11g15150.t5	0.477335	0.442184	1.04924
itb14g21720.t2	10.2513	9.5013	11.7483	DOMAIN OF UNKNOWN FUNCTION 724
itb13g22790.t1	5.0852	4.71545	12.0171	DUF679 domain membrane protein
itb02g06440.t1	2.00027	1.85629	3.43771	cellulose synthase-like B4
itb07g20650.t2	12.3562	11.4842	15.2436	sodium hydrogen exchanger
itb05g01970.t3	0.788277	0.733161	1.75222	Reticulon family protein
itb11g10690.t1	84.6935	78.8542	109.801	ATPase, F0/V0 complex, subunit C protein
itb01g31670.t1	1.34959	1.2577	4.04359	NOD26-like intrinsic protein 3;1
itb11g21290.t1	6.39625	5.96781	8.29885	Eukaryotic aspartyl protease family protein
itb03g13660.t1	7.72856	7.22454	12.9622	alpha-L-fucosidase
itb05g20640.t5	1.08102	1.01082	2.4302	conserved hypothetical protein
itb07g03240.t1	55.0461	51.5323	70.2081	conserved hypothetical protein
itb11g11250.t1	124.334	116.558	221.091	P-loop containing nucleoside triphosphate hydrolases superfamily protein
itb09g00410.t1	1.56139	1.46572	2.17104	ubiquitin-conjugating enzyme
itb13g00520.t2	0.194229	0.182467	0.684109	Protein of unknown function (DUF630 and DUF632)
itb04g07900.t1	70576.9	66351.6	101275	Serine protease inhibitor, potato inhibitor I-type family protein
itb04g03520.t2	12.3731	11.641	15.7053	purine permease
itb07g21600.t2	0.0306424	0.0289176	0.682193	RNA-binding (RRM/RBD/RNP motifs) family protein
itb05g12370.t1	6.71368	6.34067	9.22067	Pseudouridine synthase family protein
itb12g07510.t1	2016.26	1904.52	2584.18	Glutaredoxin family protein
itb09g03080.t1	1.02578	0.970978	2.41374	squalene epoxidase
itb15g08440.t1	248.463	235.382	325.459	hypothetical protein
itb04g24130.t1	105.473	99.9592	145.019	hypothetical protein
itb03g21250.t1	10.6057	10.0693	13.4661	Plant-specific transcription factor YABBY family protein
itb13g23660.t2	6.19969	5.8902	8.85094	conserved hypothetical protein
itb01g29140.t2	0.81847	0.778683	1.36693	auxin response factor
itb15g07200.t1	13.0838	12.4744	31.971	Thiamine pyrophosphate dependent pyruvate decarboxylase family protein
itb01g03350.t2	2.21009	2.11097	6.24991	lipid transfer protein
itb06g07570.t2	3.50314	3.34919	4.7783	Leucine-rich receptor-like protein kinase family protein
itb15g20570.t1	220.101	210.533	278.995	Protein of unknown function (DUF3511)
itb13g01400.t1	15.9923	15.3134	25.3318	Plant protein of unknown function (DUF247)
itb02g11400.t2	3.6334	3.48154	5.56631	HSP20-like chaperones superfamily protein
itb04g06550.t1	9.60089	9.2099	18.6782	nuclear factor Y, subunit B10
itb12g03360.t1	31.9367	30.6412	46.6713	pyrophosphorylase
itb02g11400.t3	28.459	27.3066	40.5525	HSP20-like chaperones superfamily protein
itb13g14310.t1	2.54826	2.44686	4.19166	NPR1-like protein
itb10g18050.t2	0.450983	0.433054	1.21571	cation-chloride co-transporter
itb05g17360.t4	0.950282	0.913721	1.56346	ARM repeat superfamily protein
itb07g15550.t1	7.21346	6.93648	14.5041
itb07g24630.t1	158.384	152.598	189.757	conserved hypothetical protein
itb11g16200.t4	4.09192	3.94349	7.14385	initiator tRNA phosphoribosyl transferase family protein
itb09g17050.t1	3.412	3.28882	5.5463	NAD(P)-binding Rossmann-fold superfamily protein
itb01g29810.t2	10.2765	9.91851	15.529	alcohol dehydrogenase
itb11g19430.t2	51.4142	49.6322	61.0165	phosphoribosylformylglycinamidine cyclo-ligase, chloroplast / phosphoribosyl-aminoimidazole synthetase / AIR synthase (PUR5)
itb06g15680.t1	23.7096	22.8916	64.4126	Wound-responsive family protein
itb01g05540.t1	35.1809	34.0781	45.4209	VQ motif-containing protein
itb05g04750.t2	14.2554	13.8333	18.3699	conserved hypothetical protein
itb13g02720.t1	0.611075	0.593748	10.9351
itb04g01370.t1	6.54418	6.36376	9.66989	downstream target of AGL15
itb15g21630.t1	132.48	129.182	165.851	hypothetical protein
itb04g18770.t1	134.467	131.285	168.024	ubiquitin-conjugating enzyme
itb01g32710.t1	0.666199	0.651164	1.37565	Integrase-type DNA-binding superfamily protein
itb02g15490.t1	4.9817	4.87215	9.17824	hypothetical protein
itb04g12490.t1	14.8691	14.5676	18.9504	S-locus lectin protein kinase family protein
itb09g15140.t2	2.90607	2.84783	4.04158	Protein CHUP1, chloroplastic
