# Supplementary material for: Natural Allelic Variations in IbCHYR1–IbZnFR Complex Regulate Fusarium Root Rot Resistance in Sweet Potato
Source: Adv Sci (Weinh). 2025 Jun 26;12(33):e15202. doi: 10.1002/advs.202415202 (PMC12412572; doi:10.1002/advs.202415202)
Supplement: Supplementary file 8 — Supplemental Table 7 [file ADVS-12-e15202-s005.xlsx]

## Sheet: 90
Table S7. List of DEGs exhibiting opposite expression patterns between IbCHYR1 and IbZnFR transgenic plants, compared to the WT, 10 DAP in a root rot field.
Gene ID	Description
itb01g01560.t1	COPI associated protein domain containing protein
itb01g30370.t1	Pyridoxal phosphate (PLP)-dependent transferases superfamily protein
itb01g30880.t1	slufate transporter 2;1
itb01g30890.t1	sulfate transporter 1;3
itb01g33500.t1	EF hand calcium-binding protein family
itb02g00870.t1	phytochrome-associated protein
itb02g06130.t2	Auxin-responsive family protein
itb02g14970.t1	cellulose synthase like E1
itb02g21380.t1	DUF4539 domain containing protein
itb02g21860.t4	Coiled-coil domain-containing protein SCD2
itb02g23320.t1	ARIA-interacting double AP2 domain protein
itb02g23730.t1	CBL-interacting protein kinase
itb02g25380.t2	aspartate-glutamate racemase family
itb03g07200.t1	ferulic acid 5-hydroxylase
itb03g08080.t1	acclimation of photosynthesis to environment
itb03g09210.t1	Galactosyl transferase GMA12/MNN10 family protein
itb03g13460.t1	arginine/serine-rich splicing factor
itb03g17320.t1	phosphoenolpyruvate carboxylase kinase
itb03g19030.t1	CCCH-type zinc finger family protein
itb03g23190.t1	RNA helicase, ATP-dependent, SK12/DOB1 protein
itb03g27820.t1	NAD(P)H dehydrogenase C1
itb04g28450.t1	peptide transporter
itb04g28520.t2	Neutral/alkaline non-lysosomal ceramidase
itb04g29930.t4	DNA-binding protein with MIZ/SP-RING zinc finger, PHD-finger and SAP domain
itb04g31900.t1	transcription factor-related
itb05g00060.t1	STELAR K+ outward rectifier
itb05g01950.t1	expansin A8
itb05g04500.t1	cytochrome P450, family 87, subfamily A, polypeptide
itb05g10100.t3	Thioredoxin superfamily protein
itb05g17460.t1	NSP-interacting kinase
itb05g20620.t1	30S ribosomal protein, putative
itb05g21070.t1	sigma factor A
itb05g25500.t1	monodehydroascorbate reductase
itb06g07640.t4	NADP-malic enzyme
itb06g15840.t1	HD-ZIP IV family of homeobox-leucine zipper protein with lipid-binding START domain
itb07g01300.t2	cystatin-1
itb07g01600.t1	Protein kinase protein with tetratricopeptide repeat domain
itb07g23430.t1	Putative membrane lipoprotein
itb08g00400.t2	PAS domain-containing protein tyrosine kinase family protein
itb08g04100.t1	thaumatin-like protein
itb08g17240.t1	nitrate transporter2.5
itb09g13380.t1	DNA polymerase delta small subunit
itb09g30740.t1	tubulin beta
itb10g15420.t1	methyl-CPG-binding domain
itb10g15610.t1	POX (plant homeobox) family protein
itb10g16390.t1	auxin response factor
itb10g17170.t1	protein kinase family protein / C-type lectin domain-containing protein
itb10g19460.t1	Cysteine proteinases superfamily protein
itb10g19490.t1	senescence-associated gene
itb10g21420.t1	ERD (early-responsive to dehydration stress) family protein
itb10g21560.t2	carboxylesterases
itb10g23500.t2	global transcription factor group E7
itb10g23930.t2	Family of unknown function (DUF566)
itb11g01340.t4	ARABIDILLO-1
itb11g01980.t1	Protein of unknown function, DUF642
itb11g02250.t1	pheophytinase
itb11g02340.t1	Plant calmodulin-binding protein-related
itb11g02690.t1	Ribosomal protein L4/L1 family
itb11g02770.t1	ribonuclease P family protein
itb11g02950.t2	light-regulated zinc finger protein
itb11g04010.t1	TEOSINTE BRANCHED 1, cycloidea and PCF transcription factor
itb11g04070.t5	protein kinase C substrate, heavy chain-related
itb11g04580.t2	pyrimidin
itb11g05000.t1	nuclear assembly factor
itb11g05660.t1	glutamate receptor 3.4
itb11g06450.t1	homolog of nucleolar protein NOP56
itb11g06590.t1	NOL1/NOP2/sun family protein
itb11g06770.t1	HEAT SHOCK PROTEIN 89.1
itb11g06950.t1	non-photochemical quenching
itb11g07940.t1	Protein of unknown function (DUF1997)
itb11g08060.t1	chaperonin
itb11g09070.t3	ARM repeat superfamily protein
itb11g12080.t4	Protein of unknown function (DUF1295)
itb11g12150.t1	B-S glucosidase
itb11g13300.t1	Ribosomal protein L7Ae/L30e/S12e/Gadd45 family protein
itb11g13660.t1	N-terminal nucleophile aminohydrolases (Ntn hydrolases) superfamily protein
itb11g15920.t1	high chlorophyll fluorescent
itb12g02020.t1	YELLOW STRIPE like
itb12g02230.t1	Ribosomal protein S6e
itb12g09780.t1	heat shock cognate protein 70-1
itb12g27040.t1	O-methyltransferase
itb13g14480.t1	chloroplast import apparatus
itb13g15070.t1	sucrose-proton symporter
itb14g20920.t1	dehydroquinate dehydratase, putative / shikimate dehydrogenase, putative
itb15g06410.t1	ovate family protein
itb15g09920.t1	Mitochondrial substrate carrier family protein
itb15g11590.t1	Carbohydrate-binding X8 domain superfamily protein
itb15g13760.t1	lipoamide dehydrogenase
itb15g14430.t1	Protein of unknown function, DUF538
itb15g24230.t2	DDB1-CUL4 associated factor

## Sheet: 43
Gene ID	Description
itb01g03470.t1	Expressed protein
itb01g08980.t1	Protein of unknown function (DUF1677)
itb01g15240.t1	alpha carbonic anhydrase
itb01g25680.t1	eukaryotic elongation factor 5A-1
itb01g28530.t2	cullin
itb02g06440.t1	cellulose synthase-like B4
itb02g17680.t1	AGAMOUS-like
itb03g01960.t1	Haloacid dehalogenase-like hydrolase (HAD) superfamily protein
itb03g13660.t1	alpha-L-fucosidase
itb03g13740.t1	hydroxyproline-rich glycoprotein family protein
itb03g28410.t1	Galactosyltransferase family protein
itb04g04570.t1	Histone superfamily protein
itb04g07980.t1	Signal transduction histidine kinase, hybrid-type, ethylene sensor
itb04g31360.t1	WIP domain protein
itb05g02920.t1	proline transporter
itb06g03790.t1	UDP-glucosyl transferase 73C1
itb06g09210.t5	Nucleoporin autopeptidase
itb06g16060.t1	HPT phosphotransmitter
itb07g04580.t1	Octicosapeptide/Phox/Bem1p family protein
itb07g13870.t1	gamma tonoplast intrinsic protein
itb07g14570.t1	arogenate dehydratase
itb08g00360.t1	UDP-D-glucose/UDP-D-galactose 4-epimerase
itb08g07200.t1	phloem protein 2-A9
itb09g03160.t1	chlorophyllase
itb09g07210.t1	Aluminium induced protein with YGL and LRDR motifs
itb09g09290.t1	pol-like
itb09g09490.t1	Concanavalin A-like lectin protein kinase family protein
itb09g18590.t1	myosin-like protein XIF
itb09g20100.t2	ABI-1-like
itb10g23670.t1	pathogenesis-related gene
itb11g10690.t1	ATPase, F0/V0 complex, subunit C protein
itb11g16410.t1	high-mobility group box
itb12g06660.t1	Saccharopine dehydrogenase
itb12g10210.t1	receptor lectin kinase
itb12g11360.t1	RGA-like
itb13g00280.t1	Fatty acid hydroxylase superfamily
itb13g00520.t2	Protein of unknown function (DUF630 and DUF632)
itb13g13530.t1	homolog of Medicago truncatula MTN3
itb13g14310.t1	NPR1-like protein
itb13g16850.t1	purine permease
itb15g03970.t1	UDP-glycosyltransferase 73B4
itb15g08660.t1	RHOMBOID-like
itb15g09120.t1	zinc induced facilitator-like
