# Supplementary material for: Natural Allelic Variations in IbCHYR1–IbZnFR Complex Regulate Fusarium Root Rot Resistance in Sweet Potato
Source: Adv Sci (Weinh). 2025 Jun 26;12(33):e15202. doi: 10.1002/advs.202415202 (PMC12412572; doi:10.1002/advs.202415202)
Supplement: Supplementary file 9 — Supplemental Table 8 [file ADVS-12-e15202-s002.xlsx]

## Sheet: 49
Table S8. List of the overlapping DEGs detected by RNA-Seq and ChIP-Seq.
Gene ID	NR Description
itb03g19030.t1	zinc finger CCCH domain-containing protein 20-like
itb08g04100.t1	pathogenesis-related protein 5-like
itb01g33500.t1	probable calcium-binding protein CML5
itb02g23730.t1	CBL-interacting serine/threonine-protein kinase 5-like
itb02g14970.t1	PREDICTED: cellulose synthase-like protein E1
itb12g27040.t1	caffeic acid 3-O-methyltransferase
itb03g07200.t1	cytochrome P450 84A1-like
itb03g27820.t1	alternative NAD(P)H-ubiquinone oxidoreductase C1, chloroplastic/mitochondrial
itb05g10100.t3	thioredoxin-like fold domain-containing protein MRL7L, chloroplastic
itb05g25500.t1	monodehydroascorbate reductase 4, peroxisomal-like
itb03g08080.t1	uncharacterized protein LOC116013544
itb03g09210.t1	glycosyltransferase 6-like
itb03g17320.t1	phosphoenolpyruvate carboxylase kinase 2-like
itb01g30370.t1	tryptophan aminotransferase-related protein 4-like
itb11g02250.t1	zinc finger CCCH domain-containing protein 53-like isoform X1
itb11g12150.t1	beta-glucosidase 44-like
itb11g15920.t1	protein high chlorophyll fluorescent 107
itb13g14480.t1	protein CHLOROPLAST IMPORT APPARATUS 2-like
itb05g00060.t1	potassium channel SKOR-like isoform X1
itb08g17240.t1	high affinity nitrate transporter 2.5
itb01g30880.t1	low affinity sulfate transporter 3-like isoform X1
itb01g30890.t1	sulfate transporter 1.3-like isoform X2
itb02g00870.t1	auxin-responsive protein IAA27-like
itb02g21380.t1	uncharacterized protein LOC116004862 isoform X1
itb12g09780.t1	heat shock cognate 70 kDa protein 2
itb02g21860.t4	coiled-coil domain-containing protein SCD2-like
itb02g23320.t1	AP2-like ethylene-responsive transcription factor At1g16060
itb03g23190.t1	DExH-box ATP-dependent RNA helicase DExH10
itb04g28520.t2	neutral ceramidase 1-like isoform X1
itb04g31900.t1	transcription factor LHW
itb05g01950.t1	expansin-A2-like
itb05g04500.t1	cytochrome P450 87A3-like
itb05g21070.t1	PREDICTED: RNA polymerase sigma factor sigA-like
itb06g07640.t4	NADP-dependent malic enzyme-like isoform X2
itb10g19460.t1	ervatamin-B-like
itb10g19490.t1	ervatamin-B-like
itb10g21420.t1	calcium permeable stress-gated cation channel 1-like
itb11g01340.t4	protein ARABIDILLO 1-like
itb11g02770.t1	ribonuclease P protein subunit p29
itb11g04010.t1	transcription factor PCF5-like
itb11g05000.t1	H/ACA ribonucleoprotein complex non-core subunit NAF1-like
itb11g05660.t1	glutamate receptor 3.4-like
itb11g06770.t1	heat shock protein 90-6, mitochondrial
itb11g07940.t1	uncharacterized protein LOC115997272
itb11g09070.t3	exportin-T-like
itb14g20920.t1	bifunctional 3-dehydroquinate dehydratase/shikimate dehydrogenase, chloroplastic-like isoform X2
itb15g06410.t1	PREDICTED: transcription repressor OFP1-like isoform X1
itb15g13760.t1	dihydrolipoyl dehydrogenase 2, chloroplastic-like
itb15g24230.t2	DDB1- and CUL4-associated factor homolog 1

## Sheet: 30
Gene ID	NR Description
itb01g08980.t1	Protein of unknown function (DUF1677)
itb01g15240.t1	alpha carbonic anhydrase
itb01g25680.t1	eukaryotic elongation factor 5A-1
itb01g28530.t2	cullin
itb02g17680.t1	AGAMOUS-like
itb03g01960.t1	Haloacid dehalogenase-like hydrolase (HAD) superfamily protein
itb03g13660.t1	alpha-L-fucosidase
itb03g13740.t1	hydroxyproline-rich glycoprotein family protein
itb03g28410.t1	Galactosyltransferase family protein
itb04g04570.t1	Histone superfamily protein
itb04g07980.t1	Signal transduction histidine kinase, hybrid-type, ethylene sensor
itb04g31360.t1	WIP domain protein
itb05g02920.t1	proline transporter
itb06g03790.t1	UDP-glucosyl transferase 73C1
itb06g09210.t5	Nucleoporin autopeptidase
itb06g16060.t1	HPT phosphotransmitter
itb07g04580.t1	Octicosapeptide/Phox/Bem1p family protein
itb07g13870.t1	gamma tonoplast intrinsic protein
itb07g14570.t1	arogenate dehydratase
itb08g00360.t1	UDP-D-glucose/UDP-D-galactose 4-epimerase
itb09g03160.t1	chlorophyllase
itb09g07210.t1	Aluminium induced protein with YGL and LRDR motifs
itb09g09490.t1	Concanavalin A-like lectin protein kinase family protein
itb09g18590.t1	myosin-like protein XIF
itb09g20100.t2	ABI-1-like
itb11g16410.t1	high-mobility group box
itb12g10210.t1	receptor lectin kinase
itb12g11360.t1	RGA-like
itb13g13530.t1	homolog of Medicago truncatula MTN3
itb15g08660.t1	RHOMBOID-like
