# Supplementary material for: Natural Allelic Variations in IbCHYR1–IbZnFR Complex Regulate Fusarium Root Rot Resistance in Sweet Potato
Source: Adv Sci (Weinh). 2025 Jun 26;12(33):e15202. doi: 10.1002/advs.202415202 (PMC12412572; doi:10.1002/advs.202415202)
Supplement: Supplementary file 10 — Supplemental Table 9 [file ADVS-12-e15202-s004.xlsx]

## Sheet: 686
Table S9. A total of 686 DEGs including 14 effector genes downregulated in two resistant varieties but upregulated in two susceptible varieties.
Gene ID	L9_FPKM	P32_FPKM	N16_FPKM	X18_FPKM	NR Description	NOG Description
S10G09705	497.351	208.233	139.583	108.823	hypothetical protein PTT_07856 [Pyrenophora teres f. teres 0-1]	NA
S10G09706	695.728	208.371	196.841	55.9404	hypothetical protein PTT_07856 [Pyrenophora teres f. teres 0-1]	NA
S10G09707	480.303	127.461	121.397	73.7405	hypothetical protein PTT_07856 [Pyrenophora teres f. teres 0-1]	NA
S10G09741	348.18	427.123	187.275	167.162	hypothetical protein FIESC28_04556 [Fusarium sp. FIESC_28]	Fatty acid desaturase
S10G09826	26.1528	43.2392	0	0	hypothetical protein BFJ69_g14037 [Fusarium oxysporum]	Transmembrane adaptor Erv26
S10G10000	929.178	223.972	0	0	hypothetical protein FOXG_08585 [Fusarium oxysporum f. sp. lycopersici 4287]	CUE domain
S10G10003	6.98077	50.7706	0	0	hypothetical protein FOTG_04903 [Fusarium oxysporum f. sp. vasinfectum 25433]	Mob1/phocein family
S10G10039	88.5463	261.745	0	0	hypothetical protein FOXB_05225 [Fusarium oxysporum Fo5176]	rab gdp-dissociation inhibitor
S10G10055	28.7982	16.4228	0	0	hypothetical protein FAVG1_03960 [Fusarium avenaceum]	KH domain protein
S10G10059	709.853	650.787	334.163	219.98	Acyl-CoA desaturase [Fusarium oxysporum f. sp. cubense race 4]	Desaturase
S10G10081	53.6004	49.643	0	43.5848	HAL protein kinase [Fusarium oxysporum f. sp. pisi HDV247]	HAL protein kinase
S10G10091	3.34144	11.1004	0	0	hypothetical protein FOPG_07065 [Fusarium oxysporum f. sp. conglutinans race 2 54008]	NA
S10G10094	459.541	247.755	0	0	eukaryotic translation initiation factor 2 subunit alpha [Fusarium avenaceum]	eukaryotic translation initiation factor 2 subunit alpha
S10G10102	21.3277	146.56	0	0	hypothetical protein FOXG_08482 [Fusarium oxysporum f. sp. lycopersici 4287]	developmental regulator flbA
S10G10133	13.2886	98.0611	0	0	hypothetical protein FOXG_08451 [Fusarium oxysporum f. sp. lycopersici 4287]	CTNS
S10G10139	44.4456	92.7197	0	0	bud emergence mediator BEM1 [Fusarium fujikuroi]	protein kinase activator
S10G10140	32.8772	71.3293	0	0	related to leucine permease transcriptional regulator [Fusarium fujikuroi IMI 58289]	SAC3 GANP domain protein
S10G10144	724.581	290.676	0	0	hypothetical protein FOXG_19814 [Fusarium oxysporum f. sp. lycopersici 4287]	Protein of unknown function (DUF2611)
S10G10157	26.6617	153.146	0	0	hypothetical protein FOIG_08231 [Fusarium oxysporum f. sp. cubense tropical race 4 54006]	acriflavine sensitivity control protein acr-2
S10G10178	74.6272	100.928	0	0	alpha 1,2-mannosyltransferase [Fusarium oxysporum f. sp. lycopersici 4287]	Glycolipid 2-alpha-mannosyltransferase
S10G10196	14.329	34.3057	0	0	probable orotate reductase (NADH2) [Fusarium oxysporum]	Dihydroorotate dehydrogenase
S10G10203	9.59271	20.2139	0	0	related to syntaxin-binding protein sec1-like protein [Fusarium mangiferae]	to Sec1 family superfamily
S10G10204	28.3665	14.0612	0	0	uncharacterized protein FRV6_09122 [Fusarium oxysporum]	conserved hypothetical protein
S10G10205	62.0194	92.3027	0	0	glutathione S-transferase [Fusarium oxysporum f. sp. radicis-lycopersici 26381]	Glutathione S-transferase, C-terminal domain
S10G10207	259.729	645.935	0	0	hypothetical protein FOXB_10321 [Fusarium oxysporum Fo5176]	Peptidyl-prolyl cis-trans isomerase
S10G10231	21.7684	55.9953	0	0	hypothetical protein FOXG_08355 [Fusarium oxysporum f. sp. lycopersici 4287]	GTPase-activating protein
S10G10233	297.826	517.513	141.556	258.14	hypothetical protein FOXB_08830 [Fusarium oxysporum Fo5176]	Transcription regulator component of the regulatory network controlling carbon source utilization through ubiquitination and deubiquitination involving creA, creB, creC, creD and acrB. Represses the transcription of the alcR, alcA and aldA genes by binding to a GC-rich region in their promoter. Plays also a role in response to carbon starvation and the control of extracellular proteases activity
S10G10243	42.5213	212.347	0	0	lon protease like 2, peroxisomal [Fusarium oxysporum f. sp. lycopersici 4287]	ATP-dependent serine protease that mediates the selective degradation of misfolded and unassembled polypeptides in the peroxisomal matrix. Necessary for type 2 peroxisome targeting signal (PTS2)-containing protein processing and facilitates peroxisome matrix protein import (By similarity)
S10G10261	683.63	396.666	93.8869	253.022	predicted protein [[Nectria] haematococca mpVI 77-13-4]	Aldehyde dehydrogenase family
S10G10273	155.309	201.777	0	140.869	DNA-directed RNA polymerase I, II, and III subunit RPABC1 [Fusarium oxysporum f. sp. lycopersici 4287]	RNA polymerase Rpb5, C-terminal domain
S10G10278	86.6377	73.3874	0	41.5633	hypothetical protein BFJ69_g2584 [Fusarium oxysporum]	plasma membrane channel protein
S10G10285	32.4326	42.2816	0	0	hypothetical protein FOXB_04674 [Fusarium oxysporum Fo5176]	to mitochondrial DnaJ chaperone Mdj1
S10G10294	16.8383	110.503	0	0	deoxyhypusine hydroxylase [Fusarium oxysporum f. sp. lycopersici 4287]	Catalyzes the hydroxylation of the N(6)-(4-aminobutyl)- L-lysine intermediate to form hypusine, an essential post- translational modification only found in mature eIF-5A factor (By similarity)
S10G10298	53.9369	332.069	0	0	Ras-like protein [Fusarium oxysporum f. sp. lycopersici 4287]	RAS
S10G10300	10.369	23.5993	0	0	hypothetical protein FPOA_11002 [Fusarium poae]	MRNA transport regulator
S10G10304	445.42	56.0266	0	0	Serine/threonine-protein kinase rio2 [Fusarium oxysporum f. sp. cubense race 1]	serine threonine-protein kinase RIO2
S10G10307	3.75826	15.0349	0	0	related to TAO3-Transcriptional Activator of OCH1 [Fusarium oxysporum]	Cell morphogenesis protein (PAG1)
S10G10316	293.001	36.0967	0	0	hypothetical protein FOZG_06993 [Fusarium oxysporum Fo47]	ribosome biogenesis protein BMS1
S10G10317	215.064	81.3786	0	0	hypothetical protein FOXB_04706 [Fusarium oxysporum Fo5176]	conserved hypothetical protein
S10G10322	8.35854	28.0155	0	0	related to DNA topoisomerase II [Fusarium proliferatum]	Control of topological states of DNA by transient breakage and subsequent rejoining of DNA strands. Topoisomerase II makes double-strand breaks (By similarity)
S10G10324	16.9509	58.8651	0	0	hypothetical protein FOXB_04713 [Fusarium oxysporum Fo5176]	Inherit from ascNOG: TPR repeat protein
S10G10337	282.047	269.453	0	0	hypothetical protein FOXB_03030 [Fusarium oxysporum Fo5176]	serine threonine-protein phosphatase
S10G10338	40.8804	45.4353	0	0	Exocyst complex component EXO84 [Fusarium oxysporum f. sp. cubense race 1]	Involved in the secretory pathway as part of the exocyst complex which tethers secretory vesicles to the sites of exocytosis. Plays a role in both the assembly of the exocyst and the polarization of this complex to specific sites of the plasma membrane for exocytosis. Also involved in assembly of the spliceosome (By similarity)
S10G10350	449.541	268.553	0	0	hypothetical protein FOXG_08228 [Fusarium oxysporum f. sp. lycopersici 4287]	NA
S10G10364	90.78	466.689	0	0	synaptobrevin [Fusarium oxysporum f. sp. lycopersici 4287]	SNARE protein Ykt6
S10G10365	104.458	16.4701	0	0	probable RNA helicase [Fusarium fujikuroi]	helicase
S10G10384	132.575	65.8409	0	0	hypothetical protein FOXG_08193 [Fusarium oxysporum f. sp. lycopersici 4287]	Phosducin
S11G10471	105.595	45.1073	0	0	hypothetical protein FOYG_11752 [Fusarium sp. FOSC 3-a]	Domain of unknown function (DUF1929)
S11G10539	14.4278	93.0783	0	0	n amino acid transport system [Fusarium longipes]	N amino acid transport system protein
S11G10543	156.123	154.614	0	0	adenosylmethionine decarboxylase [Fusarium oxysporum f. sp. lycopersici 4287]	s-adenosylmethionine decarboxylase
S11G10599	35.19	39.5395	0	0	hypothetical protein BFJ69_g5854 [Fusarium oxysporum]	Inherit from ascNOG: Conserved hypothetical protein
S11G10608	147.308	49.9391	0	0	hypothetical protein FOPG_10072 [Fusarium oxysporum f. sp. conglutinans race 2 54008]	Rubisco LSMT substrate-binding
S11G10631	40.9814	21.1778	0	0	probable nuclear protein SNF4 [Fusarium oxysporum]	nuclear protein SNF4
S11G10644	1171.31	574.482	0	314.918	hypothetical protein FOXG_09077 [Fusarium oxysporum f. sp. lycopersici 4287]	Succinate dehydrogenase/Fumarate reductase transmembrane subunit
S11G10692	224.104	47.3967	0	0	hypothetical protein FOXB_14356 [Fusarium oxysporum Fo5176]	Inherit from euNOG: conserved serine-threonine rich protein
S11G10710	1054.1	119.349	0	0	hypothetical protein FOXB_14483 [Fusarium oxysporum Fo5176]	Inherit from opiNOG: Conserved hypothetical protein
S11G10720	26.7861	98.8577	0	0	hypothetical protein FOXG_09151 [Fusarium oxysporum f. sp. lycopersici 4287]	conserved hypothetical protein
S11G10724	215.035	160.972	0	0	hypothetical protein FOXB_02080 [Fusarium oxysporum Fo5176]	conserved hypothetical protein
S11G10749	121.927	32.9215	0	0	probable ATPase synthesis protein 25, mitochondrial [Fusarium oxysporum]	Inherit from sordNOG: ATPase synthesis protein 25, mitochondrial
S11G10757	44.8118	10.9002	0	0	ATP-dependent RNA helicase DBP4 [Fusarium oxysporum f. sp. cubense race 1]	ATP-dependent RNA helicase dbp-4
S11G10790	49.4857	85.6201	0	0	hypothetical protein FOXG_09221 [Fusarium oxysporum f. sp. lycopersici 4287]	Polysaccharide deacetylase family protein
S11G10811	20.0581	102.963	0	0	uncharacterized protein FRV6_12246 [Fusarium oxysporum]	NA
S11G10822	15.9657	49.3302	0	0	hypothetical protein FOXB_13789 [Fusarium oxysporum Fo5176]	Erv1 / Alr family
S11G10825	40.3875	74.7085	0	0	hypothetical protein FOPG_03908 [Fusarium oxysporum f. sp. conglutinans race 2 54008]	cyclin-dependent protein kinase complex component
S11G10842	18.5146	178.224	0	0	Eukaryotic translation initiation factor 3 subunit H [Fusarium oxysporum]	Component of the eukaryotic translation initiation factor 3 (eIF-3) complex, which is involved in protein synthesis and, together with other initiation factors, stimulates binding of mRNA and methionyl-tRNAi to the 40S ribosome (By similarity)
S11G10851	15635.5	3886.86	3099.56	1976.06	50S ribosomal protein LP2 [Fusarium oxysporum f. sp. lycopersici 4287]	60S acidic ribosomal protein P2
S11G10858	143.76	52.3013	0	0	ATP synthase mitochondrial F1 complex assembly factor 1 [Fusarium oxysporum f. sp. pisi HDV247]	ATP11 protein
S11G10862	17.593	199.656	0	0	hypothetical protein FOXB_13751 [Fusarium oxysporum Fo5176]	NA
S11G10867	182.174	9.40082	0	0	hypothetical protein FOC1_g10012575 [Fusarium oxysporum f. sp. cubense race 1]	conserved hypothetical protein
S11G10875	44.5204	75.3047	0	0	hypothetical protein FOXG_09305 [Fusarium oxysporum f. sp. lycopersici 4287]	INSIG domain-containing protein
S11G10882	29.0285	528.007	0	0	hypothetical protein FOXG_09313 [Fusarium oxysporum f. sp. lycopersici 4287]	Tim17/Tim22/Tim23/Pmp24 family
S11G10895	1961.65	320.65	0	0	hypothetical protein FOXG_09326 [Fusarium oxysporum f. sp. lycopersici 4287]	NADH-ubiquinone oxidoreductase B12 subunit
S11G10901	10.1558	11.336	0	0	hypothetical protein FOQG_03814 [Fusarium oxysporum f. sp. raphani 54005]	Domain of unknown function (DUF2431)
S11G10934	51.9914	228.866	0	0	acyl-CoA-dependent ceramide synthase [Fusarium oxysporum f. sp. vasinfectum 25433]	TRAM1-like protein
S11G10944	268.672	76.721	0	0	hypothetical protein FOXB_10534 [Fusarium oxysporum Fo5176]	conserved hypothetical protein
S11G10947	10.9579	22.8877	0	0	related to chromatin modification-related protein vid21 [Fusarium oxysporum]	Component of the NuA4 histone acetyltransferase complex which is involved in transcriptional activation of selected genes principally by acetylation of nucleosomal histone H4 and H2A. The NuA4 complex is also involved in DNA repair (By similarity)
S11G10948	21.6001	33.4007	0	0	CPA1 family monovalent cation:H+ antiporter [Fusarium sp. FOSC 3-a]	Sodium hydrogen exchanger
S11G10952	84.3694	75.8274	0	0	Putative D-xylulose kinase A [Fusarium oxysporum f. sp. cubense race 4]	FGGY family of carbohydrate kinases, C-terminal domain
S11G10962	361.899	43.5867	0	0	hypothetical protein FOXG_09395 [Fusarium oxysporum f. sp. lycopersici 4287]	sequence-specific DNA binding
S11G10972	23.4574	11.6358	0	0	hypothetical protein FOVG_10628 [Fusarium oxysporum f. sp. pisi HDV247]	Inherit from ascNOG: Conserved hypothetical protein
S11G10975	35.0974	18.3046	0	0	hypothetical protein FOXB_09121 [Fusarium oxysporum Fo5176]	DUF453 domain protein
S11G10996	69.8834	170.635	0	0	hypothetical protein FOPG_02047 [Fusarium oxysporum f. sp. conglutinans race 2 54008]	Methyltransferase domain
S11G11000	10.112	10.9113	0	0	hypothetical protein FOXB_12769 [Fusarium oxysporum Fo5176]	Nucleolar complex-associated protein
S11G11032	3874.87	2185.49	1737.33	1148.88	40S ribosomal protein S3 [Fusarium oxysporum f. sp. lycopersici 4287]	40s ribosomal protein
S11G11038	17.5642	9.36907	0	0	hypothetical protein FOPG_02001 [Fusarium oxysporum f. sp. conglutinans race 2 54008]	conserved hypothetical protein
S11G11043	114.246	45.4391	0	45.3503	hypothetical protein FNYG_04983 [Fusarium nygamai]	Eukaryotic translation initiation factor 4G1
S11G11048	44.4411	157.616	0	0	hypothetical protein FOXG_09482 [Fusarium oxysporum f. sp. lycopersici 4287]	Nuclear and cytoplasmic polyadenylated RNA-binding protein pub1
S11G11058	2385.11	425.16	0	0	hypothetical protein FOXB_16078 [Fusarium oxysporum Fo5176]	Inherit from ascNOG: Conserved hypothetical protein
S11G11059	33.2628	44.3267	0	0	related to decapping enzyme [Fusarium oxysporum]	Dcp2, box A domain
S11G11064	175.254	39.6761	0	0	hypothetical protein FOXB_16072 [Fusarium oxysporum Fo5176]	Integral membrane protein (Ptm1)
S12G11129	28.6414	23.6174	0	0	hypothetical protein FOXG_11370 [Fusarium oxysporum f. sp. lycopersici 4287]	Aminotransferase class I and II
S12G11148	18.1226	47.4738	0	0	hypothetical protein FOXB_06026 [Fusarium oxysporum Fo5176]	Sulfate transporter
S12G11158	206.512	205.601	0	0	UDPglucose 6-dehydrogenase [Fusarium oxysporum f. sp. lycopersici 4287]	UDP-glucose/GDP-mannose dehydrogenase family, UDP binding domain
S12G11183	93.0461	15.601	0	0	hypothetical protein FOXB_01551 [Fusarium oxysporum Fo5176]	NA
S12G11194	42.1742	145.14	0	0	seryl-tRNA synthetase [Fusarium oxysporum f. sp. lycopersici 4287]	Seryl-tRNA synthetase N-terminal domain
S12G11203	97.4889	78.2291	0	57.5546	hypothetical protein FOXB_07303 [Fusarium oxysporum Fo5176]	Aldehyde dehydrogenase family
S12G11263	3923.7	2737.72	2340.79	2369.68	60S ribosomal protein L32 [Fusarium oxysporum f. sp. lycopersici 4287]	60S ribosomal protein L32
S12G11270	130.136	148.927	95.0238	56.4134	NADH dehydrogenase [Fusarium oxysporum f. sp. lycopersici 4287]	NADH dehydrogenase
S12G11274	4.96199	73.1918	0	0	hypothetical protein FOQG_07079 [Fusarium oxysporum f. sp. raphani 54005]	Cytosolic regulator Pianissimo
S12G11283	13.6509	79.3557	0	0	related to ATP dependent RNA helicase [Fusarium oxysporum]	SH3
S12G11285	214.81	100.188	0	0	hypothetical protein FOXB_00904 [Fusarium oxysporum Fo5176]	mitochondrial import receptor subunit tom22
S12G11287	30.2383	37.2687	0	0	mitofusin [Fusarium oxysporum f. sp. lycopersici 4287]	Dynamin family
S12G11289	476.863	65.9941	0	0	protein phosphatase [Fusarium oxysporum Fo47]	phosphatase 2C
S12G11296	12.1275	245.313	0	0	guanine nucleotide-binding protein subunit beta [Fusarium oxysporum f. sp. lycopersici 4287]	Beta subunit
S12G11302	14.4241	161.604	0	0	hypothetical protein FOXB_14713 [Fusarium oxysporum Fo5176]	Inherit from ascNOG: Conserved hypothetical protein
S12G11318	19.6975	53.6859	0	0	related to galactokinase [Fusarium mangiferae]	Galactokinase galactose-binding signature
S12G11323	54.5481	94.2386	0	0	acetolactate synthase i ii iii large subunit [Fusarium longipes]	acetolactate synthase
S12G11340	390.563	39.494	0	0	hypothetical protein FOXB_04263 [Fusarium oxysporum Fo5176]	conserved hypothetical protein
S12G11373	57.8161	272.313	0	0	dolichol-phosphate mannosyltransferase [Fusarium oxysporum f. sp. lycopersici 4287]	dolichol-phosphate mannosyltransferase
S12G11395	37.4117	114.248	0	0	hypothetical protein FOXG_11627 [Fusarium oxysporum f. sp. lycopersici 4287]	ribosome biogenesis, protein
S12G11471	48.6872	42.9433	0	0	hypothetical protein FOZG_11824 [Fusarium oxysporum Fo47]	Inherit from KOG: Tenascin
S13G11717	19.028	214.24	0	0	hypothetical protein FOXB_11505 [Fusarium oxysporum Fo5176]	Regulator of G protein signaling domain
S13G11722	184.228	118.839	0	111.477	uncharacterized protein FRV6_13593 [Fusarium oxysporum]	NA
S13G11730	44.1824	38.6034	0	0	glycoside hydrolase family 13 [[Nectria] haematococca mpVI 77-13-4]	branching enzyme
S13G11732	1108.66	1112.11	686.361	327.314	cytochrome c oxidase polypeptide 5, mitochondrial [Fusarium oxysporum f. sp. lycopersici 4287]	cytochrome c oxidase polypeptide V, mitochondrial precursor
S13G11744	131.255	215.584	0	0	probable GTP-binding protein Drab11 [Fusarium mangiferae]	(GTP)-binding protein
S13G11768	17.733	159.135	0	0	ATP-dependent RNA helicase HAS1 [Fusarium oxysporum f. sp. lycopersici 4287]	ATP-dependent RNA helicase HAS1
S13G11789	289.648	385.541	0	250.299	mfs dha1 multidrug resistance [Fusarium longipes]	to major facilitator superfamily
S13G11819	22.2552	90.8582	0	0	hypothetical protein FOXB_08488 [Fusarium oxysporum Fo5176]	Eukaryotic aspartyl protease
S13G11821	1148.01	1847.07	0	1076.94	hypothetical protein FOXB_08491 [Fusarium oxysporum Fo5176]	GTP-binding Protein
S13G11841	495.784	233.191	0	0	pyruvate dehydrogenase kinase [Fusarium oxysporum f. sp. lycopersici 4287]	Pyruvate dehydrogenase kinase
S13G11849	53.0807	27.461	0	0	hypothetical protein FOXG_13807 [Fusarium oxysporum f. sp. lycopersici 4287]	Dip2/Utp12 Family
S13G11914	688.383	473.183	0	94.1657	hypothetical protein FOXB_12697 [Fusarium oxysporum Fo5176]	NA
S13G11954	36.2373	86.4806	0	0	hypothetical protein FOXB_05732 [Fusarium oxysporum Fo5176]	C2 domain
S13G11981	320.942	289.779	0	269.067	related to carbonic anhydrase [Fusarium oxysporum]	carbonic anhydrase
S13G11994	41.2205	141.225	0	0	monothiol glutaredoxin [Fusarium oxysporum f. sp. pisi HDV247]	monothiol glutaredoxin-5, mitochondrial precursor
S13G12014	74.025	76.2975	0	0	probable glutamate--tRNA ligase [Fusarium oxysporum]	tRNA synthetases class I (E and Q), anti-codon binding domain
S14G12498	153.946	184.913	0	0	hypothetical protein FOXB_11419 [Fusarium oxysporum Fo5176]	Converts protoheme IX and farnesyl diphosphate to heme O (By similarity)
S14G12527	417.759	417.983	0	94.0532	Pyruvate kinase [Neonectria ditissima]	Pyruvate kinase
S14G12539	81.1382	338.51	0	0	hypothetical protein FOXG_15454 [Fusarium oxysporum f. sp. lycopersici 4287]	Pfam:DUF579
S14G12549	17.6858	8.45825	0	0	26S proteasome regulatory subunit rpn2 [Fusarium oxysporum]	26S proteasome regulatory subunit
S15G12933	495.496	39.5988	0	0	hypothetical protein FOXG_13474 [Fusarium oxysporum f. sp. lycopersici 4287]	Carboxylesterase family
S16G13402	6205.29	832.319	182.565	192.691	hypothetical protein FOXB_02111 [Fusarium oxysporum Fo5176]	NA
S17G13477	55.9053	21.1901	0	0	Peptide transporter PTR2 [Fusarium oxysporum f. sp. cubense race 4]	POT family
S17G13515	503.772	741.895	0	0	hypothetical protein W97_01224 [Coniosporium apollinis CBS 100218]	RNA recognition motif. (a.k.a. RRM, RBD, or RNP domain)
S17G13532	113.611	186.142	0	110.18	hypothetical protein FGSG_03725 [Fusarium graminearum PH-1]	to mfs-multidrug-resistance transporter
S18G13784	7.24468	3.11654	0	0	hypothetical protein FNYG_13162 [Fusarium nygamai]	negative regulation of cAMP metabolic process
S18G13789	5.28191	54.9103	0	0	hypothetical protein FOQG_05136 [Fusarium oxysporum f. sp. raphani 54005]	WD repeat protein
S18G13805	35.9116	349.486	0	0	hypothetical protein FOXG_12659 [Fusarium oxysporum f. sp. lycopersici 4287]	NA
S18G13814	109.451	65.3453	0	0	tryptophan synthase [Fusarium oxysporum f. sp. lycopersici 4287]	tryptophan synthase
S18G13815	13.6071	481.57	0	0	hypothetical protein FOXB_05969 [Fusarium oxysporum Fo5176]	Ribosomal L28 family
S18G13831	389.692	70.3171	0	0	pre-mrna-splicing factor atp-dependent rna helicase prp43 [Fusarium longipes]	factor ATP-dependent RNA helicase
S18G13845	7.39579	98.0576	0	0	hypothetical protein FOXB_05940 [Fusarium oxysporum Fo5176]	Vesicle coat protein involved in Golgi to plasma membrane transport
S18G13881	189.813	19.3967	0	0	Asparaginyl-tRNA synthetase [Fusarium oxysporum f. sp. cubense race 1]	Asparaginyl-tRNA synthetase
S18G13883	13.6133	44.816	0	0	Uncharacterized protein C4.03c [Fusarium oxysporum]	Sec23 Sec24 family protein
S18G13890	222.162	328.842	154.047	64.7721	hypothetical protein FOVG_10900 [Fusarium oxysporum f. sp. pisi HDV247]	NA
S18G13892	99.5741	37.5564	0	0	hypothetical protein FOXB_14770 [Fusarium oxysporum Fo5176]	NA
S18G13914	89.4815	123.807	0	0	hypothetical protein FOXG_20775 [Fusarium oxysporum f. sp. lycopersici 4287]	FoP_duplication
S18G13915	48.6468	1040.22	0	0	hypothetical protein FOXB_12232 [Fusarium oxysporum Fo5176]	CS domain
S18G13979	48.3808	70.5988	0	0	hypothetical protein FOXG_12825 [Fusarium oxysporum f. sp. lycopersici 4287]	Amino acid permease
S18G13998	36.8281	145.038	0	0	hypothetical protein FOXG_12843 [Fusarium oxysporum f. sp. lycopersici 4287]	Nucleolar protein
S18G14041	189.384	667.166	0	96.9414	hypothetical protein FNYG_05332 [Fusarium nygamai]	NOP5NT (NUC127) domain
S18G14081	232.998	1057.38	0	0	hypothetical protein FOXG_12919 [Fusarium oxysporum f. sp. lycopersici 4287]	conserved hypothetical protein
S1G00019	2103.47	815.878	0	698.337	hypothetical protein FOXG_00017 [Fusarium oxysporum f. sp. lycopersici 4287]	Protein of unknown function (DUF3602)
S1G00022	3.96748	13.2844	0	0	hypothetical protein FOXB_04750 [Fusarium oxysporum Fo5176]	gtp-binding protein
S1G00039	263.667	263.349	0	0	translation initiation factor 3 subunit J [Fusarium oxysporum f. sp. lycopersici 4287]	Component of the eukaryotic translation initiation factor 3 (eIF-3) complex, which is involved in protein synthesis and, together with other initiation factors, stimulates binding of mRNA and methionyl-tRNAi to the 40S ribosome (By similarity)
S1G00070	7.48267	4.71148	0	0	AGC protein kinase [Fusarium oxysporum f. sp. vasinfectum 25433]	S_TK_X
S1G00071	61.7429	222.522	0	0	hypothetical protein FIESC28_11050 [Fusarium sp. FIESC_28]	to MFS phosphate transporter
S1G00073	54.6825	43.1672	0	0	related to ethanolamine kinase [Fusarium oxysporum]	ethanolamine kinase
S1G00075	12.2343	13.9212	0	0	hypothetical protein FOXG_00080 [Fusarium oxysporum f. sp. lycopersici 4287]	HLH transcription factor (GlcD gamma)
S1G00082	263.817	289.27	0	173.713	hypothetical protein FOQG_07877 [Fusarium oxysporum f. sp. raphani 54005]	C2H2 transcription factor (Egr2)
S1G00092	18.1288	173.431	0	0	hypothetical protein FOYG_07290 [Fusarium sp. FOSC 3-a]	PAP2 domain protein
S1G00136	40.3875	129.464	0	0	putative protein disulfide isomerase [Colletotrichum sublineola]	protein disulfide-isomerase precursor
S1G00145	1345.93	1171.06	0	304.464	60S ribosomal protein L36 [Fusarium oxysporum f. sp. lycopersici 4287]	60S ribosomal protein L36
S1G00150	9.74034	22.6003	0	0	adenylate cyclase [Fusarium oxysporum f. sp. conglutinans race 2 54008]	Adenylate cyclase
S1G00159	110.349	171.164	0	0	uncharacterized protein FFUJ_01419 [Fusarium fujikuroi IMI 58289]	NA
S1G00174	4.7286	7.33076	0	0	hypothetical protein FPRO05_04869 [Fusarium proliferatum]	helicase
S1G00185	26.2364	79.2418	0	0	20S proteasome subunit beta 7 [Fusarium oxysporum f. sp. lycopersici 4287]	The proteasome is a multicatalytic proteinase complex which is characterized by its ability to cleave peptides with Arg, Phe, Tyr, Leu, and Glu adjacent to the leaving group at neutral or slightly basic pH. The proteasome has an ATP-dependent proteolytic activity (By similarity)
S1G00187	34.4788	128.085	0	0	hypothetical protein TGAM01_v205145 [Trichoderma gamsii]	regulatory subunit
S1G00190	62.208	9.92142	0	0	E3 ubiquitin-protein ligase UBR1 [Fusarium oxysporum f. sp. conglutinans race 2 54008]	Ubiquitin-protein ligase
S1G00224	23.6066	10.8974	0	0	uncharacterized protein FVRRES_01435 [Fusarium venenatum]	PI3Ka
S1G00227	484.183	1661.65	0	376.774	hypothetical protein FOXG_00233 [Fusarium oxysporum f. sp. lycopersici 4287]	Heat shock protein
S1G00233	60.8631	173.304	0	0	hypothetical protein BFJ66_g1593 [Fusarium oxysporum f. sp. cepae]	V-ATPase subunit H
S1G00234	136.448	358.81	0	0	aminomethyltransferase [Fusarium sp. FOSC 3-a]	The glycine cleavage system catalyzes the degradation of glycine (By similarity)
S1G00250	32.3738	71.9151	0	0	phosphoacetylglucosamine mutase [Fusarium oxysporum f. sp. lycopersici 4287]	Phosphoglucomutase/phosphomannomutase, alpha/beta/alpha domain II
S1G00253	25.2098	57.7577	0	0	hypothetical protein FOXG_00259 [Fusarium oxysporum f. sp. lycopersici 4287]	Inherit from ascNOG: TPR domain protein
S1G00264	17.5112	36.5012	0	0	hypothetical protein FOVG_01245 [Fusarium oxysporum f. sp. pisi HDV247]	Methyltransferase domain
S1G00267	8.97385	113.459	0	0	hypothetical protein FOC1_g10015560 [Fusarium oxysporum f. sp. cubense race 1]	RNA polymerase II transcription factor SIII (Elongin) subunit
S1G00273	914.46	656.637	464.451	0	6-phosphogluconate dehydrogenase, decarboxylating 2 [Fusarium sp. AF-8]	Catalyzes the oxidative decarboxylation of 6- phosphogluconate to ribulose 5-phosphate and CO(2), with concomitant reduction of NADP to NADPH (By similarity)
S1G00288	179.341	264.292	0	0	hypothetical protein FOXB_08659 [Fusarium oxysporum Fo5176]	PWI domain
S1G00298	26.8207	812.215	0	0	hypothetical protein FOXB_08647 [Fusarium oxysporum Fo5176]	NA
S1G00301	5667.59	1605.74	1081.64	0	60S ribosomal protein L11 [Fusarium oxysporum f. sp. lycopersici 4287]	60S ribosomal protein L11
S1G00302	1067.89	1528.04	833.034	997.299	hypothetical protein FOXB_08643 [Fusarium oxysporum Fo5176]	Produces ATP from ADP in the presence of a proton gradient across the membrane (By similarity)
S1G00332	3.907	12.1727	0	0	uncharacterized protein FRV6_04012 [Fusarium oxysporum]	Inherit from ascNOG: Involucrin repeat protein
S1G00352	90.9126	43.5902	0	0	ER membrane protein SH3 [Fusarium oxysporum f. sp. lycopersici 4287]	to secretory component protein shr3
S1G00369	204.201	185.431	0	0	gluconokinase [Fusarium oxysporum f. sp. lycopersici 4287]	Thermoresistant gluconokinase family protein
S1G00378	60.022	27.6941	0	0	Proteasomal ubiquitin receptor ADRM1 [Fusarium oxysporum f. sp. cubense race 4]	Proteasome complex subunit Rpn13 ubiquitin receptor
S1G00402	287.972	24.9936	0	0	hypothetical protein BFJ68_g4033 [Fusarium oxysporum]	NA
S1G00423	14.6154	51.7291	0	0	hypothetical protein FOXG_00429 [Fusarium oxysporum f. sp. lycopersici 4287]	Mediator complex subunit 16
S1G00431	28.7095	396.053	0	0	Actin-related protein 2/3 complex subunit 1 [Fusarium oxysporum f. sp. cubense race 4]	3 complex
S1G00439	92.2037	145.175	0	0	hypothetical protein FOC4_g10015090 [Fusarium oxysporum f. sp. cubense race 4]	NA
S1G00446	9.5994	29.2378	0	0	hypothetical protein FOTG_08651 [Fusarium oxysporum f. sp. vasinfectum 25433]	E1-E2 ATPase
S1G00451	50.0894	24.1569	0	0	hypothetical protein FOXG_17880 [Fusarium oxysporum f. sp. lycopersici 4287]	L-ascorbic acid binding
S1G00457	13.6071	87.814	0	0	hypothetical protein FOXG_00468 [Fusarium oxysporum f. sp. lycopersici 4287]	DUF907 domain-containing protein
S1G00487	48.6573	146.137	0	0	26S protease regulatory subunit 7 [Fusarium oxysporum f. sp. lycopersici 4287]	26S protease regulatory subunit 7
S1G00503	195.45	21.7603	0	0	related to CDC14-dual specificity phosphatase [Fusarium fujikuroi IMI 58289]	to protein-tyrosine phosphatase
S1G00510	2575.31	631.869	0	340.904	hypothetical protein FOXB_10660 [Fusarium oxysporum Fo5176]	pre-mRNA branch site protein p14
S1G00516	60.3161	91.8433	0	0	hypothetical protein FPOA_00532 [Fusarium poae]	Ammonium Transporter Family
S1G00523	163.826	219.811	81.2159	0	hypothetical protein FOXB_13474 [Fusarium oxysporum Fo5176]	UTP-glucose-1-phosphate uridylyltransferase
S1G00527	110.934	205.829	0	0	hypothetical protein FOXG_00540 [Fusarium oxysporum f. sp. lycopersici 4287]	Leo1-like protein
S1G00535	13.7533	14.7212	0	0	cohesin complex subunit SCC1 [Fusarium oxysporum f. sp. lycopersici 4287]	Conserved region of Rad21 / Rec8 like protein
S1G00536	107.595	58.3231	0	0	Ca2+-transporting ATPase [Fusarium sp. FOSC 3-a]	P-type ATPase
S1G00539	122.682	200.182	0	0	hypothetical protein FOXG_00551 [Fusarium oxysporum f. sp. lycopersici 4287]	Clathrin adaptor complex small chain
S1G00546	28.9602	461.835	0	0	Sphingolipid long chain base-responsive protein LSP1 [Fusarium oxysporum f. sp. cubense race 1]	Inherit from ascNOG: sphingolipid long chain base-responsive protein
S1G00547	786.89	700.932	628.711	334.748	inorganic pyrophosphatase [Fusarium oxysporum f. sp. lycopersici 4287]	Inorganic pyrophosphatase
S1G00554	40.4549	140.622	0	0	hypothetical protein FOXG_00567 [Fusarium oxysporum f. sp. lycopersici 4287]	Phenol hydroxylase, C-terminal dimerisation domain
S1G00557	17.7273	13.4207	0	0	related to carbohydrate kinase, contains PfkB domain [Fusarium oxysporum]	to IdgA domain protein
S1G00572	170.582	152.804	0	0	hypothetical protein FOXB_08866 [Fusarium oxysporum Fo5176]	Protein kinase C terminal domain
S1G00602	141.781	121.257	0	0	hypothetical protein FOXB_01152 [Fusarium oxysporum Fo5176]	RNA recognition motif. (a.k.a. RRM, RBD, or RNP domain)
S1G00609	93.256	303.224	0	0	hypothetical protein FOXG_00617 [Fusarium oxysporum f. sp. lycopersici 4287]	PP2Cc
S1G00610	16.2294	49.6771	0	0	hypothetical protein FOVG_00854 [Fusarium oxysporum f. sp. pisi HDV247]	Inherit from ascNOG: PH domain protein
S1G00612	43.1134	18.0765	0	0	serine/threonine protein kinase [Fusarium oxysporum f. sp. conglutinans race 2 54008]	FHA
S1G00614	297.674	86.1047	0	0	dolichyl-diphosphooligosaccharide-protein glycosyltransferase [Fusarium avenaceum]	oligosaccharyl transferase
S1G00626	7.74093	24.0015	0	0	hypothetical protein FOQG_09571 [Fusarium oxysporum f. sp. raphani 54005]	Inherit from ascNOG: Conserved hypothetical protein
S1G00656	4810.12	4416.19	4374.63	2553.08	hypothetical protein FPSE_00057 [Fusarium pseudograminearum CS3096]	40s ribosomal protein
S1G00658	136.259	124.924	0	0	hypothetical protein FOXG_00662 [Fusarium oxysporum f. sp. lycopersici 4287]	NADH-ubiquinone oxidoreductase 178 kDa subunit
S1G00677	787.066	199.879	0	187.742	predicted protein [[Nectria] haematococca mpVI 77-13-4]	NADH-ubiquinone oxidoreductase 49 kDa subunit
S1G00687	34.0726	34.8039	0	0	hypothetical protein FOVG_00765 [Fusarium oxysporum f. sp. pisi HDV247]	Inherit from ascNOG: Nuclear pore complex subunit Nup159
S1G00706	17.8907	21.7537	0	0	mRNA 3'-end-processing protein RNA14 [Fusarium oxysporum]	component of the cleavage factor IA (CFIA) complex, which is involved in the endonucleolytic cleavage during polyadenylation-dependent pre-mRNA 3'-end formation
S1G00713	24.7897	20.5572	0	0	hypothetical protein FAVG1_01804 [Fusarium avenaceum]	SNARE-dependent exocytosis protein
S1G00726	20.4606	75.4509	0	0	hypothetical protein FOXB_09571 [Fusarium oxysporum Fo5176]	LisH
S1G00728	213.131	39.161	0	0	hypothetical protein FOZG_01469 [Fusarium oxysporum Fo47]	metallo-protease
S1G00731	55.0738	186.125	0	0	hypothetical protein FOXG_00736 [Fusarium oxysporum f. sp. lycopersici 4287]	mitochondrial 54S ribosomal protein YmL47
S1G00742	53.3264	85.0426	0	0	Cell polarity protein alp11 [Fusarium oxysporum f. sp. cubense race 1]	cell polarity protein
S1G00749	301.26	359.037	0	0	F-type H+-transporting ATPase subunit epsilon [Fusarium oxysporum f. sp. lycopersici 4287]	Mitochondrial ATP synthase epsilon chain domain-containing protein
S1G00758	44.7254	40.0026	0	0	maintenance-ploidy protein mob1 [Fusarium oxysporum f. sp. lycopersici 4287]	maintenance of ploidy protein mob1
S1G00760	283.327	125.634	108.224	24.8886	hypothetical protein FAVG1_01761 [Fusarium avenaceum]	cytoplasm protein
S1G00761	272.7	64.086	0	0	undecaprenyl diphosphate synthase [Fusarium oxysporum f. sp. lycopersici 4287]	Putative undecaprenyl diphosphate synthase
S1G00839	1219.62	1054.88	1042.35	1010.71	hsp70-like protein [Fusarium sp. FIESC_12]	Heat shock 70 kDa protein
S1G00851	15.489	108.197	0	0	related to WD repeat protein WDR6 [Fusarium oxysporum]	WD repeat-containing protein
S1G00858	80.5321	47.8954	0	0	succinate-semialdehyde dehydrogenase (nadp+) [Fusarium avenaceum]	succinate-semialdehyde dehydrogenase
S1G00867	838.561	280.044	0	270.179	hypothetical protein FPOA_00953 [Fusarium poae]	Catalyzes the conversion of inosine 5'-phosphate (IMP) to xanthosine 5'-phosphate (XMP), the first committed and rate- limiting step in the de novo synthesis of guanine nucleotides, and therefore plays an important role in the regulation of cell growth (By similarity)
S1G00870	13.4399	196.401	0	0	transcription initiation factor TFIID subunit 9B [Fusarium oxysporum f. sp. lycopersici 4287]	transcription initiation factor TFIID
S1G00873	6.1382	21.9228	0	0	hypothetical protein FOPG_00291 [Fusarium oxysporum f. sp. conglutinans race 2 54008]	FN3
S1G00916	7.86305	52.2088	0	0	related to HRD3-involved in degradation of Hmg2p [Fusarium mangiferae]	Sel1 repeat
S1G00937	35.1875	20.4398	0	0	hypothetical protein FOTG_04278 [Fusarium oxysporum f. sp. vasinfectum 25433]	SprT-like family
S1G00941	6.83294	34.6732	0	0	related to Nap1p-binding protein [Fusarium oxysporum]	Variant SH3 domain
S1G00988	5.65255	17.4031	0	0	E3 ubiquitin-protein ligase TOM1-like [Fusarium oxysporum]	Ubiquitin-protein ligase
S1G01010	616.28	400.323	0	0	L-arabinitol 4-dehydrogenase [Fusarium oxysporum]	Dehydrogenase
S1G01046	58.5431	154.224	0	0	GTP-binding protein ypt5 [Fusarium oxysporum f. sp. lycopersici 4287]	RAB
S1G01068	8.65679	17.5052	0	0	hypothetical protein FGSG_00706 [Fusarium graminearum PH-1]	d-lactate dehydrogenase
S1G01075	5.73873	23.9437	0	0	DNA repair protein rad50 [Fusarium sp. FIESC_12]	MFS drug transporter
S1G01080	25.651	77.5848	0	0	hypothetical protein FOVG_00370 [Fusarium oxysporum f. sp. pisi HDV247]	Inherit from ascNOG: Sin3 complex subunit Stb2
S1G01084	13.9212	74.1667	0	0	hypothetical protein FOVG_00366 [Fusarium oxysporum f. sp. pisi HDV247]	Fungal Zn(2)-Cys(6) binuclear cluster domain
S1G01099	1700.42	374.27	102.743	0	hypothetical protein FOXB_00377 [Fusarium oxysporum Fo5176]	conserved hypothetical protein
S1G01106	18.187	45.4022	0	0	hypothetical protein M440DRAFT_1421694 [Trichoderma longibrachiatum ATCC 18648]	NADPH oxidase
S1G01110	70.8105	379.954	0	0	succinate dehydrogenase (ubiquinone) membrane anchor subunit [Fusarium oxysporum f. sp. lycopersici 4287]	CybS
S1G01126	263.367	159.455	0	0	stress-induced-phosphoprotein 1 [Fusarium oxysporum f. sp. lycopersici 4287]	Heat shock protein
S1G01127	30.5563	43.6536	0	0	nitric oxide dioxygenase [Fusarium oxysporum f. sp. lycopersici 4287]	Globin
S1G01134	14.9792	40.8338	0	0	hypothetical protein FOC1_g10016408 [Fusarium oxysporum f. sp. cubense race 1]	conserved hypothetical protein
S1G01166	31.3821	240.548	0	0	uncharacterized protein FRV6_03212 [Fusarium oxysporum]	NA
S1G01205	8.95483	29.9838	0	0	hypothetical protein FOQG_03497 [Fusarium oxysporum f. sp. raphani 54005]	Noc2p family
S1G01212	951.335	171.558	0	0	hypothetical protein FOXB_12980 [Fusarium oxysporum Fo5176]	eukaryotic translation initiation factor
S1G01219	14.5069	24.5759	0	0	hypothetical protein FPOA_00278 [Fusarium poae]	Histone acetyltransferase gcn5
S1G01220	31.5718	76.1003	0	0	hypothetical protein FOC4_g10014240 [Fusarium oxysporum f. sp. cubense race 4]	Inherit from NOG: Conserved hypothetical, protein
S1G01222	44.5616	16.128	0	0	hypothetical protein FOXG_01183 [Fusarium oxysporum f. sp. lycopersici 4287]	Inherit from NOG: Conserved hypothetical, protein
S1G01229	10.3975	177.502	0	0	hypothetical protein FOVG_00204 [Fusarium oxysporum f. sp. pisi HDV247]	U3 small nucleolar RNA-associated protein
S1G01239	25.144	21.9434	0	0	uncharacterized protein FRV6_03135 [Fusarium oxysporum]	Protein of unknown function (DUF1620)
S1G01337	1897.28	1341.08	414.341	1078.1	probable subtilisin-like serine protease [Fusarium oxysporum]	serine protease
S20G14537	24.116	260.461	0	0	hypothetical protein FOVG_14588 [Fusarium oxysporum f. sp. pisi HDV247]	HPP family
S20G14597	114.235	85.443	0	0	CMGC/SRPK protein kinase [Fusarium oxysporum f. sp. pisi HDV247]	protein kinase dsk1
S20G14611	26.5745	126.547	0	0	hypothetical protein FOXB_02735 [Fusarium oxysporum Fo5176]	pyruvate dehydrogenase e1 component
S20G14613	184.773	673.199	0	0	hypothetical protein FOXG_15626 [Fusarium oxysporum f. sp. lycopersici 4287]	Snf7
S20G14614	262.006	95.8562	0	0	Transcriptional activator hac1 [Fusarium oxysporum f. sp. cubense race 1]	Basic region leucine zipper
S20G14619	180.549	220.214	0	0	hypothetical protein FOXB_02727 [Fusarium oxysporum Fo5176]	NA
S21G14631	66.9888	33.1175	0	0	gluconate 5-dehydrogenase [Fusarium avenaceum]	d-arabinitol
S21G14665	211.881	187.804	0	158.024	cutinase 3 [Fusarium oxysporum f. sp. lycopersici 4287]	Catalyzes the hydrolysis of cutin, a polyester that forms the structure of plant cuticle
S21G14812	121.292	260.732	0	0	hypothetical protein FOXB_05162 [Fusarium oxysporum Fo5176]	to glucosidase
S25G15541	255.512	53.8226	0	0	hypothetical protein FOTG_15601 [Fusarium oxysporum f. sp. vasinfectum 25433]	NA
S27G15911	818.136	475.787	458.007	303.842	Phosphate-repressible phosphate permease [Fusarium oxysporum f. sp. cubense race 1]	phosphate
S27G15989	786.701	116.918	0	0	hypothetical protein FOVG_12940 [Fusarium oxysporum f. sp. pisi HDV247]	Nucleotide-diphospho-sugar transferase
S2G01813	33.6394	44.1644	0	14.8407	related to vacuolar protein sorting-associated protein VPS13 [Fusarium mangiferae]	to vacuolar protein sorting-associated protein vps13
S2G01821	23.8067	71.1407	0	0	oligopeptide transporter 2 [Fusarium langsethiae]	OPT oligopeptide transporter protein
S2G01842	68.2511	150.692	0	0	hypothetical protein FOXG_04919 [Fusarium oxysporum f. sp. lycopersici 4287]	charged multivesicular body protein 5
S2G01905	70.5377	121.003	0	0	diphosphomevalonate decarboxylase [Fusarium oxysporum f. sp. lycopersici 4287]	GHMP kinases N terminal domain
S2G01945	75.0785	215.129	74.3444	0	hypothetical protein FOZG_10750 [Fusarium oxysporum Fo47]	NA
S2G01950	60.8053	30.0218	0	0	hypothetical protein FOXG_05016 [Fusarium oxysporum f. sp. lycopersici 4287]	KilA-N domain
S2G01970	248.617	20.8618	0	0	probable fatty acid transporter FAT2 [Fusarium oxysporum]	A synthetase
S2G01972	51.4668	78.1673	0	0	hypothetical protein FOXG_05039 [Fusarium oxysporum f. sp. lycopersici 4287]	C2H2 transcription factor
S2G01975	12.1734	6.92843	0	0	hypothetical protein FOVG_05871 [Fusarium oxysporum f. sp. pisi HDV247]	NA
S2G01979	15.4819	488.984	0	0	hypothetical protein FOXG_05045 [Fusarium oxysporum f. sp. lycopersici 4287]	Inherit from ascNOG: mitochondrial 54S ribosomal protein YmL20
S2G01981	25.3238	17.3323	0	0	hypothetical protein FOVG_05878 [Fusarium oxysporum f. sp. pisi HDV247]	RasGAP
S2G01987	34.0176	21.6054	0	0	hypothetical protein FOC4_g10013460 [Fusarium oxysporum f. sp. cubense race 4]	M protein repeat protein
S2G02026	70.3335	161.313	0	0	CMGC/MAPK/ERK1 protein kinase [Fusarium oxysporum f. sp. lycopersici 4287]	Mitogen-activated protein kinase
S2G02034	73.315	93.4276	0	0	related to high mobility group-like protein NHP2 [Fusarium fujikuroi IMI 58289]	ribosome biogenesis protein Nhp2
S2G02044	169.49	32.9933	0	0	peroxiredoxin Q/BCP [Fusarium oxysporum f. sp. pisi HDV247]	Disrupter of telomere silencing protein Dot5
S2G02053	1513.42	486.38	0	0	Cellular nucleic acid-binding protein like protein [Fusarium oxysporum f. sp. cubense race 4]	Zinc knuckle domain-containing protein
S2G02055	224.312	21.2624	0	0	hypothetical protein FOXB_06643 [Fusarium oxysporum Fo5176]	Flavin containing amine oxidoreductase
S2G02075	12289.2	798.673	0	0	hypothetical protein FOTG_03186 [Fusarium oxysporum f. sp. vasinfectum 25433]	NA
S2G02081	78.566	118.077	0	0	probable NADH-ubiquinone oxidoreductase 24 kDa subunit, mitochondrial precursor [Fusarium fujikuroi IMI 58289]	Pfam:Complex1_24kDa
S2G02085	744.001	382.022	348.335	0	hypothetical protein BFJ69_g6546 [Fusarium oxysporum]	Inherit from ascNOG: Allergen Asp
S2G02088	615.49	495.717	0	157.082	protein phosphatase [Fusarium oxysporum f. sp. vasinfectum 25433]	phosphatase 2C
S2G02090	31.9756	148.927	0	0	hypothetical protein FOQG_06797 [Fusarium oxysporum f. sp. raphani 54005]	Inherit from ascNOG: Conserved hypothetical protein
S2G02092	18.7079	74.7116	0	0	Pre-mRNA-splicing factor prp1 [Fusarium oxysporum f. sp. cubense race 4]	factor (Prp1
S2G02099	545.933	286.228	273.688	0	spermidine synthase [Fusarium oxysporum f. sp. lycopersici 4287]	Spermidine synthase
S2G02107	26.1036	2.18747	0	0	hypothetical protein FAVG1_01226 [Fusarium avenaceum]	NA
S2G02115	140.312	100.438	0	0	Transmembrane protein 19 [Fusarium oxysporum f. sp. cubense race 4]	Integral membrane protein DUF92
S2G02121	149.032	54.7958	0	0	hypothetical protein FOXG_05189 [Fusarium oxysporum f. sp. lycopersici 4287]	RNA recognition motif. (a.k.a. RRM, RBD, or RNP domain)
S2G02137	866.3	885.406	0	0	hypothetical protein FVEG_02932 [Fusarium verticillioides 7600]	AN1-like Zinc finger
S2G02166	46.4456	274.844	0	0	multiprotein-bridging factor 1 [Fusarium oxysporum f. sp. lycopersici 4287]	multiprotein-bridging factor 1
S2G02168	98.3155	394.352	0	0	hypothetical protein FOXG_05231 [Fusarium oxysporum f. sp. lycopersici 4287]	Glutathione-dependent formaldehyde-activating enzyme
S2G02178	16.6418	31.4031	0	0	hypothetical protein FOWG_07894 [Fusarium oxysporum f. sp. lycopersici MN25]	regulatory protein wetA
S2G02188	16.4701	71.9969	0	0	hypothetical protein FOPG_02859 [Fusarium oxysporum f. sp. conglutinans race 2 54008]	RNA binding protein Rnp24
S2G02191	86.9582	22.9966	0	0	hypothetical protein FOVG_06110 [Fusarium oxysporum f. sp. pisi HDV247]	ZnF_C2HC
S2G02195	2816.62	1096	0	303.51	hypothetical protein FOXG_05258 [Fusarium oxysporum f. sp. lycopersici 4287]	SUR7/PalI family
S2G02203	229.584	467.329	104.22	0	hypothetical protein FOTG_03037 [Fusarium oxysporum f. sp. vasinfectum 25433]	Transcription factor
S2G02206	29.4909	64.3089	0	0	hypothetical protein FOXB_02392 [Fusarium oxysporum Fo5176]	Tryptophanyl-tRNA synthetase
S2G02217	31.61	26.1133	0	0	hypothetical protein FOXG_05278 [Fusarium oxysporum f. sp. lycopersici 4287]	cell pattern formation-associated protein
S2G02223	21.8397	88.4829	0	0	Protein AIM2 [Fusarium oxysporum f. sp. cubense race 1]	Dienelactone hydrolase family
S2G02246	22.0499	39.2716	0	0	hypothetical protein FOXB_10090 [Fusarium oxysporum Fo5176]	cell division control protein 14
S2G02262	7.60208	11.3513	0	0	hypothetical protein FOPG_04973 [Fusarium oxysporum f. sp. conglutinans race 2 54008]	NA
S2G02264	2089.54	2184.02	0	1290.96	50S ribosomal protein L22e [Fusarium oxysporum f. sp. lycopersici 4287]	60S ribosomal protein L22
S2G02283	78.8666	42.4942	0	27.7755	Nucleoporin NUP152 [Fusarium oxysporum]	nuclear envelope pore membrane protein POM 121
S2G02291	3158.18	95.7294	0	0	ribonucleoprotein-associated protein [Fusarium oxysporum f. sp. lycopersici 4287]	small nucleolar ribonucleoprotein SNU13
S2G02295	108.035	247.012	0	0	cysteine desulfurase [Fusarium oxysporum f. sp. lycopersici 4287]	cysteine desulfurase, mitochondrial precursor
S2G02304	23.3802	26.2089	0	0	fact complex subunit spt16 [Fusarium avenaceum]	Component of the FACT complex, a general chromatin factor that acts to reorganize nucleosomes. The FACT complex is involved in multiple processes that require DNA as a template such as mRNA elongation, DNA replication and DNA repair. During transcription elongation the FACT complex acts as a histone chaperone that both destabilizes and restores nucleosomal structure. It facilitates the passage of…
S2G02309	35.7349	50.2674	0	0	hypothetical protein S40293_06997 [Stachybotrys chartarum IBT 40293]	mitogen-activated protein kinase MAF1
S2G02330	14.8102	32.534	0	0	uncharacterized protein FRV6_01880 [Fusarium oxysporum]	FH
S2G02338	14.6146	14.4071	0	0	related to GIP3 Glc7-interacting protein whose overexpression relocalizes Glc7p from the nucleus [Fusarium proliferatum]	cell wall biogenesis protein Mhp1
S2G02347	160.667	166.493	0	0	DNA excision repair protein ERCC-8 [Fusarium oxysporum f. sp. pisi HDV247]	WD domain, G-beta repeat
S2G02364	16.2083	106.695	0	0	hypothetical protein FOYG_08257 [Fusarium sp. FOSC 3-a]	Voltage-gated potassium channel
S2G02374	135.844	100.686	0	0	eukaryotic translation initiation factor 3 subunit F [Fusarium oxysporum f. sp. lycopersici 4287]	Component of the eukaryotic translation initiation factor 3 (eIF-3) complex, which is involved in protein synthesis and, together with other initiation factors, stimulates binding of mRNA and methionyl-tRNAi to the 40S ribosome (By similarity)
S2G02417	12.7248	99.1778	0	0	hypothetical protein FOVG_06377 [Fusarium oxysporum f. sp. pisi HDV247]	conserved hypothetical protein
S2G02421	107.565	162.531	0	0	aarF domain-containing kinase [Fusarium oxysporum f. sp. lycopersici 4287]	ABC1 family
S2G02428	36.8266	68.1476	0	0	Regulator of nonsense transcripts 1 [Neonectria ditissima]	Regulator of nonsense transcripts
S2G02431	28.4208	65.7434	0	0	hypothetical protein FAVG1_00921 [Fusarium avenaceum]	mitochondrial precursor proteins import receptor
S2G02452	25.6821	36.012	0	0	Transcription elongation factor SPT6 [Neonectria ditissima]	elongation factor spt-6
S2G02461	76.6761	68.6374	0	0	probable neutral trehalase (alpha,alpha-trehalose glucohydrolase) [Fusarium fujikuroi IMI 58289]	neutral trehalase
S2G02463	122.297	214.491	0	0	predicted protein [[Nectria] haematococca mpVI 77-13-4]	Peptidase dimerisation domain
S2G02469	69.7351	210.66	0	0	5'-AMP-activated protein kinase subunit beta-2 [Fusarium oxysporum f. sp. cubense race 1]	NA
S2G02472	16.9303	46.9171	0	0	related to Zn(II)2Cys6 transcriptional activator [Fusarium oxysporum]	to C6 transcription factor
S2G02478	598.549	1962.93	0	269.243	cytochrome c oxidase subunit 7 [Fusarium oxysporum f. sp. lycopersici 4287]	This small integral protein plays a role in holoenzyme assembly or stability (By similarity)
S2G02483	14.9401	27.4048	0	0	translational activator gcn1 [Fusarium longipes]	ribosomal protein L19
S2G02485	12.7683	222.306	0	0	hypothetical protein FOXB_09167 [Fusarium oxysporum Fo5176]	Interconversion of serine and glycine (By similarity)
S2G02496	25.7046	46.0422	0	0	hypothetical protein FOXB_03261 [Fusarium oxysporum Fo5176]	RING
S2G02524	491.146	289.315	0	0	hypothetical protein FOXG_10274 [Fusarium oxysporum f. sp. lycopersici 4287]	Oxysterol binding protein
S2G02539	26.8193	17.9215	0	0	hypothetical protein FOTG_09862 [Fusarium oxysporum f. sp. vasinfectum 25433]	Vacuolar protein sorting-associated protein 35
S2G02544	996.954	244.819	0	0	inositol oxygenase [Fusarium oxysporum f. sp. lycopersici 4287]	Family of unknown function (DUF706)
S2G02551	181.092	57.0733	0	0	hypothetical protein FOXB_12921 [Fusarium oxysporum Fo5176]	SCP
S2G02561	71.3694	10.5726	0	0	hypothetical protein FOVG_06539 [Fusarium oxysporum f. sp. pisi HDV247]	NA
S2G02575	16.5375	17.7284	0	0	hypothetical protein FOC1_g10008286 [Fusarium oxysporum f. sp. cubense race 1]	Pfam:Muc_lac_enz
S2G02601	49.8134	41.0676	0	0	hypothetical protein FOXB_01944 [Fusarium oxysporum Fo5176]	Polysaccharide pyruvyl transferase
S2G02602	168.678	122.388	0	0	hypothetical protein FOXB_01945 [Fusarium oxysporum Fo5176]	Triose-phosphate Transporter family
S2G02613	211.366	80.2359	0	0	hypothetical protein FOXG_10364 [Fusarium oxysporum f. sp. lycopersici 4287]	(Mfs) transporter
S2G02671	139.569	32.0932	0	0	Putative cation-transporting ATPase 1 [Fusarium oxysporum f. sp. cubense race 4]	Cation-transporting atpase
S2G02681	359.121	104.306	0	0	thiamine biosynthetic enzyme [Fusarium oxysporum f. sp. lycopersici 4287]	Involved in biosynthesis of the thiamine precursor thiazole. Catalyzes the conversion of NAD and glycine to adenosine diphosphate 5-(2-hydroxyethyl)-4-methylthiazole-2-carboxylic acid (ADT), an adenylated thiazole intermediate. The reaction includes an iron-dependent sulfide transfer from a conserved cysteine residue of the protein to a thiazole intermediate. The enzyme can only undergo a single …
S2G02691	68.6777	40.6298	0	0	nadh dehydrogenase [Fusarium avenaceum]	to 64 kDa mitochondrial NADH dehydrogenase
S2G02695	52.8765	164.78	0	0	hypothetical protein FOXG_10441 [Fusarium oxysporum f. sp. lycopersici 4287]	Inositolphosphorylceramide synthase subunit Kei1
S2G02713	64.2042	85.493	0	0	COP9 signalosome complex subunit 5 [Fusarium oxysporum f. sp. pisi HDV247]	COP9 signalosome complex subunit 5
S2G02718	43.0052	120.075	0	0	hypothetical protein FOTG_09061 [Fusarium oxysporum f. sp. vasinfectum 25433]	NA
S2G02764	89.3919	460.156	0	0	hypothetical protein FOVG_06765 [Fusarium oxysporum f. sp. pisi HDV247]	NA
S2G02788	23.5064	76.4607	0	22.6501	hypothetical protein FOXB_04645 [Fusarium oxysporum Fo5176]	RNA recognition motif. (a.k.a. RRM, RBD, or RNP domain)
S2G02791	4.32724	60.0675	0	0	hypothetical protein FOC1_g10010038 [Fusarium oxysporum f. sp. cubense race 1]	NA
S2G02816	3015.12	2969.51	1283.97	1814.13	40S ribosomal protein S14 [Fusarium oxysporum f. sp. lycopersici 4287]	40S ribosomal protein S14
S2G02819	163.101	175.051	57.6081	105.901	Eukaryotic translation initiation factor 3 subunit C [Fusarium oxysporum f. sp. cubense race 1]	Component of the eukaryotic translation initiation factor 3 (eIF-3) complex, which is involved in protein synthesis and, together with other initiation factors, stimulates binding of mRNA and methionyl-tRNAi to the 40S ribosome (By similarity)
S2G02898	37.0019	19.4985	0	0	hypothetical protein FOWG_14886 [Fusarium oxysporum f. sp. lycopersici MN25]	oxidoreductase
S37G16823	239.851	319.578	237.986	146.641	hypothetical protein PTT_07856 [Pyrenophora teres f. teres 0-1]	NA
S37G16828	733.398	424.31	113.396	133.477	hypothetical protein PTT_07856 [Pyrenophora teres f. teres 0-1]	NA
S37G16829	702.288	367.206	103.075	43.8456	hypothetical protein PTT_07856 [Pyrenophora teres f. teres 0-1]	NA
S37G16830	550.369	211.979	104.017	30.7018	hypothetical protein BFJ65_g18828 [Fusarium oxysporum f. sp. cepae]	NA
S37G16831	149.038	224.041	0	0	hypothetical protein BFJ65_g18828 [Fusarium oxysporum f. sp. cepae]	NA
S37G16832	418.529	221.7	23.8375	6.59203	hypothetical protein PTT_07856 [Pyrenophora teres f. teres 0-1]	NA
S37G16833	738.25	223.11	28.7521	39.6067	hypothetical protein PTT_07856 [Pyrenophora teres f. teres 0-1]	NA
S3G03283	133.068	82.3678	0	0	uncharacterized protein FRV6_10407 [Fusarium oxysporum]	NA
S3G03334	136.225	690.209	0	58.4356	hypothetical protein FOYG_09218 [Fusarium sp. FOSC 3-a]	Sugar (and other) transporter
S3G03465	227.967	95.1035	0	0	hypothetical protein FOC1_g10015086 [Fusarium oxysporum f. sp. cubense race 1]	Oxidoreductase-like protein, N-terminal
S3G03477	84.8558	138.08	0	0	hypothetical protein FOTG_01258 [Fusarium oxysporum f. sp. vasinfectum 25433]	Inherit from ascNOG: Conserved hypothetical protein
S3G03482	56.6125	162.342	0	0	probable acetyl-CoA C-acyltransferase precursor [Fusarium oxysporum]	3-ketoacyl-coa thiolase
S3G03501	188.322	211.51	0	0	hypothetical protein FOXB_04845 [Fusarium oxysporum Fo5176]	DUF833 domain protein
S3G03506	558.219	162.202	0	158.228	hypothetical protein FOXB_04840 [Fusarium oxysporum Fo5176]	conserved hypothetical protein
S3G03516	66.0519	15.1082	0	0	ATP-binding subfamily g white member pdr [Fusarium longipes]	(ABC) transporter
S3G03517	846.976	103.373	0	0	SAM50-like protein SpAC17C9.06 [Fusarium oxysporum f. sp. cubense race 1]	mitochondrial outer membrane
S3G03519	13.928	24.553	0	0	hypothetical protein FOWG_09330 [Fusarium oxysporum f. sp. lycopersici MN25]	NA
S3G03540	22.4254	60.4124	0	0	related to acetyl-hydrolase [Fusarium oxysporum]	Lipase esterase family protein
S3G03552	159.595	142.405	0	104.898	Lysine--tRNA ligase cla4 [Fusarium sp. AF-3]	lysyl-tRNA synthetase
S3G03558	9.04784	66.0627	0	0	hypothetical protein FPSE_07750 [Fusarium pseudograminearum CS3096]	glycerol-3-phosphate O-acyltransferase
S3G03578	26.2132	126.748	0	0	hypothetical protein FOXB_08984 [Fusarium oxysporum Fo5176]	NA
S3G03591	2147.29	2883.62	1182.46	1963.8	probable woronin body major protein precursor [Fusarium proliferatum]	Woronin body major protein
S3G03593	59.5161	171.716	0	0	GMP synthase [Fusarium oxysporum Fo47]	GMP synthase C terminal domain
S3G03596	26.6167	208.961	0	0	hypothetical protein FOXB_08966 [Fusarium oxysporum Fo5176]	Inherit from ascNOG: Conserved hypothetical protein
S3G03617	391.886	301.312	0	87.5596	hypothetical protein FOXB_08944 [Fusarium oxysporum Fo5176]	fumarate hydratase, mitochondrial precursor
S3G03624	65.8541	199.925	0	0	putative CDP-alcohol phosphatidyltransferase class-I family protein C22A12.10 [Fusarium culmorum]	Aminoalcoholphosphotransferase
S3G03645	107.761	219.301	0	83.6925	3-methylcrotonyl-CoA carboxylase alpha subunit [Fusarium oxysporum f. sp. vasinfectum 25433]	carboxylase
S3G03646	20.6986	70.0303	0	0	uncharacterized protein FRV6_10785 [Fusarium oxysporum]	Putative amidoligase enzyme
S3G03652	804.16	1011.07	747.369	0	hypothetical protein FOXG_18484 [Fusarium oxysporum f. sp. lycopersici 4287]	NA
S3G03686	14.3056	29.1473	0	0	uncharacterized protein FRV6_10827 [Fusarium oxysporum]	Base excision DNA repair protein
S3G03691	315.152	538.175	122.118	0	predicted protein [[Nectria] haematococca mpVI 77-13-4]	Heat shock protein
S3G03716	21.6239	107.174	0	0	transcription initiation factor TFIIE subunit beta [Fusarium oxysporum f. sp. lycopersici 4287]	TFIIE beta subunit core domain
S3G03718	350.596	128.274	124.427	0	hypothetical protein FOXB_11082 [Fusarium oxysporum Fo5176]	Zinc finger protein
S3G03726	132.945	78.014	0	0	nitrite reductase [Fusarium oxysporum]	BFD-like [2Fe-2S] binding domain
S3G03735	30.4283	86.1688	0	0	hypothetical protein FOVG_09478 [Fusarium oxysporum f. sp. pisi HDV247]	Inherit from NOG: Conserved hypothetical, protein
S3G03758	181.502	863.225	0	0	TATA-box-binding protein [Fusarium oxysporum f. sp. lycopersici 4287]	Transcription factor TFIID (or TATA-binding protein, TBP)
S3G03759	36.7449	45.7828	0	0	hypothetical protein FOMG_11357 [Fusarium oxysporum f. sp. melonis 26406]	fructosyl amino acid oxidasesarcosine oxidase
S3G03772	10.6853	84.5945	0	0	hypothetical protein FOVG_09437 [Fusarium oxysporum f. sp. pisi HDV247]	NUC153 domain
S3G03778	35.8059	22.5956	0	0	hypothetical protein FOXB_08775 [Fusarium oxysporum Fo5176]	mRNA cap guanine-N7 methyltransferase
S3G03793	81.2153	60.0039	0	0	hypothetical protein FOZG_08808 [Fusarium oxysporum Fo47]	Pfam:DUF2260
S3G03806	8.79654	191.928	0	0	hypothetical protein FOXG_03270 [Fusarium oxysporum f. sp. lycopersici 4287]	Inherit from ascNOG: Conserved hypothetical protein
S3G03807	7.07106	25.7757	0	0	hypothetical protein FOC1_g10014732 [Fusarium oxysporum f. sp. cubense race 1]	Phenazine biosynthesis-like protein
S3G03812	73.9075	1380.85	0	0	hypothetical protein FOXG_03276 [Fusarium oxysporum f. sp. lycopersici 4287]	Nuclear transport factor 2 (NTF2) domain
S3G03824	128.07	53.4689	0	0	hypothetical protein FOXG_03289 [Fusarium oxysporum f. sp. lycopersici 4287]	EFh
S3G03825	11.8123	18.6863	0	0	hypothetical protein FOXG_03290 [Fusarium oxysporum f. sp. lycopersici 4287]	EH domain binding protein epsin 2
S3G03836	42.8507	195.462	0	0	Protein RTC2 [Fusarium oxysporum f. sp. cubense race 1]	CTNS
S3G03841	111.523	64.5484	0	0	hypothetical protein FNYG_14487 [Fusarium nygamai]	conserved hypothetical protein
S3G03862	94.6646	133.797	0	0	hypothetical protein FOIG_02346 [Fusarium oxysporum f. sp. cubense tropical race 4 54006]	conserved hypothetical protein
S3G03870	2382.93	926.576	0	0	hypothetical protein FOCG_09307 [Fusarium oxysporum f. sp. radicis-lycopersici 26381]	conserved hypothetical protein
S3G03901	662.013	160.227	0	0	hypothetical protein FOXB_11747 [Fusarium oxysporum Fo5176]	CFEM domain
S3G03909	942.697	1019.38	0	0	ATP synthase subunit D, mitochondrial [Fusarium oxysporum f. sp. lycopersici 4287]	ATP synthase D chain, mitochondrial
S3G03935	34.7976	59.5669	0	0	hypothetical protein FOXB_11022 [Fusarium oxysporum Fo5176]	to oxysterol binding protein
S3G03941	93.8459	46.0943	0	0	hypothetical protein FOC1_g10006857 [Fusarium oxysporum f. sp. cubense race 1]	conserved hypothetical protein
S3G03942	53.2338	27.7634	0	0	related to DUF803 domain protein [Fusarium oxysporum]	Pfam:DUF803
S3G03943	74.0101	533.209	0	0	hypothetical protein FOXB_11015 [Fusarium oxysporum Fo5176]	ATP synthase (E/31 kDa) subunit
S3G03967	146.325	75.1813	0	0	cytochrome c heme lyase [Fusarium oxysporum f. sp. pisi HDV247]	cytochrome c heme lyase
S3G03974	14.413	35.067	0	0	hypothetical protein AU210_009474 [Fusarium oxysporum f. sp. radicis-cucumerinum]	fungal specific transcription factor
S3G03978	36.8396	70.9396	0	0	hypothetical protein FOCG_09181 [Fusarium oxysporum f. sp. radicis-lycopersici 26381]	BUD22
S3G03988	910.567	911.273	164.05	0	hypothetical protein FOXG_03456 [Fusarium oxysporum f. sp. lycopersici 4287]	RNA recognition motif. (a.k.a. RRM, RBD, or RNP domain)
S3G03995	1615.29	2205.57	455.217	742.121	hypothetical protein FOXG_03462 [Fusarium oxysporum f. sp. lycopersici 4287]	Inherit from ascNOG: Conserved hypothetical protein
S3G04000	40.6399	15.9633	0	0	hypothetical protein FOXG_03467 [Fusarium oxysporum f. sp. lycopersici 4287]	peroxisomal membrane protein
S3G04059	6.14538	91.8159	0	0	hypothetical protein FOXB_06241 [Fusarium oxysporum Fo5176]	Inherit from KOG: EFR3 homolog
S3G04095	12.0742	115.982	0	0	uncharacterized protein FVRRES_05502 [Fusarium venenatum]	Phenylacetyl-CoA ligase
S3G04155	195.942	75.3184	0	0	cytochrome c oxidase subunit 6a [Fusarium oxysporum f. sp. lycopersici 4287]	Cytochrome c oxidase polypeptide VIa
S3G04160	6.5218	134.072	0	0	hypothetical protein FAVG1_07019 [Fusarium avenaceum]	Cytoskeleton assembly control protein
S3G04162	8533.43	2553.11	1984.66	1619.63	40S ribosomal protein S9 [Fusarium oxysporum f. sp. lycopersici 4287]	Ribosomal protein S9
S3G04165	506.696	52.4198	0	0	hypothetical protein FOPG_03563 [Fusarium oxysporum f. sp. conglutinans race 2 54008]	NA
S3G04173	29.3664	144.876	0	0	HAL protein kinase [Fusarium oxysporum f. sp. vasinfectum 25433]	serine threonine protein kinase
S3G04186	75.6178	12.2576	0	0	hypothetical protein FPOA_04588 [Fusarium poae]	Sister chromatid cohesion protein
S3G04193	194.115	78.3686	0	0	predicted protein [[Nectria] haematococca mpVI 77-13-4]	ARP2 3 complex 20 kDa subunit
S3G04210	10.696	100.895	0	0	hypothetical protein CDV36_003039 [Fusarium sp. AF-12]	MIR domain
S3G04211	10.2904	39.7212	0	0	related to protein transport protein [Fusarium oxysporum]	GDP/GTP exchange factor Sec2p
S3G04217	15.6178	5.3608	0	0	hypothetical protein FOVG_08908 [Fusarium oxysporum f. sp. pisi HDV247]	NA
S3G04219	227.808	120.782	0	0	alcohol dehydrogenase [Fusarium oxysporum f. sp. cubense tropical race 4 54006]	)-reductase
S4G04580	3951.93	1743.89	1297.66	885.068	60S ribosomal protein L16 [Fusarium oxysporum f. sp. lycopersici 4287]	60s ribosomal protein L16
S4G04581	98.7348	288.011	0	0	hypothetical protein FOXG_04441 [Fusarium oxysporum f. sp. lycopersici 4287]	BAG domain
S4G04582	74.0091	164.807	0	0	glutaredoxin 3 [Fusarium oxysporum f. sp. pisi HDV247]	Glutaredoxin
S4G04587	157.507	238.902	0	0	protein hob3 [Fusarium oxysporum f. sp. lycopersici 4287]	Reduced viability upon starvation protein 161
S4G04628	17.4074	111.379	0	0	putative dihydroxy-acid dehydratase, mitochondrial [Neonectria ditissima]	Dehydratase family
S4G04639	56.7859	92.446	0	0	hypothetical protein FOXB_03561 [Fusarium oxysporum Fo5176]	Inherit from ascNOG: component of the regulatory network controlling carbon source utilization through ubiquitination and deubiquitination involving creA, creB, creC, creD and acrB. Involved in resistance to acriflavine, and required for normal growth on a range of sole carbon sources, including fructose, cellobiose, raffinose, and starch, and reduced utilization of amino acids, including GABA an…
S4G04687	11.3282	45.1453	0	0	Chaperone protein DnaJ [Fusarium oxysporum f. sp. cubense race 1]	DnaJ domain protein
S4G04774	12.6109	36.4265	0	0	hypothetical protein FOVG_08536 [Fusarium oxysporum f. sp. pisi HDV247]	Glycosyl transferase family 8
S4G04791	19.8627	22.0413	0	0	hypothetical protein FOTG_10011 [Fusarium oxysporum f. sp. vasinfectum 25433]	guanyl-nucleotide exchange factor
S4G04795	7.31811	51.8857	0	0	hypothetical protein FOXB_02923 [Fusarium oxysporum Fo5176]	NA
S4G04820	549.595	484.365	0	0	hypothetical protein CEP54_014201 [Fusarium sp. AF-8]	Electron transfer flavoprotein
S4G04839	55.5638	32.9101	0	0	hypothetical protein FOXG_04189 [Fusarium oxysporum f. sp. lycopersici 4287]	BAR domain protein
S4G04843	66.6026	217.358	0	0	uncharacterized protein FRV6_05476 [Fusarium oxysporum]	conserved hypothetical protein
S4G04861	982.707	218.007	0	0	hypothetical protein FOXG_04165 [Fusarium oxysporum f. sp. lycopersici 4287]	NA
S4G04863	9.76633	67.3283	0	0	chitin synthase [Fusarium oxysporum f. sp. pisi HDV247]	DEK C terminal domain
S4G04868	67.8023	46.9316	0	0	hypothetical protein FOXG_04158 [Fusarium oxysporum f. sp. lycopersici 4287]	NA
S4G04870	43.2444	54.1388	0	0	hypothetical protein FOXB_11202 [Fusarium oxysporum Fo5176]	LA
S4G04958	330.741	112.147	0	0	hypothetical protein FOXG_04082 [Fusarium oxysporum f. sp. lycopersici 4287]	Spindle poison sensitivity protein Scp3
S4G04966	10970.4	2953.24	1656.26	1852.56	60S ribosomal protein L27a [Fusarium oxysporum f. sp. lycopersici 4287]	60S ribosomal protein L28
S4G05001	323.727	26.4251	0	0	hypothetical protein FOIG_06903 [Fusarium oxysporum f. sp. cubense tropical race 4 54006]	NA
S4G05130	62.7671	15.2462	0	0	uncharacterized protein FRV6_05775 [Fusarium oxysporum]	NA
S4G05216	631.847	256.512	207.548	197.359	hypothetical protein FOZG_03349 [Fusarium oxysporum Fo47]	HEAT repeat
S4G05225	114.382	127.025	0	0	hypothetical protein FOZG_03357 [Fusarium oxysporum Fo47]	NA
S4G05228	44.8605	48.942	0	0	hypothetical protein FOTG_15251 [Fusarium oxysporum f. sp. vasinfectum 25433]	NA
S4G05281	141.534	240.826	0	0	hypothetical protein FOXG_03760 [Fusarium oxysporum f. sp. lycopersici 4287]	NA
S4G05302	324.541	201.51	199.253	113.581	hypothetical protein FOC1_g10005942 [Fusarium oxysporum f. sp. cubense race 1]	Protein of unknown function (DUF2434)
S4G05314	30.9174	10.4917	0	0	related to SKT5 protein [Fusarium proliferatum]	chitin synthase
S4G05317	18.927	11.0587	0	0	related to KRE5-killer toxin-resistance protein [Fusarium oxysporum]	to UDP-glucose glycoprotein glucosyltransferase
S4G05319	28.4516	36.7191	0	0	importin beta-3 subunit [Purpureocillium lilacinum]	HEAT repeat
S4G05330	29.0285	317.121	0	0	hypothetical protein FVEG_12151 [Fusarium verticillioides 7600]	Zinc-finger double-stranded RNA-binding
S4G05335	106.108	192.306	0	0	NADH-ubiquinone oxidoreductase 40 kDa subunit, mitochondrial [Tolypocladium paradoxum]	3-beta hydroxysteroid dehydrogenase/isomerase family
S4G05337	19.3448	90.5917	0	0	ubiquitin carboxyl-terminal hydrolase 22/27/51 [Fusarium oxysporum f. sp. lycopersici 4287]	ubiquitin carboxyl-terminal hydrolase
S4G05344	143.417	28.5337	0	0	hypothetical protein FOXG_03699 [Fusarium oxysporum f. sp. lycopersici 4287]	Transmembrane protein UsgS
S4G05348	112.127	249.871	0	0	hypothetical protein FVER53263_12170 [Fusarium verticillioides]	Dihydrolipoamide succinyltransferase
S5G05358	67.0009	148.388	0	0	hypothetical protein FOTG_00112 [Fusarium oxysporum f. sp. vasinfectum 25433]	NA
S5G05360	42.1881	129.608	0	0	hypothetical protein FOXG_01417 [Fusarium oxysporum f. sp. lycopersici 4287]	Transcription elongation factor
S5G05363	183.671	37.306	0	0	GTP-binding protein rhb1 [Fusarium oxysporum f. sp. lycopersici 4287]	to rheb GTPase RhbA
S5G05369	397.941	565.638	0	218.727	nucleosome assembly protein 1-like 1 [Fusarium oxysporum f. sp. lycopersici 4287]	Nucleosome assembly protein
S5G05377	14.808	31.6296	0	0	Protein msp1, mitochondrial [Fusarium culmorum]	protein msp1, mitochondrial precursor
S5G05381	185.771	74.7741	0	0	related to rRNA processing protein EBP2 [Fusarium oxysporum]	Eukaryotic rRNA processing protein EBP2
S5G05393	874.785	677.585	0	0	hypothetical protein FOXG_01449 [Fusarium oxysporum f. sp. lycopersici 4287]	Tropomyosin
S5G05397	51.8768	894.387	0	0	hypothetical protein FOXB_07290 [Fusarium oxysporum Fo5176]	PPIases accelerate the folding of proteins (By similarity)
S5G05406	10.6219	56.4371	0	0	hypothetical protein BFJ70_g12889 [Fusarium oxysporum]	NA
S5G05417	877.947	608.249	295.081	351.306	protein yop-1 [Fusarium oxysporum f. sp. lycopersici 4287]	membrane biogenesis protein Yop1
S5G05423	28.3205	277.025	0	0	hypothetical protein FOVG_03379 [Fusarium oxysporum f. sp. pisi HDV247]	IGR protein motif
S5G05425	449.352	370.599	0	313.779	hypothetical protein FOPG_06514 [Fusarium oxysporum f. sp. conglutinans race 2 54008]	Translocon-associated protein (TRAP), alpha subunit
S5G05436	757.291	788.013	0	687.19	hypothetical protein FOXB_14687 [Fusarium oxysporum Fo5176]	elongation factor 1 gamma domain-containing protein
S5G05450	928.208	1008.4	0	0	hypothetical protein FOXG_01506 [Fusarium oxysporum f. sp. lycopersici 4287]	NA
S5G05455	70.1594	117.274	0	59.5257	phosphatase 5 [Fusarium longipes]	serine threonine-protein phosphatase
S5G05481	32.3902	42.9585	0	0	ubiquitin thiolesterase [Fusarium oxysporum f. sp. lycopersici 4287]	ubiquitin carboxyl-terminal hydrolase
S5G05499	633.321	146.367	0	0	hypothetical protein FOZG_05759 [Fusarium oxysporum Fo47]	NA
S5G05517	8.42423	45.275	0	0	hypothetical protein FOXB_09135 [Fusarium oxysporum Fo5176]	WD domain, G-beta repeat
S5G05521	15.8436	301.478	0	0	hsp70-like protein [Fusarium oxysporum f. sp. lycopersici 4287]	Nucleotide exchange factor Fes1
S5G05524	64.1392	148.903	0	0	mitochondrial import receptor subunit tom-40 [Fusarium oxysporum f. sp. lycopersici 4287]	Eukaryotic porin
S5G05527	25.4345	20.1216	0	0	related to cap binding protein 80 (Cbp80) [Fusarium proliferatum]	Cap binding protein
S5G05536	123.855	20.8377	0	0	hypothetical protein FOXB_09153 [Fusarium oxysporum Fo5176]	Protein of unknown function (DUF410)
S5G05567	17.0467	22.8652	0	0	related to ser/arg-related nuclear matrix protein [Fusarium oxysporum]	Inherit from NOG: Conserved hypothetical, protein
S5G05576	40.5285	17.3909	0	0	hypothetical protein FOXB_12836 [Fusarium oxysporum Fo5176]	Rhomboid family membrane protein
S5G05584	2.13311	3.30696	0	0	related to tuberin [Fusarium oxysporum]	Rap/ran-GAP
S5G05609	103.963	67.5107	0	0	hypothetical protein FOXG_01654 [Fusarium oxysporum f. sp. lycopersici 4287]	Translation initiation factor
S5G05616	5.90036	13.9064	0	0	related to nuclear protein SA-1 [Fusarium oxysporum]	cohesin complex subunit
S5G05634	175.205	30.271	0	0	hypothetical protein FOXG_01679 [Fusarium oxysporum f. sp. lycopersici 4287]	Component of the eukaryotic translation initiation factor 3 (eIF-3) complex, which is involved in protein synthesis and, together with other initiation factors, stimulates binding of mRNA and methionyl-tRNAi to the 40S ribosome (By similarity)
S5G05638	35.57	115.873	0	0	hypothetical protein FOXB_17386 [Fusarium oxysporum Fo5176]	Histidine kinase
S5G05648	21.3053	30.5195	0	0	hypothetical protein AU210_006147 [Fusarium oxysporum f. sp. radicis-cucumerinum]	Geranylgeranyltransferase beta subunit
S5G05652	72.439	232.252	0	0	hypothetical protein FOZG_05584 [Fusarium oxysporum Fo47]	Ribosomal protein
S5G05676	15.0443	68.8066	0	0	hypothetical protein FOVG_03091 [Fusarium oxysporum f. sp. pisi HDV247]	RNA polymerase I specific transcription initiation factor RRN3
S5G05696	29.2207	116.004	0	0	hypothetical protein FOVG_03071 [Fusarium oxysporum f. sp. pisi HDV247]	NA
S5G05708	86.1824	262.648	0	0	hypothetical protein FOXG_01748 [Fusarium oxysporum f. sp. lycopersici 4287]	Ctr copper transporter family
S5G05710	58.2999	34.7973	0	0	acylpyruvate hydrolase [Fusarium oxysporum f. sp. lycopersici 4287]	fumarylacetoacetate hydrolase family protein
S5G05727	483.721	205.252	0	0	hypothetical protein FOXB_14088 [Fusarium oxysporum Fo5176]	Mitochondrial glycoprotein
S5G05745	13.3464	63.3258	0	0	hypothetical protein FOXG_01783 [Fusarium oxysporum f. sp. lycopersici 4287]	Miro-like protein
S5G05747	29.9649	46.4547	0	0	hypothetical protein FOC4_g10011331 [Fusarium oxysporum f. sp. cubense race 4]	Pfam:MFAP1_C
S5G05758	9.05877	8.20432	0	0	related to MKT1 protein [Fusarium oxysporum]	XPG I-region protein
S5G05766	62.0093	97.7372	61.154	0	hypothetical protein FOXB_07645 [Fusarium oxysporum Fo5176]	ATP synthase alpha/beta chain, C terminal domain
S5G05768	6.00291	21.1929	0	0	related to PET127 [Fusarium oxysporum]	Mitochondrial protein Pet127
S5G05796	11.8516	9.27996	0	0	uncharacterized protein FRV6_07715 [Fusarium oxysporum]	Inherit from ascNOG: LPXTG-motif cell wall anchor domain protein
S5G05820	160.359	80.8174	0	0	methionyl aminopeptidase [Fusarium langsethiae]	curved dna-binding protein
S5G05831	31.18	27.4623	0	0	Actin cytoskeleton-regulatory complex protein PAN1 [Fusarium oxysporum]	EH
S5G05832	23.1627	115.782	0	0	related to HCM1-transcription factor [Fusarium oxysporum]	FH
S5G05853	156.36	93.3404	0	0	hypothetical protein FOZG_05353 [Fusarium oxysporum Fo47]	Protein of unknown function (DUF3074)
S5G05856	53.8877	28.0575	0	0	gpi mannosyltransferase 4 [Fusarium longipes]	Alpha-1,2-mannosyltransferase involved in glycosylphosphatidylinositol-anchor biosynthesis. Transfers a fourth mannose to trimannosyl-GPIs during GPI precursor assembly. The presence of a fourth mannose in GPI is essential in fungi
S5G05870	5.73873	106.346	0	0	hypothetical protein FOTG_00698 [Fusarium oxysporum f. sp. vasinfectum 25433]	NA
S5G05885	19.8331	90.4356	0	0	General alpha-glucoside permease [Fusarium oxysporum f. sp. cubense race 1]	Sucrose transporter
S5G05892	57.0341	32.1694	26.7172	19.3088	putative transmembrane [Fusarium longipes]	C2 domain
S5G05895	15.0295	8.53299	0	0	probable transcription factor Pig1p [Fusarium oxysporum]	Zinc finger, C2H2 type
S5G05898	498.179	189.732	0	0	histidyl-tRNA synthetase [Fusarium oxysporum f. sp. lycopersici 4287]	Anticodon binding domain
S5G05905	22.2786	15.8252	0	0	probable TOP1-DNA topoisomerase I [Fusarium oxysporum]	TOPEUc
S5G05908	168.234	423.227	0	46.4393	hypothetical protein BFJ69_g12886 [Fusarium oxysporum]	Cutinase G-box binding protein
S5G05918	29.6766	25.6549	0	0	tRNA-dihydrouridine synthase 2 [Fusarium sp. FOSC 3-a]	Dihydrouridine synthase (Dus)
S5G05920	47.9999	71.7921	0	0	hypothetical protein FOXB_00450 [Fusarium oxysporum Fo5176]	to oxysterol binding protein
S5G05922	9.08155	24.9401	0	0	related to ELMO2 protein [Fusarium oxysporum]	ELMO CED-12 family protein
S5G05923	79.2457	178.22	0	49.3479	hypothetical protein FOXB_00453 [Fusarium oxysporum Fo5176]	NA
S5G05926	133.833	69.8687	0	0	related to RNA and export factor binding protein [Fusarium oxysporum]	FoP_duplication
S5G05939	422.578	143.996	0	0	hypothetical protein FOXB_00469 [Fusarium oxysporum Fo5176]	Inherit from ascNOG: Conserved hypothetical protein
S5G05945	99.7634	14.9761	0	0	hypothetical protein FOTG_00777 [Fusarium oxysporum f. sp. vasinfectum 25433]	alpha/beta hydrolase fold
S5G05967	153.488	127.328	0	0	hypothetical protein FAVG1_12556 [Fusarium avenaceum]	3-Hydroxybutyryl-CoA dehydrogenase
S5G05977	509.809	654.288	0	453.42	ATP-dependent RNA helicase DED1 [Fusarium oxysporum f. sp. lycopersici 4287]	ATP-dependent RNA helicase ded1
S5G05983	62.4982	127.105	0	0	hypothetical protein FOXB_09679 [Fusarium oxysporum Fo5176]	histone acetyltransferase type b subunit 2
S5G05985	34.7243	175.106	0	0	hypothetical protein FOXG_02027 [Fusarium oxysporum f. sp. lycopersici 4287]	RNA binding protein
S5G05998	9.62385	19.5676	0	0	anaphase-promoting complex subunit 8 [Fusarium oxysporum f. sp. raphani 54005]	Anaphase promoting complex subunit 8 / Cdc23
S5G06000	3344.09	698.873	441.788	326.964	hypothetical protein FOXB_09698 [Fusarium oxysporum Fo5176]	NA
S5G06010	20.7783	86.4877	0	0	hypothetical protein FOXB_05333 [Fusarium oxysporum Fo5176]	E3 ubiquitin-protein ligase that mediates monoubiquitination of histone H2B to form H2BK123ub1. H2BK123ub1 gives a specific tag for epigenetic transcriptional activation and is also a prerequisite for H3K4me and H3K79me formation (By similarity)
S5G06012	40.625	56.8119	0	0	UV excision repair protein Rad23 [Fusarium oxysporum f. sp. lycopersici 4287]	XPC-binding domain
S5G06017	12.2053	126.512	0	0	hypothetical protein FOQG_00876 [Fusarium oxysporum f. sp. raphani 54005]	von Willebrand factor type A domain
S5G06023	29.7293	80.539	0	0	hypothetical protein FOXB_10409 [Fusarium oxysporum Fo5176]	PHD
S5G06028	28.7886	28.2663	0	0	hypothetical protein FOXG_02075 [Fusarium oxysporum f. sp. lycopersici 4287]	Inherit from euNOG: PI-PLC X domain-containing protein
S5G06042	24.0236	34.4134	0	0	hypothetical protein FOC1_g10013668 [Fusarium oxysporum f. sp. cubense race 1]	NAD dependent epimerase dehydratase family protein
S5G06055	5.71385	9.4909	0	0	hypothetical protein FOYG_02795 [Fusarium sp. FOSC 3-a]	WD domain, G-beta repeat
S5G06079	60.3793	275.089	0	0	hypothetical protein FOXG_02130 [Fusarium oxysporum f. sp. lycopersici 4287]	Ribosomal protein L19
S5G06081	91.7775	157.92	0	0	hypothetical protein FPSE_01095 [Fusarium pseudograminearum CS3096]	D-lactate dehydrogenase
S5G06100	25.9196	33.5635	0	0	5-aminolevulinate synthase, mitochondrial [Fusarium sp. FOSC 3-a]	5-aminolevulinate synthase
S5G06118	40.2348	113.868	0	0	hypothetical protein FOIG_05634 [Fusarium oxysporum f. sp. cubense tropical race 4 54006]	Mitochondrial intermembrane chaperone that participates in the import and insertion of some multi-pass transmembrane proteins into the mitochondrial inner membrane. Also required for the transfer of beta-barrel precursors from the TOM complex to the sorting and assembly machinery (SAM complex) of the outer membrane. Acts as a chaperone-like protein that protects the hydrophobic precursors from ag…
S5G06130	99.6876	72.1069	0	0	hypothetical protein FGSG_07237 [Fusarium graminearum PH-1]	Component of the eukaryotic translation initiation factor 3 (eIF-3) complex, which is involved in protein synthesis and, together with other initiation factors, stimulates binding of mRNA and methionyl-tRNAi to the 40S ribosome (By similarity)
S5G06167	238.845	164.957	0	0	hypothetical protein FOXG_02217 [Fusarium oxysporum f. sp. lycopersici 4287]	NA
S5G06171	29.8103	138.36	0	0	hypothetical protein FOPG_02790 [Fusarium oxysporum f. sp. conglutinans race 2 54008]	Putative Sin3 binding protein
S5G06180	355.969	160.468	0	0	hypothetical protein FOXB_03713 [Fusarium oxysporum Fo5176]	mRNA turnover protein
S5G06186	69.2156	102.291	0	0	hypothetical protein FOXB_03719 [Fusarium oxysporum Fo5176]	conserved hypothetical protein
S5G06196	22.1169	111.178	0	0	hypothetical protein FOVG_02503 [Fusarium oxysporum f. sp. pisi HDV247]	phospholipase C
S6G06400	6.73777	41.7822	0	0	hypothetical protein FNYG_15166 [Fusarium nygamai]	amidohydrolase family
S6G06435	19.1222	21.0532	0	0	hypothetical protein BFJ69_g5721 [Fusarium oxysporum]	Protein of unknown function (DUF3659)
S6G06437	154.004	341.346	0	0	hypothetical protein FOXG_11021 [Fusarium oxysporum f. sp. lycopersici 4287]	NA
S6G06439	86.7799	19.2645	0	0	hypothetical protein FOPG_05725 [Fusarium oxysporum f. sp. conglutinans race 2 54008]	NA
S6G06452	719.433	58.7794	0	0	protein NMT1 [Fusarium oxysporum f. sp. lycopersici 4287]	pyrimidine precursor biosynthesis enzyme
S6G06477	22.8753	91.0384	0	0	chorismate synthase [Fusarium oxysporum f. sp. lycopersici 4287]	chorismate synthase
S6G06480	15.9167	29.453	0	0	probable protein kinase PAK1 [Fusarium oxysporum]	serine threonine protein kinase
S6G06490	46.6935	58.6928	0	0	hypothetical protein FOQG_04815 [Fusarium oxysporum f. sp. raphani 54005]	conserved hypothetical protein
S6G06545	3.55936	10.0941	0	0	3-oxoadipate enol-lactonase 2 [Fusarium oxysporum f. sp. cubense race 1]	Ndr family
S6G06549	428.799	256.829	0	0	hypothetical protein FOXG_11126 [Fusarium oxysporum f. sp. lycopersici 4287]	conserved hypothetical protein
S6G06558	57.5958	80.9997	0	0	glutamate decarboxylase [Fusarium oxysporum f. sp. lycopersici 4287]	glutamate decarboxylase
S6G06612	1504.06	2053.56	1168.81	1123.97	60S ribosomal protein L20 [Fusarium oxysporum f. sp. lycopersici 4287]	60s ribosomal protein l20
S6G06654	98.3088	65.9422	0	34.2901	hypothetical protein BFJ69_g6206 [Fusarium oxysporum]	conserved hypothetical protein
S6G06657	35.6019	44.631	0	0	zinc finger protein [Fusarium sp. FOSC 3-a]	zinc-finger protein ZPR1
S6G06665	224.187	26.151	0	0	protein phosphatase [Fusarium oxysporum f. sp. lycopersici 4287]	serine threonine-protein phosphatase
S6G06701	15.0311	45.4635	0	0	predicted protein [[Nectria] haematococca mpVI 77-13-4]	Carbohydrate kinase
S6G06702	23.1429	38.5442	0	0	hypothetical protein FOXB_06191 [Fusarium oxysporum Fo5176]	Nup93/Nic96
S6G06719	867.318	564.08	0	516.008	hypothetical protein FOXG_11299 [Fusarium oxysporum f. sp. lycopersici 4287]	WW domain protein
S6G06720	178.137	395.295	0	0	hypothetical protein FOXG_11300 [Fusarium oxysporum f. sp. lycopersici 4287]	conserved hypothetical protein
S6G06721	22.5318	55.948	0	0	hypothetical protein FOTG_05525 [Fusarium oxysporum f. sp. vasinfectum 25433]	NA
S6G06775	75.7266	83.1106	0	0	hypothetical protein FNYG_13070 [Fusarium nygamai]	conserved hypothetical protein
S6G06791	95.3712	123.226	0	0	diacylglycerol O-acyltransferase [Fusarium oxysporum f. sp. lycopersici 4287]	O-acyltransferase
S6G06798	205.92	438.45	0	0	S-formylglutathione hydrolase [Fusarium oxysporum f. sp. lycopersici 4287]	S-formylglutathione hydrolase
S6G06806	47.8602	43.6096	0	0	hypothetical protein BFJ69_g6096 [Fusarium oxysporum]	NA
S6G06818	127.811	176.835	0	0	hypothetical protein FOXG_02277 [Fusarium oxysporum f. sp. lycopersici 4287]	B-zip transcription factor
S6G06823	36.8886	21.1157	0	0	exportin-T [Fusarium oxysporum f. sp. lycopersici 4287]	tRNA nucleus export receptor which facilitates tRNA translocation across the nuclear pore complex. Involved in pre- tRNA splicing, probably by affecting the interaction of pre-tRNA with splicing endonuclease (By similarity)
S6G06840	34.7677	35.9527	0	0	translocation protein SEC63 [Fusarium oxysporum f. sp. lycopersici 4287]	Protein translocation complex
S6G06853	7.50064	25.5628	0	0	Uncharacterized protein C56F8.02 [Neonectria ditissima]	AMP-binding enzyme
S6G06859	18.219	14.9181	0	0	hypothetical protein FOXG_02319 [Fusarium oxysporum f. sp. lycopersici 4287]	SNARE domain
S6G06860	5.85403	22.175	0	0	hypothetical protein FOQG_08413 [Fusarium oxysporum f. sp. raphani 54005]	NA
S6G06870	47.4105	265.301	0	0	alcohol dehydrogenase (NADP+) [Fusarium oxysporum f. sp. radicis-lycopersici 26381]	Alcohol dehydrogenase GroES-like domain
S6G06896	947.74	518.299	0	0	hypothetical protein FOXB_10887 [Fusarium oxysporum Fo5176]	Alcohol dehydrogenase GroES-like domain
S6G06908	6625.89	2907.2	1206.17	897.465	40S ribosomal protein S7 [Fusarium oxysporum f. sp. lycopersici 4287]	ribosomal protein S7
S6G06915	40.1746	18.6284	0	0	nuclear distribution protein nudE like 1 [Fusarium oxysporum f. sp. lycopersici 4287]	Nuclear distribution protein nudE
S6G06925	243.021	68.4053	0	0	probable arginyl-tRNA synthetase, cytosolic [Fusarium proliferatum]	Arginyl-tRNA synthetase
S6G06998	27.1245	76.138	0	0	related to alpha-aminoadipate reductase large subunit [Fusarium oxysporum]	non-ribosomal peptide synthetase
S6G07009	22.1718	90.3142	0	0	xaa-pro dipeptidase [Fusarium sp. FIESC_12]	AMP_N
S7G07058	1218.12	65.4328	0	0	hypothetical protein FPSE_09277 [Fusarium pseudograminearum CS3096]	The proteasome is a multicatalytic proteinase complex which is characterized by its ability to cleave peptides with Arg, Phe, Tyr, Leu, and Glu adjacent to the leaving group at neutral or slightly basic pH. The proteasome has an ATP-dependent proteolytic activity (By similarity)
S7G07108	15.8136	24.1731	0	0	ferrochelatase [Fusarium sp. FOSC 3-a]	Catalyzes the ferrous insertion into protoporphyrin IX (By similarity)
S7G07109	30.5439	183.502	0	0	hypothetical protein FOXB_16126 [Fusarium oxysporum Fo5176]	Cell division control protein
S7G07129	13.4271	9.42183	0	0	lysophospholipase NTE1 [Fusarium oxysporum f. sp. pisi HDV247]	Intracellular phospholipase B that catalyzes the double deacylation of phosphatidylcholine (PC) to glycerophosphocholine (GroPCho). Plays an important role in membrane lipid homeostasis. Responsible for the rapid PC turnover in response to inositol, elevated temperatures, or when choline is present in the growth medium (By similarity)
S7G07132	250.27	104.362	0	0	hypothetical protein FOTG_03416 [Fusarium oxysporum f. sp. vasinfectum 25433]	Inherit from NOG: arrestin (or S-antigen), N-terminal domain protein
S7G07142	47.079	43.8574	0	0	probable histidinol-phosphate transaminase [Fusarium proliferatum ET1]	Aminotransferase class I and II
S7G07148	149.151	347.28	0	119.199	peroxisomal hydratase-dehydrogenase-epimerase [Fusarium oxysporum f. sp. lycopersici 4287]	Multifunctional beta-oxidation protein
S7G07159	20.3974	263.229	0	0	hypothetical protein BFJ69_g4989 [Fusarium oxysporum]	carnitine acyl carnitine carrier
S7G07169	109.816	153.026	0	0	hypothetical protein FOXG_06325 [Fusarium oxysporum f. sp. lycopersici 4287]	NA
S7G07174	47.6251	273.987	0	0	Glycogen phosphorylase [Neonectria ditissima]	Phosphorylase is an important allosteric enzyme in carbohydrate metabolism. Enzymes from different sources differ in their regulatory mechanisms and in their natural substrates. However, all known phosphorylases share catalytic and structural properties (By similarity)
S7G07175	53.5162	182.836	0	0	CMGC/MAPK/P38 protein kinase [Fusarium oxysporum f. sp. lycopersici 4287]	Mitogen-activated protein kinase involved in a signal transduction pathway that is activated by changes in the osmolarity of the extracellular environment. Controls osmotic regulation of transcription of target genes
S7G07180	5.07242	22.7247	0	0	hypothetical protein FPSE_05887 [Fusarium pseudograminearum CS3096]	dynein heavy chain
S7G07181	14.5142	34.7912	0	0	hypothetical protein BFJ69_g7472 [Fusarium oxysporum]	NA
S7G07200	202.617	195.281	0	0	predicted protein [[Nectria] haematococca mpVI 77-13-4]	Catalyzes the isomerization between 2-isopropylmalate and 3-isopropylmalate, via the formation of 2-isopropylmaleate (By similarity)
S7G07205	301.127	721.909	0	0	hypothetical protein FOXG_06288 [Fusarium oxysporum f. sp. lycopersici 4287]	phosphatidylglycerol phosphatidylinositol transfer protein
S7G07212	23.0216	20.7906	0	0	related to SEC5 protein [Fusarium oxysporum]	Exocyst complex component sec5
S7G07228	290.308	63.8111	0	0	uncharacterized protein FRV6_09513 [Fusarium oxysporum]	Inherit from euNOG: Conserved hypothetical protein
S7G07242	170.038	1047.74	0	0	hypothetical protein FOXB_07203 [Fusarium oxysporum Fo5176]	ThiJ PfpI family protein
S7G07259	41.6728	53.6723	0	0	hypothetical protein FOXB_07187 [Fusarium oxysporum Fo5176]	Activator of Hsp90 ATPase homolog 1-like protein
S7G07268	260.949	52.8145	0	33.1851	uncharacterized protein FRV6_09555 [Fusarium oxysporum]	NA
S7G07273	236.321	246.557	0	114.977	hypothetical protein FOXB_07173 [Fusarium oxysporum Fo5176]	Common central domain of tyrosinase
S7G07280	7.36123	113.157	0	0	Ca2+-transporting ATPase [Fusarium oxysporum f. sp. pisi HDV247]	P-type ATPase
S7G07288	39.2191	58.518	0	31.226	hypothetical protein FOVG_04449 [Fusarium oxysporum f. sp. pisi HDV247]	conserved hypothetical protein
S7G07313	51.8945	283.916	0	0	hypothetical protein BFJ65_g8031 [Fusarium oxysporum f. sp. cepae]	Lactoylglutathione lyase
S7G07323	537.71	748.946	447.996	414.881	hypothetical protein FNYG_00702 [Fusarium nygamai]	Glucose-regulated protein
S7G07327	43.842	189.825	0	0	T-complex protein 1 subunit epsilon [Fusarium oxysporum f. sp. lycopersici 4287]	T-complex protein 1 subunit epsilon
S7G07337	70.1033	182.502	0	0	hypothetical protein FOC1_g10011315 [Fusarium oxysporum f. sp. cubense race 1]	Inherit from ascNOG: Conserved glutamic acid rich protein
S7G07345	8.16388	11.1348	0	0	hypothetical protein BFJ69_g14104 [Fusarium oxysporum]	Mitochondrial small ribosomal subunit Rsm22
S7G07348	33.5942	134.03	0	0	Lipoyl synthase, mitochondrial [Fusarium oxysporum f. sp. cubense race 1]	Catalyzes the radical-mediated insertion of two sulfur atoms into the C-6 and C-8 positions of the octanoyl moiety bound to the lipoyl domains of lipoate-dependent enzymes, thereby converting the octanoylated domains into lipoylated derivatives (By similarity)
S7G07355	55.8523	50.4337	0	0	YjeF protein [Fusarium oxysporum f. sp. lycopersici 4287]	Catalyzes the epimerization of the S- and R-forms of NAD(P)HX, a damaged form of NAD(P)H that is a result of enzymatic or heat-dependent hydration. This is a prerequisite for the S- specific NAD(P)H-hydrate dehydratase to allow the repair of both epimers of NAD(P)HX (By similarity)
S7G07364	9.81245	127.254	0	0	hypothetical protein FOXG_06115 [Fusarium oxysporum f. sp. lycopersici 4287]	Nipsnap family
S7G07405	74.9298	288.696	0	0	hypothetical protein FOXG_06069 [Fusarium oxysporum f. sp. lycopersici 4287]	Septin
S7G07412	88.7751	20.3408	0	0	hypothetical protein FOXG_06062 [Fusarium oxysporum f. sp. lycopersici 4287]	to extracellular alkaline protease
S7G07434	1516.55	370.611	0	132.061	hypothetical protein FOXG_06041 [Fusarium oxysporum f. sp. lycopersici 4287]	Inherit from COG: cell wall
S7G07445	64.6842	83.1753	0	0	hypothetical protein FPOA_11597 [Fusarium poae]	retrograde regulation protein 2
S7G07465	124.146	8.22581	0	0	hypothetical protein FOXB_12335 [Fusarium oxysporum Fo5176]	Inherit from ascNOG: M protein repeat protein
S7G07482	247.588	143.326	0	0	hypothetical protein FOWG_00455 [Fusarium oxysporum f. sp. lycopersici MN25]	Protein of unknown function (DUF1212)
S7G07483	242.128	35.824	0	0	uncharacterized protein FRV6_09772 [Fusarium oxysporum]	NA
S7G07485	311.411	371.532	0	0	NADH-ubiquinone oxidoreductase 51 kDa subunit [Metarhizium album ARSEF 1941]	NADH-ubiquinone oxidoreductase 51 kDa subunit
S7G07499	924.728	25.4192	0	0	hypothetical protein FOXB_08115 [Fusarium oxysporum Fo5176]	peroxisomal membrane anchor protein
S7G07502	225.473	141.331	0	0	hydroxymethylglutaryl-CoA synthase [Fusarium oxysporum f. sp. lycopersici 4287]	Hydroxymethylglutaryl-coenzyme A synthase N terminal
S7G07510	12.2118	25.4756	0	0	dipeptidyl-peptidase III [Fusarium oxysporum Fo47]	Protein of unknown function (DUF1604)
S7G07559	130.211	183.045	0	0	acetyl-CoA C-acetyltransferase [Fusarium oxysporum f. sp. lycopersici 4287]	Acetyl-CoA acetyltransferase
S7G07632	13.3464	196.155	0	0	mitochondrial import inner membrane translocase subunit TIM50 [Fusarium oxysporum f. sp. pisi HDV247]	Essential component of the TIM23 complex, a complex that mediates the translocation of transit peptide-containing proteins across the mitochondrial inner membrane. Required to direct preproteins in transit and direct them to the channel protein TIM23, and possibly facilitates transfer of the translocating proteins from the TOM complex to the TIM23 complex (By similarity)
S7G07718	506.362	214.481	0	104.948	hypothetical protein FOXG_05776 [Fusarium oxysporum f. sp. lycopersici 4287]	to phosphate transport protein MIR1
S7G07719	15.774	10.2743	0	0	hypothetical protein FAVG1_03038 [Fusarium avenaceum]	Proprotein convertase P-domain
S7G07791	3452.11	1849.39	0	0	40S ribosomal protein S30 [Fusarium oxysporum f. sp. lycopersici 4287]	40S ribosomal protein S30
S8G08085	72.1461	10.5468	0	0	glucose-6-phosphate isomerase [Fusarium oxysporum f. sp. lycopersici 4287]	glucose-6-phosphate isomerase
S8G08087	26.6428	84.5221	0	0	hypothetical protein CEP54_010790 [Fusarium sp. AF-8]	coatomer subunit beta'
S8G08111	39.172	412.573	0	0	hypothetical protein FOXB_04502 [Fusarium oxysporum Fo5176]	Conserved fungal protein
S8G08142	7.10597	16.3379	0	0	hypothetical protein FOXB_04528 [Fusarium oxysporum Fo5176]	Fungal specific transcription factor domain
S8G08146	450.471	67.5473	0	54.3495	hypothetical protein FOYG_01833 [Fusarium sp. FOSC 3-a]	bZIP transcription factor (HapX)
S8G08152	328.312	270.018	0	0	hypothetical protein FOXG_07583 [Fusarium oxysporum f. sp. lycopersici 4287]	NA
S8G08177	405.65	271.948	0	0	CAAX prenyl protease 1 [Neonectria ditissima]	Peptidase family M48
S8G08222	150.289	148.843	0	0	hypothetical protein FOVG_07308 [Fusarium oxysporum f. sp. pisi HDV247]	tRNA intron endonuclease, catalytic C-terminal domain
S8G08225	17.5966	50.6631	0	0	probable guanylate kinase [Fusarium oxysporum]	guanylate kinase
S8G08237	84.6831	565.755	0	0	hypothetical protein FPSE_03013 [Fusarium pseudograminearum CS3096]	Small nuclear ribonucleoprotein
S8G08238	110.882	50.1885	0	0	hypothetical protein FOC1_g10014536 [Fusarium oxysporum f. sp. cubense race 1]	conserved hypothetical protein
S8G08270	35.4001	31.5853	0	0	hypothetical protein FOXB_01484 [Fusarium oxysporum Fo5176]	Histidine kinase
S8G08275	26.1911	299.769	0	0	hypothetical protein FOXB_01488 [Fusarium oxysporum Fo5176]	Inherit from NOG: conserved hypothetical protein
S8G08302	46.4456	144.481	0	0	replication factor C subunit 3/5 [Fusarium oxysporum f. sp. pisi HDV247]	Replication factor C, subunit 3
S8G08309	50.4188	127.017	0	0	hypothetical protein FVEG_04665 [Fusarium verticillioides 7600]	Cell division control protein
S8G08311	177.868	238.168	0	124.687	ATP-citrate synthase subunit 2 [Fusarium oxysporum f. sp. lycopersici 4287]	to ATP-citrat-lyase
S8G08319	43.8295	71.5785	0	0	26S proteasome regulatory subunit N3 [Fusarium oxysporum f. sp. lycopersici 4287]	26S proteasome non-ATPase regulatory subunit 3
S8G08334	10.2153	31.2513	0	0	aldose 1-epimerase [Fusarium oxysporum f. sp. lycopersici 4287]	aldose 1-epimerase
S8G08344	80.2356	111.824	0	78.3564	hypothetical protein FPRO05_06980 [Fusarium proliferatum]	CCCH zinc finger
S8G08363	376.979	94.8355	54.0308	40.7146	hypothetical protein FOTG_02366 [Fusarium oxysporum f. sp. vasinfectum 25433]	NA
S8G08371	15.3454	48.2988	0	0	Putative translation initiation factor eIF-2B subunit delta [Fusarium oxysporum f. sp. cubense race 4]	Translation initiation factor eIF-2B
S8G08372	107.645	452.533	0	0	hypothetical protein FOXG_07806 [Fusarium oxysporum f. sp. lycopersici 4287]	Inherit from ascNOG: NADH-ubiquinone oxidoreductase 14 kDa subunit
S8G08379	13.1443	27.9404	0	0	hypothetical protein FOXB_03963 [Fusarium oxysporum Fo5176]	RNA helicase
S8G08389	64.2182	43.3498	0	0	Mitochondrial fusion and transport protein ugo1 [Fusarium oxysporum f. sp. cubense race 4]	Mitochondrial fusion and transport protein Ugo1
S8G08403	13.1567	17.043	0	0	hypothetical protein FOTG_02326 [Fusarium oxysporum f. sp. vasinfectum 25433]	NA
S8G08435	29.6652	505.703	0	0	glutathione peroxidase [Fusarium oxysporum f. sp. cubense tropical race 4 54006]	Glutathione peroxidase
S8G08441	216.372	82.2475	0	0	hypothetical protein FAVG1_05068 [Fusarium avenaceum]	Dihydrodipicolinate synthetase family
S8G08444	71.5564	224.506	0	0	hypothetical protein FOXB_08902 [Fusarium oxysporum Fo5176]	to HAD superfamily hydrolase
S8G08447	61.1018	239.46	0	0	ubiquitin-conjugating enzyme E2 R [Fusarium oxysporum f. sp. lycopersici 4287]	Ubiquitin-conjugating enzyme
S8G08471	25.2422	84.5194	0	0	hypothetical protein FOXB_05067 [Fusarium oxysporum Fo5176]	Signal recognition particle
S8G08474	292.066	721.287	0	74.5955	Orotidine 5'-phosphate decarboxylase [Fusarium oxysporum f. sp. cubense race 4]	Orotidine 5'-phosphate decarboxylase
S8G08480	38.1324	37.572	0	0	hypothetical protein FOXG_07911 [Fusarium oxysporum f. sp. lycopersici 4287]	HET-C domain protein
S8G08489	3076.8	651.78	0	158.981	hypothetical protein FOXG_07920 [Fusarium oxysporum f. sp. lycopersici 4287]	CFEM domain protein
S8G08490	7.7582	53.6112	0	0	ribonucleoside-diphosphate reductase large chain [Trichoderma gamsii]	Provides the precursors necessary for DNA synthesis. Catalyzes the biosynthesis of deoxyribonucleotides from the corresponding ribonucleotides (By similarity)
S8G08506	23.1734	124.107	0	0	glutathione reductase [Fusarium oxysporum f. sp. cubense tropical race 4 54006]	Pyridine nucleotide-disulphide oxidoreductase, dimerisation domain
S8G08546	37.5417	133.936	0	32.0449	related to SOK1 protein [Fusarium oxysporum]	cAMP-mediated signaling protein SOK1
S8G08558	38.9451	65.6315	0	0	hypothetical protein FOXG_07989 [Fusarium oxysporum f. sp. lycopersici 4287]	to YdiU domain protein
S8G08587	332.667	1535.28	0	0	hypothetical protein FOC4_g10012954 [Fusarium oxysporum f. sp. cubense race 4]	NA
S8G08590	7540.83	5581.23	4115.45	5000.63	30S ribosomal protein S10e [Fusarium oxysporum f. sp. lycopersici 4287]	Plectin/S10 domain
S8G08597	106.556	33.6157	0	0	Uncharacterized protein TCAP_01575 [Tolypocladium capitatum]	to vesicular-fusion protein sec17
S8G08601	8.4675	159.856	0	0	hypothetical protein BFJ66_g3862 [Fusarium oxysporum f. sp. cepae]	NA
S8G08631	420.109	46.7935	0	0	putative CCT7-component of chaperonin-containing T-complex [Fusarium fujikuroi]	TCP-1/cpn60 chaperonin family
S8G08633	30.9778	113.512	0	0	30S ribosomal protein S2 [Fusarium oxysporum f. sp. pisi HDV247]	mitochondrial 37S ribosomal protein MRP4
S8G08655	243.091	402.504	0	81.2937	hypothetical protein FOXB_01981 [Fusarium oxysporum Fo5176]	Phosphoketolase
S8G08664	73.0178	136.487	0	0	hypothetical protein FOXG_08089 [Fusarium oxysporum f. sp. lycopersici 4287]	NADH-ubiquinone oxidoreductase 21.3 kDa subunit
S8G08681	107.891	61.924	0	0	hypothetical protein FOXG_08106 [Fusarium oxysporum f. sp. lycopersici 4287]	to eukaryotic translation initiation factor 3 subunit 9
S8G08693	37.5238	41.295	0	0	uncharacterized protein FRV6_06051 [Fusarium oxysporum]	Inherit from ascNOG: Conserved hypothetical protein
S8G08694	14.6439	0.828198	0	0	hypothetical protein FOQG_02784 [Fusarium oxysporum f. sp. raphani 54005]	NA
S8G08724	81.1376	194.139	0	0	hypothetical protein FOZG_03523 [Fusarium oxysporum Fo47]	RNA recognition motif. (a.k.a. RRM, RBD, or RNP domain)
S8G08733	22.2521	61.8175	0	0	hypothetical protein FNYG_01987 [Fusarium nygamai]	Mitochondrial carrier protein
S9G09285	76.967	132.419	0	0	hypothetical protein FOMG_14845 [Fusarium oxysporum f. sp. melonis 26406]	EthD domain
S9G09321	42.6028	85.4597	0	0	probable chitin synthase class III, family I [Fusarium oxysporum]	chitin synthase
S9G09436	39.8177	130.6	0	0	hypothetical protein FNYG_15079 [Fusarium nygamai]	Tryptophan/tyrosine permease family
S9G09492	1824.07	47.8085	0	0	hypothetical protein FOXG_16890 [Fusarium oxysporum f. sp. lycopersici 4287]	Polyketide cyclase / dehydrase and lipid transport

## Sheet: Effector genes
Gene ID	Gene name	L9_FPKM	P32_FPKM	N16_FPKM	X18_FPKM	NR Description	NOG Description
S2G02085	FfRlpA1	744.001	382.022	348.335	0	hypothetical protein BFJ69_g6546 [Fusarium oxysporum]	Inherit from ascNOG: Allergen Asp
S13G11914	FfRlpA2	688.383	473.183	0	94.1657	hypothetical protein FOXB_12697 [Fusarium oxysporum Fo5176]	NA
S8G08489	FfCFEM	3076.8	651.78	0	158.981	hypothetical protein FOXG_07920 [Fusarium oxysporum f. sp. lycopersici 4287]	CFEM domain protein
S11G10710	FfFER	1054.1	119.349	0	0	hypothetical protein FOXB_14483 [Fusarium oxysporum Fo5176]	Inherit from opiNOG: Conserved hypothetical protein
S11G10790	FfCE4	49.4857	85.6201	0	0	hypothetical protein FOXG_09221 [Fusarium oxysporum f. sp. lycopersici 4287]	Polysaccharide deacetylase family protein
S16G13402	FfSSL4	6205.29	832.319	182.565	192.691	hypothetical protein FOXB_02111 [Fusarium oxysporum Fo5176]	NA
S1G01166	FfLPMO	31.3821	240.548	0	0	uncharacterized protein FRV6_03212 [Fusarium oxysporum]	NA
S21G14812	FfGH17	121.292	260.732	0	0	hypothetical protein FOXB_05162 [Fusarium oxysporum Fo5176]	to glucosidase
S2G02551	FfCAP	181.092	57.0733	0	0	hypothetical protein FOXB_12921 [Fusarium oxysporum Fo5176]	SCP
S5G06028	FfPLCc	28.7886	28.2663	0	0	hypothetical protein FOXG_02075 [Fusarium oxysporum f. sp. lycopersici 4287]	Inherit from euNOG: PI-PLC X domain-containing protein
S7G07205	FfML	301.127	721.909	0	0	hypothetical protein FOXG_06288 [Fusarium oxysporum f. sp. lycopersici 4287]	phosphatidylglycerol phosphatidylinositol transfer protein
S18G13805	NO1	35.9116	349.486	0	0	hypothetical protein FOXG_12659 [Fusarium oxysporum f. sp. lycopersici 4287]	NA
S1G00439	NO2	92.2037	145.175	0	0	hypothetical protein FOC4_g10015090 [Fusarium oxysporum f. sp. cubense race 4]	NA
S5G06000	NO3	3344.09	698.873	441.788	326.964	hypothetical protein FOXB_09698 [Fusarium oxysporum Fo5176]	NA
