# Supplementary material for: Natural Allelic Variations in IbCHYR1–IbZnFR Complex Regulate Fusarium Root Rot Resistance in Sweet Potato
Source: Adv Sci (Weinh). 2025 Jun 26;12(33):e15202. doi: 10.1002/advs.202415202 (PMC12412572; doi:10.1002/advs.202415202)
Supplement: Supplementary file 11 — Supplemental Table 10 [file ADVS-12-e15202-s008.xlsx]

## Sheet: 61
Table S10. List of 61 overlapping DEGs in IbCHYR1 and IbZnFR transgenic plants, 10 DAP in a root rot field, in the DX94 genome. Effectors are labeled in red.
Gene ID	WT_FPKM	OE-E17_FPKM	Ri-E1_FPKM	OE-Z32_FPKM	Ri-Z1_FPKM	Description
S10G10120	0.411527	1.98072	0	0	1.59457	Fungal specific transcription factor domain
S10G10163	16.6193	21.3311	11.5409	13.7484	23.5978	Related to phospholipid-translocating ATPase [Fusarium oxysporum]
S10G10234	14.161	19.1191	11.8481	4.82481	21.3928	EGU80688.1
S10G10289	6.25666	9.90643	3.91909	4.7465	8.52858	EGU84784.1
S10G10343	1.27635	4.26704	0	1.07485	3.38804	EWZ41919.1
S11G10736	77.3637	95.1743	57.6189	64.2667	129.699	EGU87483.1
S11G10931	34.3365	58.7333	20.0103	16.4891	43.378	hypothetical protein FOXG_09365 [Fusarium oxysporum f. sp. lycopersici 4287]
S11G10956	0.722749	1.71747	0.55824	0.548638	0.989625	probable cell division-associated protein [Fusarium oxysporum]
S13G11914	2306.44	6542.68	1806.64	1922.26	4688.2	hypothetical protein FOXB_12697 [Fusarium oxysporum Fo5176]
S14G12297	2.14765	7.46288	0	0	3.30663	hypothetical protein FOXB_09949 [Fusarium oxysporum Fo5176]
S15G12889	3.61941	406.826	0	0	7.26959	uncharacterized protein
S18G13793	40.7117	52.4207	29.3108	21.3702	49.3458	26S proteasome regulatory subunit N6 [Fusarium oxysporum f. sp. raphani 54005]
S18G13970	15.3238	20.3034	11.7676	12.1425	29.1462	EGU82926.1
S18G14023	4.95333	9.99134	0	2.58388	6.72034	hypothetical protein FOXG_12865 [Fusarium oxysporum f. sp. lycopersici 4287]
S18G14030	1.94923	9.76863	1.57772	0.374995	5.78295	uncharacterized protein FRV6_12793 [Fusarium oxysporum]
S18G14044	0.536674	2.20851	0	0	1.12751	uncharacterized protein FRV6_12803 [Fusarium oxysporum]
S19G14146	1.29769	2.69515	0	1.0403	2.36003	hypothetical protein FOQG_17606 [Fusarium oxysporum f. sp. raphani 54005]
S19G14321	105.315	852.912	82.2224	68.5172	157.6	hypothetical protein FOMG_19011 [Fusarium oxysporum f. sp. melonis 26406]
S19G14323	6.37748	16.3218	0	1.41172	8.22786	hypothetical protein FOQG_18639 [Fusarium oxysporum f. sp. raphani 54005]
S1G00972	4.78526	8.77587	3.67194	1.85692	6.0661	hypothetical protein FOXG_00933 [Fusarium oxysporum f. sp. lycopersici 4287]
S1G01034	6.32909	13.5873	2.03318	4.90431	11.8894	hypothetical protein FOXG_17991 [Fusarium oxysporum f. sp. lycopersici 4287]
S1G01055	2.87876	9.06904	2.3087	1.34041	3.52102	uncharacterized protein FRV6_03328 [Fusarium oxysporum]
S1G01208	3.12805	4.07393	2.33075	1.71519	3.90542	uncharacterized protein
S1G01227	5.7708	10.1549	3.44644	4.57596	7.60801	uncharacterized protein
S23G15179	0.645652	1.39786	0	0	0.815234	uncharacterized protein
S24G15362	2.2512	4.87867	1.4684	0.643972	3.1259	hypothetical protein FOMG_19384 [Fusarium oxysporum f. sp. melonis 26406]
S24G15447	7.88149	10.4941	6.10663	3.91165	10.5034	hypothetical protein FOTG_16049 [Fusarium oxysporum f. sp. vasinfectum 25433]
S25G15680	7.39165	12.8903	4.67118	3.12897	9.09057	hypothetical protein FOPG_19297 [Fusarium oxysporum f. sp. conglutinans race 2 54008]
S26G15878	1.50922	12.5937	0	0	4.94016	hypothetical protein FOPG_10140 [Fusarium oxysporum f. sp. conglutinans race 2 54008]
S27G16034	2.60332	3.5521	0.9569	1.19742	4.04588	uncharacterized protein FRV6_14988 [Fusarium oxysporum]
S27G16063	0.533931	2.08988	0	0	0.721555	Fungal_trans
S2G01600	2.16524	4.05376	1.81687	1.48226	2.8048	hypothetical protein FOCG_03561 [Fusarium oxysporum f. sp. radicis-lycopersici 26381]
S2G02156	7.21062	11.8717	5.3806	3.3534	10.3451	uncharacterized protein
S2G02318	15.4719	24.8322	10.9813	12.3084	19.5455	hypothetical protein FOXB_06090 [Fusarium oxysporum Fo5176]
S2G02388	7.75438	23.4297	0	1.77564	14.0608	hypothetical protein FOIG_07053 [Fusarium oxysporum f. sp. cubense tropical race 4 54006]
S2G02429	106.656	133.383	73.4392	46.2684	150.837	hypothetical protein FOXG_05495 [Fusarium oxysporum f. sp. lycopersici 4287]
S2G02667	3.40532	6.04848	0.619966	1.26178	5.40289	ENH66169.1
S2G02719	22.4909	31.823	14.2878	17.8471	37.9618	Sugar (and other) transporter
S2G02828	5.59005	10.9338	4.31764	4.57401	8.9792	hypothetical protein FOVG_06841 [Fusarium oxysporum f. sp. pisi HDV247]
S3G03530	0.280562	4.14593	0	0	1.02478	Sugar (and other) transporter
S4G04711	7.29611	20.2733	5.47593	5.77285	16.2028	hypothetical protein FOYG_00463 [Fusarium sp. FOSC 3-a]
S4G04865	7.99408	13.7836	6.36431	5.07797	13.0174	uncharacterized protein
S4G05159	2.65682	14.9562	2.11074	1.76673	3.62014	uncharacterized protein FRV6_05803 [Fusarium oxysporum]
S5G06124	21.1302	36.6755	10.4869	15.5392	25.4716	XP_018235551.1
S5G06192	0.709418	1.16093	0.221746	0.065781	1.62489	hypothetical protein FOTG_01053 [Fusarium oxysporum f. sp. vasinfectum 25433]
S6G06595	12.9283	16.4016	9.42113	7.97635	17.8156	hypothetical protein FOXG_11178 [Fusarium oxysporum f. sp. lycopersici 4287]
S6G06644	0.857664	1.51431	0.434098	0.540532	1.60804	hypothetical protein FOPG_01328 [Fusarium oxysporum f. sp. conglutinans race 2 54008]
S6G06929	7.60873	9.46355	6.24221	4.18724	13.8215	hypothetical protein FOXG_02388 [Fusarium oxysporum f. sp. lycopersici 4287]
S7G07144	47.4515	63.1199	30.617	28.2017	58.2297	aspartate transcarbamylase
S7G07460	1.18093	5.21024	0	0	2.07374	hypothetical protein BFJ69_g7965 [Fusarium oxysporum]
S7G07597	0.405517	2.41057	0	0	1.36437	uncharacterized protein FRV6_09885 [Fusarium oxysporum]
S7G07869	0.562887	1.07063	0.430717	0.333991	0.693547	Fungal specific transcription factor domain
S8G07941	5.59517	8.56431	0	0	7.6906	hypothetical protein FOTG_15693 [Fusarium oxysporum f. sp. vasinfectum 25433]
S8G08215	1.1459	1.82009	0	0.850583	2.03335	uncharacterized protein
S8G08373	5.16523	7.14265	2.78841	2.76195	6.3392	EGU85474.1
S8G08561	6.35867	12.1815	4.61944	5.35012	10.4235	related to cytokinesis inhibitor byr4 [Fusarium oxysporum]
S8G08606	14.7527	19.5986	9.27807	10.054	18.7104	EXA42517.1
S9G08863	3.08731	8.2188	1.59437	0	6.36165	uncharacterized protein
S9G08945	1.7739	8.72795	0	1.11202	3.40011	EXA34476.1
S9G08975	0.930648	58.5806	0	0	1.22029	hypothetical protein BFJ69_g2105 [Fusarium oxysporum]
S9G09373	7.35944	14.7463	1.36355	3.16249	10.1301	hypothetical protein FOTG_13279 [Fusarium oxysporum f. sp. vasinfectum 25433]
